# Supplementary material for: C2-methyladenosine in tRNA promotes protein translation by facilitating the decoding of tandem m2A-tRNA-dependent codons
Source: Nat Commun. 2024 Feb 3;15:1025. doi: 10.1038/s41467-024-45166-6 (PMC10838301; doi:10.1038/s41467-024-45166-6)
Supplement: Supplementary file 4 — Supplementary Dataset 1 [file 41467_2024_45166_MOESM4_ESM.xlsx]

## Sheet: Supplementary Dataset 1
Supplementary Dataset 1. A summary of ribosome footprinting sequencing information
Category/Sample	Col-0 mRNA-seq Rep1	Col-0 mRNA-seq Rep2	rlmnl3 mRNA-seq Rep 1	rlmnl3 mRNA-seq Rep2	Col-0 Ribo-seq Rep1	Col-0 Ribo-seq Rep2	rlmnl3 Ribo-seq Rep1	rlmnl3 Ribo-seq Rep2
All reads	69698186	73585726	71176268	45744555	88416828	98742807	97268445	37184107
Mapped reads	67821847	70422243	68676173	43682156	82723760	92523804	62549751	28101288
tRNA reads	31546	38684	33559	19956	1890881	1786355	2041327	649634
rRNA reads	3809452	3865131	3204929	2142599	55731135	68463773	35515400	10789784
mRNA reads	61063840	63604760	62947673	39777158	14910939	11136842	13850442	5760145
CDS reads	56166647	58631518	58043808	36987650	13834737	10312678	13020784	5213684
5UTR reads	1786628	1682031	1890473	1153158	241159	194434	235646	102747
3UTR reads	2913227	3083898	2800441	1520127	417132	320381	420327	193902
