# Supplementary material for: C2-methyladenosine in tRNA promotes protein translation by facilitating the decoding of tandem m2A-tRNA-dependent codons
Source: Nat Commun. 2024 Feb 3;15:1025. doi: 10.1038/s41467-024-45166-6 (PMC10838301; doi:10.1038/s41467-024-45166-6)
Supplement: Supplementary file 5 — Supplementary Dataset 2 [file 41467_2024_45166_MOESM5_ESM.xlsx]

## Sheet: Supplementary Dataset 2
Supplementary Dataset 2. Ribosome footprinting data of nuclear-encoded protein-coding genes
	ribosome protected fragments				mRNA-seq FPKM				Translation efficiency				TEwild-type	TErlmnl3	TE fold change (log2)	Maximum number of tandem m2A dependent codons	Frequency of m2A dependent codons
GENE ID	Col-0 rep1	Col-0 rep2	rlmnl3 rep1	rlmnl3 rep2	Col-0 rep1	Col-0 rep2	rlmnl3 rep1	rlmnl3 rep2	Col-0 rep1	Col-0 rep2	rlmnl3 rep1	rlmnl3 rep2
AT1G01010	5.28751	6.23146	4.96237	2.93064	14.5074	14.2628	14.868	12.9956	0.36447	0.436903	0.333762	0.22551	0.399046	0.274348	-0.540551	3	0.0790698
AT1G01020	1.68054	1.79989	2.03442	1.81529	6.02571	6.27707	7.06194	6.06103	0.278895	0.28674	0.288082	0.299502	0.28279	0.293737	0.0547895	0	0.0284553
AT1G01030	0.493943	0.670433	1.67139	0.883101	1.35902	1.12071	1.93673	1.29947	0.363455	0.598222	0.862996	0.679586	0.46629	0.765819	0.715775	0	0.0612813
AT1G01040	2.41659	2.20514	2.15714	2.07737	2.56521	2.30538	2.60929	2.49195	0.942063	0.956519	0.826715	0.833632	0.949264	0.830167	-0.193408	0	0.0471204
AT1G01050	14.8094	16.151	22.9816	22.0494	69.792	62.3113	71.1905	63.7048	0.212193	0.259199	0.322818	0.346118	0.234521	0.334265	0.511275	0	0.0657277
AT1G01060	19.8886	26.0069	18.0364	18.78	56.2325	54.3093	59.6014	59.7821	0.353685	0.478866	0.302617	0.314141	0.411543	0.308325	-0.416592	0	0.0603715
AT1G01070	3.58124	3.44072	4.04018	2.5182	8.71731	6.63306	7.11748	5.92511	0.410819	0.518723	0.567642	0.425005	0.461629	0.491173	0.0894959	0	0.0245902
AT1G01080	8.40285	8.50021	7.32209	4.21237	20.6311	21.9804	19.2053	20.9808	0.40729	0.386718	0.381254	0.200773	0.396871	0.276668	-0.520513	0	0.047619
AT1G01090	72.8897	79.6419	74.0655	62.5364	48.1324	48.1429	41.1446	42.8716	1.51436	1.65428	1.80013	1.45869	1.58277	1.62044	0.0339307	0	0.041958
AT1G01100	133.472	128.826	135.346	90.2404	254.26	254.968	255.362	221.356	0.524943	0.505263	0.530016	0.407671	0.515009	0.464836	-0.147877	0	0.00884956
AT1G01110	0.825267	0.811353	0.775414	0.836795	2.06229	2.35742	2.5236	2.51147	0.40017	0.34417	0.307265	0.333189	0.371115	0.319965	-0.213954	0	0.0712329
AT1G01120	34.5679	33.869	32.7854	27.1098	43.574	42.5237	48.8575	52.379	0.793315	0.796473	0.671041	0.51757	0.794893	0.589331	-0.431682	0	0.0359168
AT1G01130	1.32312	3.2718	2.69438	1.36218	2.82213	6.13335	5.37531	2.44953	0.468837	0.533444	0.501251	0.556099	0.500099	0.527963	0.0782245	0	0.016
AT1G01140	18.9101	19.7012	21.3842	13.3845	52.5694	53.8038	61.7209	61.9165	0.359717	0.366167	0.346466	0.21617	0.362928	0.273671	-0.407242	0	0.0446429
AT1G01160	4.32104	5.33447	6.52825	4.09468	45.6819	53.6005	58.4338	60.7159	0.0945898	0.0995228	0.11172	0.06744	0.0970249	0.0868011	-0.160642	0	0.163265
AT1G01170	31.9204	45.1223	33.0835	36.809	119.465	110.905	121.882	96.0326	0.267195	0.406855	0.271439	0.383297	0.329711	0.322555	-0.0316589	0	0.047619
AT1G01180	4.44079	4.7289	7.04001	6.39096	25.3033	25.6662	30.5264	30.6296	0.175502	0.184246	0.23062	0.208653	0.179821	0.219362	0.28675	0	0.0584416
AT1G01190	3.08798	3.35103	5.26311	3.60837	7.97361	7.60164	9.87348	7.84135	0.387275	0.44083	0.533055	0.460172	0.413186	0.495275	0.261439	0	0.0429104
AT1G01200	0.81279	0.84768	0.920179	0.966975	4.04397	3.58982	4.33626	3.79947	0.200988	0.236134	0.212206	0.254503	0.217854	0.232394	0.0932125	0	0.0546218
AT1G01210	1.5499	1.27179	2.02473	2.64949	20.6239	17.2922	17.8063	17.4017	0.0751507	0.073547	0.113709	0.152255	0.0743445	0.131578	0.823616	0	0.0560748
AT1G01220	2.1307	2.37912	2.30382	1.55119	2.71379	2.67485	2.98602	2.70624	0.785138	0.889441	0.771535	0.57319	0.835664	0.665009	-0.329549	0	0.0454545
AT1G01225	2.74499	2.67326	2.91514	1.5479	4.67683	4.8521	4.76776	4.25088	0.586934	0.550949	0.611428	0.364136	0.568657	0.471851	-0.269228	0	0.0268199
AT1G01230	16.009	12.7305	15.4861	11.0315	45.9139	48.8484	53.5997	48.6668	0.348674	0.260612	0.288921	0.226674	0.301445	0.255912	-0.236245	0	0.0443038
AT1G01240	4.08043	4.6128	4.19546	4.12468	20.4976	23.1091	27.1478	25.3458	0.199069	0.19961	0.154541	0.162736	0.199339	0.158586	-0.329959	0	0.0542169
AT1G01250	5.86029	4.73494	6.67656	5.7278	21.8456	25.4104	17.4469	18.3452	0.26826	0.186339	0.382679	0.312223	0.223578	0.345661	0.628578	0	0.0362694
AT1G01260	3.15772	3.96431	3.70586	2.8848	7.18022	7.5038	10.9054	10.4194	0.43978	0.528307	0.339819	0.276868	0.482016	0.306733	-0.652098	6	0.0558376
AT1G01290	4.58023	4.45108	5.35067	4.55959	8.96722	8.77164	9.18275	7.62227	0.510775	0.50744	0.582687	0.598193	0.509105	0.590389	0.213704	0	0.0590406
AT1G01300	7.26274	7.73885	8.89613	9.15854	21.5174	20.8299	21.83	25.5673	0.337529	0.371526	0.407519	0.358213	0.35412	0.382071	0.109605	3	0.0493827
AT1G01320	10.8079	11.5989	11.2173	7.69924	12.703	12.505	14.8955	14.6827	0.850815	0.927541	0.753066	0.524375	0.88835	0.628402	-0.49944	0	0.0456062
AT1G01340	1.90629	1.77462	1.99799	1.34501	5.58671	5.32721	6.52553	6.62367	0.341219	0.333124	0.30618	0.203061	0.337147	0.249346	-0.435229	0	0.049505
AT1G01350	3.49367	3.37771	3.10021	2.09504	15.8717	14.6124	17.0264	17.472	0.220119	0.231154	0.182083	0.119908	0.225569	0.147761	-0.610307	0	0.0523256
AT1G01360	7.88053	8.75997	9.91142	6.99147	29.2594	31.3819	33.2001	29.5071	0.269333	0.279141	0.298536	0.236942	0.274193	0.265962	-0.0439739	0	0.0425532
AT1G01370	1.28056	1.47632	1.7723	1.06702	2.55114	3.38307	2.85662	3.09243	0.501956	0.436385	0.620419	0.345043	0.468023	0.462678	-0.0165726	0	0.0893855
AT1G01380	2.43515	1.48884	2.54237	1.30178	6.80913	6.36932	8.01925	6.40313	0.35763	0.233752	0.317033	0.203304	0.289131	0.253878	-0.187587	0	0.0595238
AT1G01390	0.429237	0.284744	0.134679	0.233614	0.895215	1.09772	0.548999	0.716811	0.479479	0.259396	0.245317	0.325907	0.352668	0.282756	-0.318756	0	0.024948
AT1G01420	4.84289	5.34927	7.43678	5.59832	18.7352	17.1226	16.0232	18.7835	0.258492	0.31241	0.464126	0.298045	0.284175	0.371928	0.388243	0	0.0311203
AT1G01430	7.0445	6.7629	7.97317	5.00578	19.6714	19.1435	26.1211	26.3463	0.358109	0.353274	0.305239	0.189999	0.355683	0.240822	-0.562626	0	0.0547046
AT1G01440	3.28536	3.03343	3.67787	3.10232	7.44705	6.96586	9.81334	8.9062	0.441163	0.435471	0.374783	0.348333	0.438308	0.361316	-0.278684	0	0.0586466
AT1G01450	0.0787527	0.085509	0.0711047	0.130598	0.199294	0.207316	0.389068	0.528269	0.395158	0.412457	0.182756	0.247219	0.403715	0.212558	-0.925483	0	0.0424628
AT1G01453	4.07324	3.12525	5.19942	6.1481	3.54568	2.67763	2.89938	2.55907	1.14879	1.16717	1.79329	2.40247	1.15794	2.07565	0.841999	3	0.0634328
AT1G01470	63.9278	60.7862	64.9702	52.1894	73.9218	73.4226	70.7495	70.1763	0.864803	0.827895	0.918313	0.74369	0.846148	0.826402	-0.034066	0	0.0131579
AT1G01480	2.67093	2.57693	1.74059	0.914998	4.07096	3.61998	2.22988	2.1522	0.656093	0.711863	0.780576	0.425145	0.68341	0.576071	-0.246503	0	0.0342052
AT1G01490	26.7261	26.1141	30.1807	26.8659	123.11	125.369	144.441	148.415	0.217091	0.208298	0.208948	0.181019	0.212649	0.194483	-0.128832	0	0.0337079
AT1G01500	3.34862	2.793	3.09654	2.36487	7.79712	8.21563	7.32865	6.90209	0.429469	0.339962	0.422525	0.342631	0.382103	0.380487	-0.00611624	0	0.0670732
AT1G01510	8.06698	7.21671	8.07329	7.20247	9.01606	10.2111	10.3551	12.1579	0.894735	0.706751	0.779644	0.592411	0.795207	0.67961	-0.226625	0	0.0580848
AT1G01520	1.55352	1.58231	1.3502	1.01731	6.77598	6.48477	2.17751	3.18323	0.229269	0.244004	0.620066	0.319584	0.236522	0.445155	0.912337	0	0.0381944
AT1G01540	7.19829	6.9031	8.67525	7.35656	30.8392	33.4585	32.9907	32.5019	0.233414	0.206318	0.26296	0.226342	0.219448	0.243965	0.152796	0	0.0335917
AT1G01550	70.6723	62.7157	103.651	86.6656	116.506	100.188	130.575	122.375	0.606598	0.62598	0.793804	0.708197	0.616213	0.74978	0.283038	0	0.0542857
AT1G01560	2.89839	2.98259	3.78164	1.96493	6.55595	6.82201	8.3588	7.27637	0.442101	0.437201	0.452414	0.270043	0.439644	0.34953	-0.33092	0	0.0434783
AT1G01570	1.04378	0.68165	0.61082	0.490911	2.29747	1.86442	1.91582	1.80977	0.454317	0.36561	0.31883	0.271256	0.407557	0.294082	-0.470782	0	0.0501044
AT1G01580	0.366989	0.494775	0.63671	0.672698	0.870512	0.846436	0.805561	0.776671	0.421578	0.584539	0.790393	0.86613	0.496416	0.827395	0.737027	0	0.030303
AT1G01590	0.211476	0.0641589	0.218588	0.263773	0.0391548	0.137546	0.218362	0.220055	5.40102	0.466454	1.00103	1.19867	1.58724	1.0954	-0.535057	0	0.0312057
AT1G01600	4.37716	4.27127	4.50141	2.41665	7.94105	8.13974	8.1337	7.61661	0.551207	0.524743	0.553427	0.317287	0.537812	0.419041	-0.360012	0	0.0558559
AT1G01610	14.8175	15.1247	21.4643	15.7942	24.6154	24.9745	24.6164	25.4235	0.601961	0.605606	0.871951	0.621244	0.60378	0.735999	0.28568	0	0.0436508
AT1G01620	100.945	107.09	122.399	98.2192	310.557	326.791	363.648	394.648	0.325045	0.327702	0.336586	0.248878	0.326371	0.289429	-0.173304	0	0.0313589
AT1G01630	10.0684	8.96568	10.643	7.2639	60.5308	59.4287	61.7558	60.0837	0.166335	0.150864	0.17234	0.120896	0.158411	0.144344	-0.134159	0	0.046875
AT1G01640	2.62319	2.30567	4.58611	3.21629	12.5116	12.8762	17.496	15.7068	0.209661	0.179064	0.262123	0.204771	0.19376	0.231679	0.257859	0	0.0384615
AT1G01650	9.41349	9.18941	10.6238	6.2029	10.4104	10.928	12.3816	12.5212	0.904239	0.840905	0.858031	0.495392	0.871997	0.651968	-0.419523	0	0.0369686
AT1G01660	1.52731	1.03782	1.25156	1.54264	1.14607	0.865615	0.805976	0.931798	1.33265	1.19894	1.55285	1.65555	1.26403	1.60338	0.343087	0	0.056239
AT1G01670	0.479516	0.448958	0.305152	0.314486	1.51953	1.57645	1.06213	1.10843	0.315569	0.284791	0.287302	0.283722	0.299785	0.285506	-0.0704045	0	0.0655738
AT1G01680	4.32025	5.0394	9.19727	9.02708	10.7298	10.1575	23.9391	19.8394	0.40264	0.496126	0.384194	0.455008	0.446946	0.418105	-0.0962352	0	0.0355987
AT1G01690	1.02361	1.18664	0.821933	0.776128	2.28569	2.11096	2.17668	2.12128	0.447834	0.562133	0.377609	0.365877	0.501739	0.371697	-0.432812	0	0.103982
AT1G01700	0.444249	0.499944	0.288277	0.384735	0.587314	0.627254	0.510272	0.525899	0.756408	0.797036	0.564948	0.731576	0.776456	0.642886	-0.272342	0	0.037037
AT1G01710	5.67345	5.54147	7.15597	5.61068	18.0776	16.7869	18.8701	18.1463	0.313839	0.330107	0.379223	0.309191	0.32187	0.342421	0.0892947	0	0.0724299
AT1G01715	1.59574	0.749131	0.604311	1.47404	2.94709	2.95931	2.85181	3.17329	0.541463	0.253144	0.211904	0.464515	0.370227	0.31374	-0.238841	0	0.0428571
AT1G01720	11.1634	11.2297	14.1425	11.9359	86.0254	84.9081	83.6194	87.2204	0.129769	0.132257	0.169129	0.136848	0.131007	0.152135	0.215705	0	0.0448276
AT1G01725	4.48692	6.18157	4.21342	3.60941	46.3031	41.6843	45.4275	37.0598	0.0969032	0.148295	0.0927504	0.0973942	0.119876	0.095044	-0.334876	0	0.047619
AT1G01730	8.41083	9.47279	9.42745	5.93948	39.3557	35.3608	37.7921	45.2242	0.213713	0.26789	0.249456	0.131334	0.239273	0.181003	-0.402645	0	0.0488889
AT1G01740	0.925748	1.00692	0.86539	0.533046	2.17901	2.24978	2.59537	1.94451	0.424848	0.447564	0.333436	0.274129	0.436058	0.302332	-0.528388	0	0.0495868
AT1G01750	14.6331	10.5709	15.7795	9.27017	39.5253	39.3463	39.3091	35.9657	0.370221	0.268663	0.401421	0.25775	0.31538	0.321662	0.0284525	0	0.035461
AT1G01760	0.692878	0.787151	0.580781	0.782634	1.87607	1.585	1.35019	2.25207	0.369324	0.496625	0.430148	0.347518	0.428271	0.386631	-0.147564	0	0.0570071
AT1G01770	1.64599	1.64634	2.17796	1.97407	4.19038	4.04533	5.26394	4.6104	0.392802	0.406973	0.413751	0.428178	0.399825	0.420902	0.0741181	0	0.0410742
AT1G01780	9.79514	9.0938	12.4611	5.96691	19.3504	19.2439	17.3865	20.9226	0.506198	0.472555	0.716711	0.28519	0.489087	0.452105	-0.113435	0	0.0436893
AT1G01790	6.78777	7.54116	6.99148	4.77025	12.39	11.7751	10.8439	9.80588	0.547843	0.640433	0.644739	0.486468	0.592331	0.56004	-0.0808743	0	0.0519263
AT1G01800	20.4361	20.3115	23.3551	15.7869	88.4389	91.2864	79.0053	80.0058	0.231076	0.222503	0.295614	0.197322	0.226749	0.241519	0.0910379	0	0.027027
AT1G01820	16.8648	17.801	16.8517	10.752	50.2327	52.4213	51.2854	48.0034	0.335733	0.339576	0.328587	0.223984	0.337649	0.27129	-0.31569	0	0.0508475
AT1G01830	6.3064	7.37788	7.76306	8.73472	18.3341	19.0457	15.7587	15.1721	0.343971	0.387378	0.492621	0.575709	0.36503	0.532547	0.544895	0	0.0434783
AT1G01840	0.886953	0.828335	0.880978	0.254883	3.63644	2.1652	2.47231	2.22775	0.243907	0.382567	0.356338	0.114413	0.305468	0.201915	-0.597275	0	0.0849673
AT1G01860	1.06728	2.05676	1.73829	1.12457	6.291	5.75229	5.3444	4.40189	0.169652	0.357555	0.325254	0.255474	0.246292	0.288261	0.227002	0	0.0261628
AT1G01880	0.470593	0.430372	0.756903	0.631852	0.514335	0.575078	0.674318	0.60794	0.914954	0.748372	1.12247	1.03933	0.827482	1.0801	0.384369	3	0.0466667
AT1G01900	1.39386	1.75554	1.51069	0.739041	1.45175	1.57603	1.7163	1.52593	0.960124	1.1139	0.880202	0.484322	1.03416	0.652917	-0.663485	0	0.0180645
AT1G01910	10.6809	11.9118	11.005	9.37846	25.7307	24.0461	22.4061	23.0351	0.415103	0.495373	0.491161	0.407138	0.453466	0.44718	-0.0201372	3	0.0564972
AT1G01920	1.30566	1.58906	1.58343	0.992981	5.2962	5.07358	5.6971	5.70224	0.246528	0.313203	0.277936	0.174139	0.277873	0.219999	-0.336928	0	0.0506108
AT1G01930	2.1343	2.59396	2.25761	2.06147	6.92025	6.72346	7.76339	8.04603	0.308414	0.385807	0.290802	0.25621	0.344947	0.272958	-0.337693	0	0.0567986
AT1G01940	3.90163	3.43653	4.11518	2.39804	19.3626	21.1737	20.9006	23.0827	0.201503	0.162302	0.196893	0.103889	0.180843	0.143021	-0.338514	0	0.0310559
AT1G01950	4.08745	4.25167	4.12103	3.5944	4.98437	5.34913	6.27282	5.67628	0.820053	0.794834	0.656966	0.633232	0.807345	0.64499	-0.32391	0	0.0581006
AT1G01960	9.29161	9.13329	10.9982	9.16313	7.6728	7.97584	10.2441	9.54377	1.21098	1.14512	1.07361	0.960116	1.17759	1.01528	-0.213959	0	0.0485437
AT1G01970	2.17804	2.44127	1.8004	1.51805	8.60306	7.33364	6.76834	5.48852	0.25317	0.332887	0.266003	0.276586	0.290305	0.271243	-0.0979827	0	0.0487805
AT1G01990	2.99193	2.26413	2.80229	1.86221	21.0294	21.0317	23.1528	27.6824	0.142274	0.107653	0.121035	0.0672705	0.123759	0.0902334	-0.455797	0	0.0447154
AT1G02000	3.20205	2.47869	3.01586	2.5973	7.88903	8.78554	6.66488	8.39666	0.405886	0.282133	0.4525	0.309325	0.338399	0.374125	0.144796	0	0.0436782
AT1G02010	0.321727	0.51172	0.372234	0.842773	2.3475	2.50354	2.72926	2.86073	0.137051	0.204399	0.136386	0.294601	0.167371	0.200448	0.260182	0	0.0504451
AT1G02020	1.62123	1.42721	2.10323	0.882972	2.91671	2.77869	3.39124	3.47176	0.555842	0.513627	0.620195	0.25433	0.534318	0.397157	-0.427987	0	0.0311042
AT1G02030	0.172736	0.226999	0.268286	0.223602	0.473961	0.548465	0.54726	0.676481	0.364452	0.413881	0.490235	0.330537	0.388381	0.402543	0.0516711	0	0.0410448
AT1G02050	0.628479	0.733528	0.650401	0.472961	1.46197	1.99307	1.6979	2.42286	0.429885	0.368039	0.383062	0.195208	0.397762	0.273453	-0.540611	0	0.0378788
AT1G02060	0.35369	0.614453	0.319341	0.370383	1.21824	1.24273	1.41491	1.72386	0.290329	0.494438	0.225697	0.214857	0.378879	0.22021	-0.782857	0	0.0421941
AT1G02065	0.69288	0.677329	0.784622	0.475914	1.18729	1.18504	0.989176	0.737247	0.583581	0.571566	0.793208	0.645529	0.577542	0.715568	0.309163	4	0.0688623
AT1G02080	8.93435	9.0676	10.728	6.85591	2.98817	2.92686	4.37457	4.15972	2.98991	3.09806	2.45236	1.64817	3.04351	2.01045	-0.598219	0	0.057977
AT1G02090	6.23386	5.99907	6.95709	4.08965	29.7733	28.668	28.393	29.5538	0.209378	0.20926	0.245028	0.13838	0.209319	0.184138	-0.184911	0	0.0498084
AT1G02100	4.99491	5.23175	6.88065	2.82344	20.639	18.9661	23.3804	21.9609	0.242013	0.275847	0.294291	0.128567	0.258377	0.194515	-0.409597	0	0.0510511
AT1G02110	1.32185	1.06277	1.42724	1.03864	6.13446	6.36747	5.642	7.11002	0.215479	0.166906	0.252967	0.146081	0.189644	0.192234	0.019566	0	0.0696023
AT1G02120	7.63	7.54912	7.66194	6.28986	36.2437	36.3692	37.5656	37.7099	0.210519	0.207569	0.203962	0.166796	0.209039	0.184445	-0.180581	0	0.0550918
AT1G02130	15.0718	20.8319	20.6144	12.1876	32.3184	30.8409	32.44	28.5821	0.466354	0.675463	0.635462	0.426407	0.561253	0.520543	-0.108632	0	0.0539216
AT1G02140	57.1527	55.524	72.7071	41.0549	190.462	191.582	191.812	178.971	0.300074	0.289818	0.379054	0.229394	0.294902	0.294878	-0.000118047	0	0.0529801
AT1G02145	2.71472	2.78817	2.71634	2.32735	7.34141	7.58525	7.15544	7.05919	0.369782	0.367578	0.379619	0.329691	0.368678	0.353775	-0.0595295	0	0.0222672
AT1G02150	3.60377	3.94482	3.99268	3.47266	22.8213	23.6108	19.9436	21.3089	0.157913	0.167077	0.200199	0.162968	0.16243	0.180626	0.153189	0	0.047619
AT1G02160	11.4163	7.96578	15.2711	17.8054	48.658	58.4591	53.3107	46.0674	0.234623	0.136262	0.286455	0.386508	0.178803	0.332742	0.896035	0	0.0416667
AT1G02170	13.9732	12.7331	13.2767	9.4543	19.3309	19.9577	19.1866	21.7664	0.722843	0.638004	0.691978	0.434353	0.6791	0.548236	-0.308827	0	0.0706522
AT1G02180	2.01393	2.1005	2.81874	1.54012	4.58417	6.02572	4.49805	4.62456	0.439323	0.348589	0.626658	0.333031	0.391335	0.456833	0.223263	0	0.0220264
AT1G02190	0.139014	0.107853	0.0737656	0.196075	0.0322444	0.077302	0.0158728	0.0494318	4.31126	1.39522	4.6473	3.96658	2.45258	4.29347	0.807844	0	0.0429936
AT1G02205	7.16289	6.31187	4.84853	3.70363	14.452	15.6136	8.58421	8.09545	0.495633	0.404255	0.56482	0.457495	0.447618	0.508333	0.183505	0	0.0411255
AT1G02220	4.33806	4.02099	3.57568	3.33963	13.7011	12.9789	10.6385	10.7204	0.316621	0.30981	0.336108	0.311521	0.313197	0.323581	0.0470558	0	0.0607595
AT1G02230	1.23368	1.5698	1.79698	1.46219	2.09577	2.11217	2.63557	3.41035	0.588652	0.743217	0.681818	0.428751	0.661435	0.540676	-0.290836	0	0.0638889
AT1G02260	1.37575	1.45542	1.62173	0.977889	6.0743	6.19226	7.53958	6.80226	0.226487	0.235039	0.215096	0.143759	0.230723	0.175847	-0.391846	0	0.027833
AT1G02270	5.38696	4.96716	5.36878	4.81499	14.6459	14.9518	14.6713	13.7385	0.367814	0.332212	0.365938	0.350474	0.34956	0.358122	0.0349147	0	0.057732
AT1G02280	7.0046	7.28256	5.95842	5.22879	23.3424	21.0085	21.5487	19.177	0.300081	0.346648	0.276509	0.272659	0.322525	0.274578	-0.232197	0	0.057047
AT1G02290	4.32472	3.57265	3.84465	4.06183	6.35432	4.43333	6.04448	6.00056	0.680595	0.805862	0.63606	0.676908	0.740585	0.656166	-0.174603	0	0.0427928
AT1G02300	2.66125	2.54075	3.82164	2.97937	7.23567	8.09285	10.1602	8.01151	0.367796	0.31395	0.376138	0.371886	0.339808	0.374006	0.138342	0	0.0236842
AT1G02305	60.815	56.6844	64.7108	52.7112	110.099	119.179	121.165	102.443	0.552367	0.475624	0.534072	0.514542	0.512561	0.524216	0.032437	0	0.0275482
AT1G02310	2.94183	3.68578	2.65471	2.51859	7.2498	6.93101	8.4177	6.91961	0.405781	0.531781	0.315372	0.363979	0.464528	0.338805	-0.455312	0	0.038835
AT1G02330	6.04564	6.06979	6.43897	4.50093	24.6046	24.6125	26.731	25.2879	0.245712	0.246614	0.24088	0.177987	0.246163	0.20706	-0.249565	0	0.0642857
AT1G02335	7.52696	7.88142	11.7287	6.03958	25.488	22.2875	25.4467	28.7353	0.295314	0.353625	0.460912	0.21018	0.323157	0.311247	-0.0541766	0	0.0318182
AT1G02340	5.63865	5.2268	8.63427	9.31136	13.835	13.3318	36.6291	31.918	0.407564	0.392055	0.235722	0.291728	0.399734	0.262234	-0.608189	0	0.0546075
AT1G02350	1.71998	2.54366	2.40926	2.85229	1.39526	0.963803	2.11421	1.50584	1.23273	2.63919	1.13956	1.89415	1.80372	1.46918	-0.295965	0	0.0283688
AT1G02360	12.9728	11.7709	13.4314	8.12041	35.5806	35.3882	33.3726	30.6984	0.364603	0.332622	0.402468	0.264522	0.348246	0.326285	-0.0939743	0	0.0512821
AT1G02370	2.02468	1.63181	1.77417	1.55223	2.26612	1.88484	2.07548	1.49284	0.893457	0.865755	0.854824	1.03978	0.879497	0.942779	0.100241	3	0.0371747
AT1G02380	2.15469	1.95645	1.90316	1.52351	4.41041	3.61569	5.47132	5.16073	0.488546	0.5411	0.347843	0.295212	0.514152	0.320449	-0.682102	0	0.0474138
AT1G02390	3.25353	3.3201	3.9646	2.88533	7.27287	7.49206	8.11088	7.47628	0.447352	0.443149	0.4888	0.385931	0.445245	0.434331	-0.0358064	0	0.0433145
AT1G02400	7.29245	6.47431	5.77142	3.53855	10.5589	10.1132	11.2126	10.0203	0.690645	0.640184	0.514726	0.353138	0.664936	0.426344	-0.641196	0	0.0363636
AT1G02405	0.557841	0.281106	0.849222	0.429334	0.738513	0.66006	0.507937	0.43634	0.755357	0.425879	1.6719	0.983944	0.567178	1.2826	1.1772	0	0.0222222
AT1G02410	6.22283	6.23991	5.9288	5.09033	22.1204	20.1793	22.4883	18.0557	0.281316	0.309223	0.263639	0.281924	0.29494	0.272628	-0.113486	0	0.0520833
AT1G02420	0.591692	0.923317	0.861344	0.955326	0.434211	0.367065	1.07511	0.523207	1.36268	2.5154	0.801168	1.8259	1.8514	1.20949	-0.614226	0	0.0325203
AT1G02430	0.20865	0.22975	0.473817	0.299055	1.08289	1.56542	1.74694	1.11167	0.192679	0.146766	0.271227	0.269014	0.168163	0.270118	0.683734	0	0.052356
AT1G02440	0.641537	0.846112	1.16039	1.11623	1.89858	1.61131	1.85991	1.1297	0.337904	0.525108	0.623896	0.988076	0.421231	0.785148	0.898351	0	0.0471204
AT1G02450	4.63138	4.78508	7.14601	6.12104	14.1811	16.7492	22.7302	22.1463	0.326588	0.28569	0.314384	0.276391	0.305455	0.294776	-0.0513424	0	0.0559441
AT1G02460	0.766569	0.832334	0.592395	0.743105	1.49783	1.61384	1.40899	1.47064	0.511786	0.515748	0.420439	0.505294	0.513763	0.460918	-0.156593	0	0.0345528
AT1G02470	4.50871	3.89533	3.9244	3.8775	10.0957	8.76132	9.74467	7.92014	0.446597	0.444605	0.402723	0.489575	0.4456	0.44403	-0.00509168	0	0.0316742
AT1G02475	12.6119	11.9938	11.5935	6.46959	28.7905	25.7935	23.6614	21.2382	0.438058	0.464993	0.489975	0.30462	0.451325	0.386337	-0.224304	0	0.05
AT1G02500	105.984	108.021	153.29	87.5961	430.791	405.654	527.931	549.339	0.246022	0.266289	0.29036	0.159457	0.255955	0.215174	-0.250382	0	0.0456853
AT1G02520	5.80711	6.27272	6.42479	4.4581	5.14467	5.29272	7.12625	6.75009	1.12876	1.18516	0.901567	0.66045	1.15662	0.771648	-0.583898	0	0.0414386
AT1G02530	0.352643	0.398965	0.607352	0.556432	0.0323513	0.0232154	0.0477046	0.111538	10.9004	17.1854	12.7315	4.98872	13.6868	7.96957	-0.780209	0	0.044741
AT1G02560	43.6404	44.0466	42.8759	26.3415	116.208	108.463	107.76	102.861	0.375537	0.406098	0.397883	0.256088	0.390519	0.319207	-0.290898	0	0.0668896
AT1G02570	2.55644	1.77616	3.08591	2.10164	2.21944	2.47752	1.3487	1.73306	1.15184	0.71691	2.28806	1.21268	0.908717	1.66574	0.874258	0	0.0322581
AT1G02575	0.770397	0.918759	1.38628	0.608443	0.595907	0.430692	0.405295	0.457253	1.29281	2.13322	3.42042	1.33065	1.66068	2.1334	0.36138	0	0.0216606
AT1G02580	0.450607	0.389582	0.447335	0.633155	0.177285	0.16992	0.305446	0.226466	2.54171	2.29274	1.46453	2.79581	2.41402	2.0235	-0.254584	0	0.0608696
AT1G02610	6.5633	9.95649	6.5423	8.31812	14.0855	12.6254	23.2273	18.1288	0.465961	0.788608	0.281664	0.458835	0.606186	0.359496	-0.753784	0	0.0405405
AT1G02640	3.96434	4.05534	4.94718	6.03982	7.09531	7.40899	10.3416	9.70645	0.558727	0.547354	0.478377	0.622248	0.553011	0.54559	-0.0194901	0	0.0494148
AT1G02650	0.498336	0.941127	0.847254	0.430146	0.583978	0.410925	0.767356	0.656619	0.853347	2.29026	1.10412	0.655092	1.398	0.850471	-0.717025	0	0.0583658
AT1G02660	4.26173	3.96566	4.15751	3.03079	5.24558	5.24221	8.55499	8.1132	0.812442	0.756486	0.485975	0.373563	0.783965	0.426078	-0.879673	0	0.0420168
AT1G02670	0.661042	1.52234	0.523964	1.22741	0.41083	0.19994	0.250781	0.252643	1.60904	7.61398	2.08933	4.85828	3.50017	3.18599	-0.135684	0	0.0441826
AT1G02680	5.50401	7.28196	6.79258	5.91022	23.6052	21.5399	31.0161	27.9236	0.233169	0.338068	0.219002	0.211657	0.280762	0.215298	-0.383012	0	0.0944882
AT1G02690	2.98888	3.51597	4.13132	4.19256	5.9529	5.53067	7.03956	6.05104	0.502088	0.635722	0.586872	0.692866	0.564968	0.63767	0.174643	0	0.0667904
AT1G02720	0.801378	0.845233	1.11045	0.670462	3.13104	3.17697	3.06224	3.16171	0.255946	0.26605	0.362627	0.212057	0.260949	0.277304	0.0876985	0	0.0497238
AT1G02730	5.50975	4.25798	5.45215	3.89489	3.70504	3.94424	3.75975	3.6592	1.4871	1.07954	1.45014	1.06441	1.26704	1.24239	-0.0283384	0	0.037225
AT1G02740	1.68604	1.7832	2.42743	1.46378	6.19952	5.28005	6.00042	5.2148	0.271963	0.337724	0.404543	0.280697	0.303065	0.336978	0.153027	0	0.0457317
AT1G02750	8.2612	8.03028	7.40435	5.81557	14.5979	16.469	18.0529	13.7976	0.565917	0.4876	0.410147	0.421491	0.525301	0.415781	-0.337321	0	0.0405405
AT1G02770	0.298927	0.401789	0.269897	0.370586	1.00856	0.85273	1.60015	0.7033	0.29639	0.47118	0.16867	0.526924	0.373702	0.298121	-0.325988	0	0.0473186
AT1G02780	151.381	175.443	147.427	105.97	517.718	556.101	511.902	513.338	0.2924	0.315488	0.287998	0.206433	0.303725	0.243829	-0.316897	0	0.0651163
AT1G02800	0.361655	0.206511	0.128376	0.235788	0.331126	0.485939	0.153567	0.179189	1.0922	0.424973	0.835961	1.31586	0.681289	1.04881	0.622419	0	0.0458167
AT1G02810	5.05561	4.72723	4.57549	3.12803	14.9775	14.5805	13.5577	15.8843	0.337547	0.324216	0.337483	0.196926	0.330814	0.257797	-0.359788	0	0.0482759
AT1G02813	2.67142	1.89078	0.617572	5.72747	0.208567	0.74276	0.277033	0.748072	12.8085	2.54561	2.22924	7.65631	5.71011	4.13131	-0.46692	0	0.0333333
AT1G02816	14.9713	20.0854	13.0537	12.5539	22.4725	20.1507	20.9612	22.6057	0.666205	0.996759	0.622755	0.555342	0.81489	0.588084	-0.470585	0	0.0299401
AT1G02820	4.80547	4.5472	6.09441	6.94496	42.1276	34.1096	20.2917	20.728	0.114069	0.133311	0.30034	0.335052	0.123316	0.317222	1.36313	0	0.0326087
AT1G02840	10.5657	11.9394	11.9238	6.08227	69.8119	81.7809	77.4387	75.0536	0.151345	0.145993	0.153977	0.081039	0.148645	0.111706	-0.412166	0	0.0723684
AT1G02850	36.3589	28.0631	36.6209	31.9359	71.525	67.1128	72.0914	68.6045	0.508338	0.418148	0.507979	0.465507	0.461043	0.48628	0.0768843	0	0.0318471
AT1G02860	2.06717	2.10555	2.3169	2.65996	6.50208	6.10698	7.6158	7.26779	0.317924	0.344778	0.304223	0.365993	0.331079	0.333682	0.0112971	0	0.0446429
AT1G02870	4.8903	4.52532	8.41537	5.20532	24.1098	21.3614	22.8399	20.0871	0.202835	0.211846	0.36845	0.259137	0.207291	0.308997	0.575936	0	0.0670103
AT1G02880	8.41987	9.44111	7.67544	5.83749	22.07	21.0196	20.8268	21.8476	0.381507	0.449157	0.368537	0.267191	0.413953	0.313799	-0.399625	0	0.0505051
AT1G02890	13.875	14.1012	16.9649	14.2466	11.1109	10.6315	13.2106	12.1484	1.24877	1.32636	1.28419	1.17271	1.28698	1.22719	-0.0686383	0	0.042502
AT1G02900	18.5162	23.5578	23.3822	12.2825	110.7	112.685	127.971	123.453	0.167265	0.209059	0.182715	0.0994913	0.186998	0.134828	-0.471903	0	0.0495868
AT1G02910	7.00483	9.09101	6.97581	4.76051	17.2575	17.2311	16.6192	15.8361	0.405901	0.527593	0.419744	0.300611	0.462764	0.355218	-0.381572	0	0.0506608
AT1G02920	64.9652	68.9889	88.9579	46.2291	400.998	349.996	428.802	410.093	0.162009	0.197113	0.207457	0.112728	0.178701	0.152926	-0.224718	0	0.0285714
AT1G02930	143.892	163.298	144.687	82.2986	510.681	457.3	466.41	446.567	0.281765	0.357092	0.310214	0.184292	0.3172	0.239102	-0.407765	0	0.0287081
AT1G02940	0.620045	0.941634	0.616187	0.57294	1.97212	2.19792	1.4245	1.46579	0.314405	0.428421	0.432564	0.390875	0.367012	0.411191	0.163983	0	0.0505837
AT1G02950	5.96851	5.46757	5.75206	3.38683	12.7954	13.2742	15.335	14.4537	0.466457	0.411895	0.375094	0.234323	0.438328	0.296467	-0.564137	0	0.0532787
AT1G02960	2.47178	2.41276	2.35424	1.46583	6.07371	5.78674	7.0862	5.99252	0.406964	0.416946	0.332229	0.24461	0.411925	0.285073	-0.531051	0	0.0388769
AT1G02970	0.710413	1.10715	0.889463	0.442013	0.950158	0.875783	0.47729	0.3999	0.747679	1.26418	1.86357	1.10531	0.972215	1.43521	0.561911	0	0.0618762
AT1G02980	0.148037	0.113247	0.0878979	0.234879	0.151315	0.297196	0.198614	0.24299	0.978337	0.381052	0.442556	0.96662	0.610571	0.654052	0.0992466	0	0.0538358
AT1G02990	2.34772	2.60418	1.96867	1.57505	3.32071	3.41791	3.95596	3.52623	0.706993	0.761922	0.497647	0.446667	0.733944	0.471468	-0.638509	0	0.0392523
AT1G03000	1.96958	2.68658	2.24913	1.87999	3.59936	3.48194	4.25425	3.90206	0.547203	0.771576	0.528678	0.481794	0.649776	0.504692	-0.364538	0	0.044586
AT1G03010	0.659561	0.76339	0.632503	0.758476	0.824337	0.943634	1.11312	0.728974	0.800111	0.80899	0.568225	1.04047	0.804538	0.768909	-0.0653467	0	0.0472441
AT1G03020	5.56728	8.18837	5.86396	5.26161	6.57954	5.28911	4.82996	5.31151	0.84615	1.54816	1.21408	0.990605	1.14454	1.09667	-0.0616455	0	0.038835
AT1G03030	3.95167	4.19935	4.25307	2.45291	15.8379	14.7595	15.4563	13.4306	0.249507	0.284518	0.275167	0.182636	0.266438	0.224177	-0.249162	0	0.0496689
AT1G03040	5.84376	7.55594	7.68166	5.75858	30.1423	27.8083	33.914	35.9243	0.193872	0.271715	0.226504	0.160298	0.229517	0.190547	-0.268456	0	0.0627063
AT1G03055	2.33208	2.30249	1.63619	3.01039	5.82696	5.44979	5.36347	4.69583	0.400222	0.422492	0.305062	0.641077	0.411206	0.442231	0.104938	0	0.0339623
AT1G03060	4.31404	4.36167	4.33565	3.91528	1.35271	1.37496	1.85656	1.60388	3.18918	3.17222	2.33531	2.44113	3.18069	2.38764	-0.413756	0	0.0488617
AT1G03070	1.51161	1.78558	1.85694	1.01487	2.25117	2.64582	3.6733	2.80056	0.671477	0.674868	0.505524	0.362381	0.673171	0.42801	-0.653329	0	0.0241935
AT1G03080	10.6913	10.7926	10.8487	8.17236	12.0433	11.8389	15.6991	13.8198	0.887738	0.911622	0.69104	0.591352	0.899601	0.639255	-0.492893	0	0.0657439
AT1G03090	4.56005	4.61588	5.60939	4.88962	8.26096	9.09979	8.58953	8.52001	0.552	0.507251	0.65305	0.573898	0.529153	0.612196	0.21031	0	0.0475524
AT1G03100	0.255968	0.406312	0.178573	0.330662	0.538644	0.383099	0.46765	0.649894	0.475208	1.06059	0.381852	0.508794	0.709931	0.440776	-0.687632	0	0.0478589
AT1G03110	2.26761	1.67764	2.08032	1.3804	3.93945	4.03299	3.48542	3.55438	0.575616	0.415979	0.596864	0.388366	0.48933	0.481458	-0.0234001	0	0.0350467
AT1G03130	152.667	162.576	177.403	104.378	748.73	787.121	815.587	945.21	0.203901	0.206545	0.217516	0.110428	0.205219	0.154984	-0.405049	0	0.0536585
AT1G03140	13.934	13.7815	14.6475	12.9106	41.1267	44.9278	44.757	41.3306	0.338807	0.306748	0.327267	0.312374	0.322379	0.319734	-0.0118859	0	0.0665083
AT1G03150	5.21438	5.17781	6.24563	4.24856	25.1826	22.4277	28.6083	21.6008	0.207063	0.230867	0.218315	0.196685	0.218641	0.207218	-0.0774132	0	0.04
AT1G03160	4.80837	5.34654	3.72606	3.0526	6.94373	7.0387	5.64683	5.71016	0.692477	0.759592	0.65985	0.534591	0.725258	0.593927	-0.288208	3	0.0580504
AT1G03170	0.181162	0.267919	0.255646	0.24269	0.41993	0.488757	0.723536	0.597736	0.43141	0.548164	0.353329	0.406015	0.486296	0.378757	-0.360561	3	0.0746888
AT1G03180	1.21872	1.53974	1.21379	1.17072	2.88805	2.47032	2.44258	2.36949	0.421987	0.623296	0.496929	0.494081	0.512857	0.495503	-0.0496636	0	0.0601504
AT1G03190	2.17119	2.66143	2.10119	2.13601	2.60225	2.32867	2.80812	2.01458	0.834351	1.1429	0.748255	1.06028	0.976513	0.890706	-0.13269	0	0.0500659
AT1G03200	2.67168	1.20475	2.81319	1.29429	5.94068	4.94281	5.59375	4.47677	0.449726	0.243738	0.502917	0.289112	0.331082	0.381313	0.203786	0	0.047619
AT1G03210	4.88425	4.24101	5.35839	3.17226	25.7558	23.6644	28.6007	24.0123	0.189637	0.179215	0.187352	0.13211	0.184352	0.157324	-0.228721	0	0.0243902
AT1G03220	74.1999	73.85	88.7919	61.776	119.134	116.687	104.898	120.596	0.622827	0.63289	0.846459	0.512256	0.627838	0.658486	0.0687596	0	0.0506912
AT1G03230	12.4615	12.606	13.3624	8.26655	15.2584	14.0126	11.9576	15.3255	0.816698	0.899619	1.11748	0.539398	0.857156	0.776381	-0.142793	0	0.0482759
AT1G03250	36.8589	36.392	34.5405	33.9065	42.424	38.7325	42.1869	39.0546	0.868822	0.939573	0.818749	0.868182	0.903505	0.843103	-0.0998229	0	0.0406504
AT1G03260	2.28969	2.39283	2.50536	1.76702	4.98128	5.25059	6.6207	5.32714	0.459659	0.455726	0.378413	0.331701	0.457688	0.354288	-0.369441	0	0.0254545
AT1G03270	0.883214	0.819896	1.04922	0.479318	1.39367	1.77367	2.07049	1.42463	0.633733	0.46226	0.50675	0.336451	0.541248	0.412912	-0.390454	0	0.04
AT1G03280	4.93262	4.98331	4.5669	3.73645	13.8067	13.7778	14.4363	13.114	0.357263	0.361691	0.316348	0.284921	0.35947	0.300224	-0.259835	0	0.0583333
AT1G03290	14.7771	15.7311	13.4299	8.66008	21.5559	19.2928	22.5104	20.485	0.685525	0.815387	0.596609	0.422752	0.747642	0.502213	-0.574048	0	0.041958
AT1G03310	2.9177	3.14434	2.3253	2.9263	8.62319	8.41847	6.92453	7.23345	0.338355	0.373505	0.335806	0.404551	0.355496	0.368579	0.0521427	0	0.0294451
AT1G03330	18.5626	19.8725	18.6153	19.4153	49.2727	44.6114	45.0418	44.9897	0.376732	0.445458	0.413289	0.43155	0.409656	0.422321	0.0439262	0	0.0425532
AT1G03340	1.14673	1.05109	1.15507	1.3827	2.9492	3.10014	3.8633	4.04102	0.388827	0.339046	0.298985	0.342166	0.363085	0.319848	-0.18292	0	0.0414508
AT1G03350	14.3539	12.9287	15.888	13.0952	25.7912	25.8087	28.6875	25.143	0.556543	0.500943	0.55383	0.520829	0.528012	0.537076	0.0245565	0	0.0424628
AT1G03360	3.21533	3.38827	3.58588	1.77762	5.76869	6.08661	6.31922	6.58814	0.557376	0.556676	0.567456	0.269821	0.557026	0.391295	-0.509488	0	0.0681115
AT1G03365	3.7489	3.81038	4.2153	3.53421	5.16505	4.92204	5.77415	4.92373	0.725821	0.774146	0.73003	0.717791	0.749594	0.723884	-0.0503503	0	0.0497573
AT1G03370	4.09288	3.97515	4.30544	2.30222	6.53352	6.52446	8.1339	8.26024	0.626443	0.609269	0.52932	0.278711	0.617796	0.384093	-0.685676	5	0.0626836
AT1G03380	3.54052	3.75793	3.55862	2.4423	8.43666	8.27443	9.1612	8.68364	0.419659	0.454162	0.388445	0.281253	0.43657	0.330532	-0.401423	0	0.04375
AT1G03400	8.03973	8.36687	8.45289	6.21069	29.7259	29.8697	30.3391	28.2324	0.270462	0.280112	0.278614	0.219984	0.275245	0.24757	-0.152882	0	0.0426136
AT1G03410	0.308399	0.440795	0.611182	0.744879	2.18186	1.48478	3.26071	2.29362	0.141347	0.296876	0.187438	0.324761	0.204847	0.246724	0.268349	0	0.0501253
AT1G03430	6.57622	5.87537	7.58829	6.48206	16.0175	13.4537	13.4359	12.8808	0.410565	0.43671	0.564777	0.503234	0.423436	0.533118	0.332313	0	0.113924
AT1G03440	4.25286	4.81921	4.68412	2.56423	12.3934	14.2499	13.5651	15.1396	0.343155	0.338193	0.345307	0.169372	0.340665	0.241838	-0.494315	0	0.0603015
AT1G03457	1.13583	1.14467	1.22902	1.20304	4.41379	3.27585	5.74994	4.82199	0.257337	0.349427	0.213745	0.24949	0.299867	0.230927	-0.376887	7	0.0744186
AT1G03470	1.61462	1.9299	1.17753	1.44013	3.53936	4.57821	4.50694	4.77372	0.45619	0.42154	0.26127	0.301679	0.438523	0.280749	-0.643374	0	0.0333333
AT1G03475	13.8948	13.9441	16.6527	12.4511	50.0971	48.3769	38.1749	42.0909	0.277357	0.288239	0.436221	0.295815	0.282746	0.359222	0.345371	0	0.0413437
AT1G03495	3.19648	3.13059	2.62409	2.96859	11.9949	11.0562	11.6989	11.7069	0.266487	0.283152	0.224302	0.253576	0.274693	0.23849	-0.203889	0	0.0489914
AT1G03510	0.2431	0.326752	0.321631	0.301377	0.696527	0.430211	0.687231	0.457822	0.349017	0.759516	0.46801	0.658284	0.514863	0.555053	0.108436	0	0.0348837
AT1G03520	1.39367	1.68672	2.02665	1.89391	3.56651	3.24094	4.42413	3.83865	0.390766	0.520442	0.45809	0.493379	0.450966	0.475407	0.0761439	0	0.0446429
AT1G03530	1.13925	0.98982	1.55906	0.925038	2.43046	2.80663	2.91752	2.99429	0.468738	0.352672	0.534379	0.308934	0.406584	0.40631	-0.000974853	0	0.084788
AT1G03540	0.414275	0.23996	0.503988	0.221325	0.201151	0.175416	0.288271	0.140181	2.05952	1.36795	1.74831	1.57885	1.67849	1.66142	-0.0147421	0	0.0278689
AT1G03550	2.96875	2.03122	3.48492	1.97765	7.3205	7.13414	9.17327	6.49577	0.405539	0.284718	0.379899	0.304452	0.339801	0.34009	0.00122781	0	0.0387324
AT1G03560	0.914616	1.13902	1.01597	0.239396	1.93807	2.6091	2.66548	1.99569	0.471921	0.436557	0.381158	0.119957	0.453895	0.213828	-1.08591	0	0.0272315
AT1G03590	5.18058	4.81356	6.73334	4.96536	11.7173	12.6545	13.0035	11.1063	0.442131	0.380383	0.51781	0.447076	0.410097	0.481145	0.230508	0	0.0475162
AT1G03600	17.8452	18.8189	18.3277	13.052	153.734	155.346	106.323	127.077	0.116078	0.121142	0.172378	0.102709	0.118583	0.133059	0.166171	0	0.04
AT1G03610	6.25376	6.55822	9.65209	9.38419	20.4753	20.3324	24.0522	21.4136	0.305429	0.32255	0.401298	0.438235	0.313873	0.41936	0.418007	0	0.0485437
AT1G03620	0.686019	0.595852	0.514684	0.606104	1.33548	1.51007	1.71454	1.30446	0.513687	0.394586	0.300188	0.46464	0.450215	0.373469	-0.269625	0	0.0827068
AT1G03630	22.2971	22.7382	20.2231	14.3417	66.7143	64.9093	57.3173	59.0226	0.334218	0.350307	0.352827	0.242987	0.342168	0.292801	-0.224785	0	0.0422886
AT1G03650	1.03596	0.921732	1.49657	0.740344	4.37195	3.29811	3.65583	3.42604	0.236956	0.279473	0.409365	0.216093	0.257338	0.297424	0.208858	0	0.0314465
AT1G03660	1.03665	1.44007	1.72766	0.863785	2.12736	1.07732	1.80658	1.90324	0.487294	1.33672	0.956315	0.45385	0.807077	0.658805	-0.292856	0	0.0277778
AT1G03680	61.5233	61.2667	71.053	55.6895	164.435	139.906	134.452	131.957	0.37415	0.437913	0.528464	0.422028	0.404778	0.472257	0.222441	0	0.0388889
AT1G03687	1.02488	1.89723	1.92414	0.834709	7.04481	7.04758	7.20303	5.99177	0.14548	0.269203	0.267129	0.139309	0.197898	0.192908	-0.036844	0	0.065445
AT1G03700	2.54104	2.15832	1.96096	1.5295	5.63732	4.82726	5.68969	5.39143	0.450753	0.447111	0.344651	0.283691	0.448928	0.312689	-0.521756	0	0.030303
AT1G03730	4.71702	5.38982	5.34251	4.75117	17.7776	16.453	21.6923	22.1609	0.265335	0.327589	0.246286	0.214394	0.294823	0.229788	-0.35955	0	0.0119048
AT1G03740	9.93462	10.3522	9.91715	8.18091	13.6195	14.1391	20.0335	18.118	0.729441	0.732168	0.495028	0.451535	0.730803	0.472782	-0.628309	0	0.0445344
AT1G03750	1.08772	1.32157	0.866587	0.880691	2.72568	2.22277	3.1653	2.48401	0.399064	0.59456	0.273777	0.354544	0.487101	0.311554	-0.644737	0	0.0486674
AT1G03760	2.56851	2.27309	2.91586	2.03649	6.4133	8.64326	8.15016	8.38185	0.400497	0.26299	0.357767	0.242964	0.324541	0.29483	-0.138517	0	0.0612245
AT1G03770	1.79134	1.28261	1.38442	1.2728	2.98724	3.81595	4.30674	4.07518	0.599664	0.336118	0.321454	0.31233	0.448952	0.316859	-0.502719	0	0.0672451
AT1G03780	1.65509	1.47842	1.46826	1.27519	2.67096	2.12104	3.36144	2.60723	0.619661	0.697026	0.436795	0.489098	0.657206	0.462207	-0.507807	0	0.059593
AT1G03790	0.835156	0.633201	0.559679	0.453237	0.401148	0.311572	0.395304	0.175729	2.08191	2.03228	1.41582	2.57918	2.05695	1.91093	-0.106229	0	0.0786802
AT1G03820	5.62749	5.39147	4.64924	3.04387	23.3535	21.7008	21.3036	22.3568	0.24097	0.248446	0.218237	0.13615	0.244679	0.172374	-0.505346	0	0.0269058
AT1G03830	1.30994	1.33797	1.35472	0.867995	1.50374	2.05179	1.3498	1.54343	0.871121	0.652099	1.00364	0.562381	0.753696	0.751286	-0.00462033	0	0.0514113
AT1G03840	1.4549	1.63815	1.81111	1.17706	2.95684	2.51027	2.79996	3.66006	0.492046	0.652579	0.646834	0.321596	0.566656	0.456091	-0.31315	0	0.0631164
AT1G03850	19.5625	18.7004	23.9949	14.3071	53.5524	55.6445	58.1005	61.178	0.365296	0.336069	0.41299	0.23386	0.350378	0.310776	-0.173037	0	0.0125
AT1G03860	10.7386	10.679	16.1476	9.50477	37.0655	34.1447	40.1654	38.7011	0.28972	0.312757	0.402028	0.245594	0.301018	0.314222	0.0619359	0	0.0731707
AT1G03870	30.7997	39.1699	35.7209	25.1858	102.383	101.203	124.906	132.57	0.300828	0.387043	0.285982	0.189981	0.341223	0.233091	-0.549826	0	0.0645161
AT1G03900	16.6122	17.2531	21.4061	15.6335	112.567	123.09	135.255	139.29	0.147576	0.140167	0.158265	0.112237	0.143824	0.133279	-0.109856	0	0.025641
AT1G03905	1.75139	1.74958	2.4583	1.04126	6.02309	6.54409	7.14591	4.75167	0.290779	0.267353	0.344015	0.219136	0.27882	0.274565	-0.0221868	0	0.0515464
AT1G03910	7.16124	6.52332	9.5252	5.8651	15.0488	15.6619	17.7473	17.2435	0.475868	0.416509	0.536713	0.340134	0.4452	0.427264	-0.0593276	0	0.0430906
AT1G03920	0.835105	0.809623	0.732512	0.979377	2.07495	2.06633	2.42356	2.20166	0.40247	0.391817	0.302246	0.444836	0.397108	0.366674	-0.115032	0	0.0473684
AT1G03930	4.30616	4.07671	5.19184	3.93579	11.6513	11.4072	11.8626	10.4012	0.369586	0.35738	0.437665	0.378398	0.363432	0.406954	0.163179	0	0.0550847
AT1G03940	6.52202	6.18105	5.38569	5.05942	12.9191	13.6732	10.9732	11.7236	0.504835	0.452056	0.490804	0.431559	0.477717	0.460229	-0.0538055	0	0.0446809
AT1G03950	5.18218	5.62676	5.54383	4.40665	18.4536	20.1521	19.4989	21.5866	0.280822	0.279215	0.284315	0.204138	0.280017	0.240914	-0.216997	0	0.0758294
AT1G03960	1.22322	1.46699	1.26898	3.09994	1.92005	1.37967	2.14186	1.78408	0.637077	1.06329	0.592466	1.73756	0.823042	1.01462	0.301895	0	0.0584906
AT1G03970	12.4406	13.8452	14.875	16.4846	31.524	33.6755	36.2104	35.7881	0.394639	0.411136	0.410794	0.460617	0.402803	0.434992	0.110916	0	0.0405904
AT1G03980	0.398891	0.477857	0.496642	0.391306	0.296753	0.184869	0.359771	0.250674	1.34419	2.58484	1.38044	1.56102	1.864	1.46795	-0.344598	0	0.0652174
AT1G03990	0.174938	0.153442	0.335666	0.445621	0.405534	0.360898	0.584589	0.599431	0.431377	0.425167	0.574191	0.743407	0.428261	0.653344	0.609352	0	0.027668
AT1G04000	1.62228	1.70179	1.02049	1.87434	8.37454	8.53924	8.68032	9.57847	0.193716	0.199291	0.117564	0.195683	0.196483	0.151675	-0.373428	0	0.0718954
AT1G04010	0.932524	0.685312	1.15986	0.809591	2.85754	2.95236	3.01389	2.96574	0.326338	0.232123	0.384838	0.272981	0.275228	0.32412	0.235897	0	0.0252366
AT1G04020	1.08022	0.915177	0.998212	0.804154	1.84856	1.88005	1.72386	1.78959	0.584358	0.486783	0.579056	0.449351	0.533344	0.510098	-0.0642924	0	0.0490196
AT1G04030	1.9419	3.18235	1.88209	2.98761	4.34011	3.23263	4.36644	4.34014	0.447431	0.984446	0.431035	0.688367	0.66368	0.544711	-0.284997	0	0.0367816
AT1G04040	106.285	113.12	138.637	129.903	431.134	467.969	528.06	525.916	0.246524	0.241725	0.26254	0.247003	0.244113	0.254653	0.0609851	0	0.0367647
AT1G04050	0.991381	0.907056	0.747941	0.549397	0.789704	1.25013	0.862863	0.731866	1.25538	0.725569	0.866813	0.75068	0.954394	0.806659	-0.242625	0	0.0312925
AT1G04070	4.11211	4.59211	5.35332	5.28241	17.4547	19.6697	16.6021	15.9758	0.235588	0.233461	0.322448	0.330651	0.234522	0.326524	0.477465	0	0.0421053
AT1G04080	11.3475	12.8379	10.4689	9.52644	16.5428	16.4871	18.0093	18.877	0.685948	0.778663	0.581305	0.504659	0.730837	0.541628	-0.432248	0	0.0507152
AT1G04090	0.1626	0.175465	0.246011	0.269645	0.314583	0.317519	0.21199	0.228442	0.516875	0.552613	1.16048	1.18037	0.534445	1.17038	1.13087	0	0.0296684
AT1G04100	2.36342	2.45497	2.97771	1.18913	2.81621	3.29299	2.86979	1.90191	0.83922	0.745514	1.03761	0.625229	0.790981	0.805445	0.0261436	0	0.0381679
AT1G04105	1.47484	3.60992	0.42863	0.787318	3.40834	0.129127	1.55928	2.25006	0.432715	27.9564	0.27489	0.34991	3.47809	0.31014	-3.48731	0	0.0522388
AT1G04110	1.68076	2.12124	1.53889	1.15922	1.62755	1.66437	1.31928	1.32074	1.03269	1.2745	1.16646	0.877705	1.14724	1.01183	-0.181198	0	0.0360825
AT1G04120	7.77191	8.52397	8.43217	6.6438	12.0918	10.9544	13.6474	11.3915	0.642742	0.778132	0.617859	0.583224	0.707205	0.600292	-0.236463	0	0.0462046
AT1G04130	4.021	4.8084	5.77138	4.84277	5.65595	5.14677	6.04738	4.50936	0.710933	0.934256	0.95436	1.07394	0.81498	1.01238	0.312921	0	0.0249307
AT1G04140	9.1772	9.70192	9.97582	7.12982	18.3373	18.4517	20.9064	19.8894	0.500466	0.525801	0.477166	0.358473	0.512977	0.413583	-0.310716	0	0.0480405
AT1G04160	1.90208	2.19916	2.23567	2.06432	1.1662	1.04834	1.32338	1.00927	1.63101	2.09775	1.68936	2.04536	1.84972	1.85886	0.00711287	0	0.0619587
AT1G04170	17.578	15.8143	20.1705	14.3671	38.6838	34.6741	38.1506	34.3101	0.454402	0.456084	0.528707	0.418743	0.455242	0.470523	0.047632	0	0.0600858
AT1G04180	1.48948	2.19081	3.86003	2.9949	6.21611	5.38165	15.1185	14.7496	0.239616	0.407089	0.255318	0.20305	0.312322	0.227689	-0.45597	0	0.028436
AT1G04190	6.12004	6.5988	7.10716	5.36959	23.3758	22.9967	23.9606	21.5396	0.261811	0.286946	0.296619	0.249289	0.27409	0.271926	-0.0114363	0	0.0486322
AT1G04200	4.41466	3.92187	5.27472	3.15939	8.36962	8.33475	9.03922	9.76701	0.527462	0.470544	0.583537	0.323476	0.498191	0.434465	-0.197459	0	0.0491132
AT1G04210	5.70955	5.57872	5.51485	4.45789	5.5164	5.16785	7.07906	6.22873	1.03501	1.07951	0.779037	0.715698	1.05703	0.746696	-0.501417	0	0.0377358
AT1G04220	13.9903	12.6035	14.3197	9.37208	16.9183	17.0088	18.874	18.7034	0.826933	0.740999	0.7587	0.50109	0.782788	0.616585	-0.344322	0	0.0453686
AT1G04230	4.23601	3.46398	4.91292	3.42451	6.93953	7.88627	7.70798	8.10125	0.610417	0.439242	0.637381	0.422714	0.517804	0.519066	0.00351271	0	0.0613497
AT1G04240	6.54085	6.70904	7.82761	4.61767	19.1564	16.6021	18.3793	16.7569	0.341445	0.404108	0.425893	0.275568	0.371457	0.342582	-0.116746	0	0.0157895
AT1G04250	51.4764	49.3726	56.6254	32.5427	88.5616	100.573	101.499	100.071	0.58125	0.490913	0.557891	0.325196	0.534175	0.425939	-0.326666	0	0.0173913
AT1G04260	7.13721	6.75773	8.10829	6.93121	12.346	12.7959	12.852	13.5469	0.578099	0.528117	0.630897	0.511645	0.552543	0.568151	0.0401878	0	0.0491803
AT1G04270	134.325	132.097	140.455	70.5341	317.238	326.591	319.098	288.235	0.42342	0.404472	0.440163	0.24471	0.413838	0.328196	-0.33451	0	0.0261438
AT1G04280	6.68984	7.41151	7.25627	5.99374	23.7071	21.9991	27.8704	25.4686	0.282187	0.336901	0.260358	0.235338	0.308333	0.247532	-0.316872	0	0.0392523
AT1G04290	18.1543	9.44619	12.724	14.1087	52.6223	47.5612	38.1979	41.1734	0.344993	0.198611	0.333107	0.342665	0.261762	0.337853	0.368138	0	0.0320513
AT1G04300	6.1411	6.86266	6.80697	5.00053	16.6934	17.9205	20.9182	19.4262	0.367876	0.38295	0.325409	0.257412	0.375337	0.28942	-0.375022	0	0.0669767
AT1G04310	1.76579	2.0106	3.10761	1.65529	3.92012	4.76689	4.42366	4.28744	0.450443	0.421784	0.702497	0.386079	0.435878	0.520787	0.256769	0	0.0386997
AT1G04330	1.95645	1.85335	1.65662	2.40792	14.6409	16.6692	20.1402	17.7056	0.133629	0.111184	0.0822544	0.135998	0.121891	0.105766	-0.204719	0	0.0594059
AT1G04340	10.0621	7.61572	9.72246	5.70365	28.0133	25.5916	28.7307	26.9302	0.35919	0.297587	0.3384	0.211794	0.326941	0.267714	-0.288334	0	0.03125
AT1G04350	7.69227	8.36556	8.65112	4.99252	28.4873	28.8131	30.3962	28.3185	0.270025	0.290339	0.284612	0.176299	0.279997	0.224002	-0.321904	0	0.0415512
AT1G04360	1.91167	1.99727	2.11066	1.73357	8.54083	8.17755	9.58697	9.08571	0.223827	0.244238	0.220159	0.190802	0.23381	0.204956	-0.190026	3	0.0445026
AT1G04390	1.03915	1.3987	0.969959	1.02137	1.78793	1.58632	1.92512	1.87122	0.581203	0.881726	0.503843	0.545831	0.715864	0.524417	-0.448971	0	0.0428714
AT1G04400	29.5298	29.3756	34.6093	22.1984	52.9239	52.1461	57.4471	52.8077	0.557967	0.563333	0.602455	0.420363	0.560643	0.503239	-0.155839	0	0.0391517
AT1G04410	420.914	395.789	532.536	324.614	495.306	485.909	450.428	432.909	0.849806	0.814533	1.18229	0.749844	0.831983	0.941558	0.178497	3	0.042042
AT1G04420	4.20483	3.45684	3.55218	1.85618	31.2197	32.0263	24.51	24.4999	0.134685	0.107938	0.144928	0.0757628	0.120572	0.104786	-0.202446	0	0.0532688
AT1G04430	24.8548	25.1538	24.8472	16.891	35.2981	34.7993	40.5991	36.4787	0.70414	0.722825	0.612014	0.463037	0.713421	0.532339	-0.422408	0	0.0336538
AT1G04440	12.0633	12.6256	13.1402	8.12355	29.9912	28.0622	38.9468	35.4486	0.402228	0.449915	0.337388	0.229164	0.425404	0.27806	-0.613437	0	0.0533049
AT1G04480	25.9406	22.2096	30.8212	24.1714	188.111	195.132	168.195	187.714	0.1379	0.113818	0.183247	0.128767	0.125282	0.15361	0.294096	0	0.035461
AT1G04490	0.621894	0.719946	0.711847	0.61547	1.57834	1.17643	1.58865	1.98605	0.394018	0.611975	0.448083	0.309897	0.491049	0.372638	-0.398091	0	0.0522388
AT1G04510	8.20338	7.22389	8.75816	4.65253	16.4438	14.5771	16.8351	14.9501	0.498874	0.495564	0.520232	0.311204	0.497216	0.402366	-0.305366	0	0.0496183
AT1G04520	2.86249	3.25226	2.8431	2.45954	7.89404	7.86942	7.37592	7.18563	0.362614	0.413278	0.385457	0.342286	0.387118	0.363231	-0.0918882	0	0.038961
AT1G04530	17.4538	16.0432	16.3679	14.0284	32.2883	35.4389	31.313	28.8761	0.540561	0.4527	0.522719	0.485814	0.494684	0.503929	0.0267121	0	0.0128617
AT1G04540	0.48505	0.66809	0.508458	0.533264	1.23941	1.48465	1.123	1.20898	0.391356	0.449998	0.452768	0.441086	0.419654	0.446889	0.0907153	0	0.0531561
AT1G04550	5.81473	6.88035	5.63187	5.23095	14.2963	15.1979	10.2732	10.8104	0.40673	0.452717	0.54821	0.483881	0.429108	0.515042	0.263351	0	0.0632184
AT1G04555	4.22794	3.16312	3.00331	3.39247	13.7014	16.185	19.9487	18.2148	0.308577	0.195435	0.150552	0.186248	0.245575	0.167451	-0.552419	0	0.0849673
AT1G04580	0.134561	0.0760765	0.134806	0.072892	0.0359437	0.0343876	0.0423958	0.0110153	3.74366	2.21232	3.1797	6.61734	2.87788	4.58707	0.672566	0	0.0366218
AT1G04590	2.62922	2.12553	3.94134	2.1792	10.7567	11.1992	11.5003	9.7779	0.244426	0.189793	0.342716	0.22287	0.215384	0.276371	0.359695	0	0.0549738
AT1G04600	0.106464	0.127168	0.0740831	0.155002	0.0853347	0.0707295	0.117391	0.0435829	1.24761	1.79795	0.63108	3.55649	1.49771	1.49814	0.000417161	0	0.0612363
AT1G04610	0.534988	0.665806	0.539952	0.476575	0.763152	1.06003	0.692809	1.01618	0.701024	0.628101	0.779366	0.468987	0.663562	0.604576	-0.134306	0	0.043379
AT1G04620	0.855702	1.26384	1.01465	0.313359	3.37076	3.48132	2.93414	2.44575	0.25386	0.363035	0.345808	0.128124	0.303579	0.210491	-0.528315	0	0.0453564
AT1G04630	17.0237	15.0995	18.5845	11.2685	47.5588	47.8394	47.487	46.2145	0.357951	0.315629	0.39136	0.24383	0.336124	0.30891	-0.121808	0	0.0625
AT1G04635	1.9805	1.89984	1.99376	1.05722	3.77523	2.78715	3.27651	3.03827	0.524604	0.681643	0.608501	0.347968	0.59799	0.460151	-0.378015	0	0.0328947
AT1G04640	6.80007	6.14932	6.64973	4.71681	30.0448	30.8546	26.4595	28.486	0.226331	0.1993	0.251317	0.165583	0.212386	0.203995	-0.0581536	0	0.0381356
AT1G04650	0.434842	0.543148	0.472356	0.255759	0.431899	0.485925	0.375574	0.289798	1.00681	1.11776	1.25769	0.882542	1.06084	1.05355	-0.00994713	0	0.0430862
AT1G04680	32.7018	35.9047	28.4931	26.2177	26.3803	25.5615	26.3853	26.8396	1.23963	1.40464	1.07989	0.976829	1.31956	1.02707	-0.361527	0	0.0462963
AT1G04690	26.0561	26.3112	32.0003	19.1196	69.8198	73.7835	70.1789	64.3165	0.373191	0.3566	0.455982	0.297274	0.364801	0.368173	0.0132739	0	0.0516717
AT1G04700	1.00789	0.917126	1.05773	1.01443	0.7696	1.01269	1.04141	0.865983	1.30963	0.905634	1.01567	1.17142	1.08906	1.09077	0.00226761	0	0.050815
AT1G04710	6.29491	6.07068	5.68359	6.2193	12.9291	12.7006	11.022	10.2613	0.486879	0.477984	0.515659	0.606093	0.482411	0.55905	0.212715	0	0.0382883
AT1G04730	0.703411	0.558672	0.619019	0.881347	0.906981	0.771883	0.705355	0.782643	0.775552	0.723778	0.877599	1.12612	0.749218	0.994122	0.408038	0	0.0444915
AT1G04750	18.7504	18.7279	21.4597	19.3909	89.7992	85.9271	86.7102	81.1662	0.208804	0.217951	0.247488	0.238904	0.213328	0.243158	0.188817	0	0.0681818
AT1G04760	0.848987	0.884157	0.627025	0.208621	1.12846	0.97753	0.810486	0.395735	0.752341	0.904481	0.773641	0.527173	0.824911	0.638626	-0.369268	0	0.0588235
AT1G04770	31.1685	28.1222	36.1079	23.8959	65.4541	72.0856	70.1621	64.2125	0.476189	0.390122	0.514635	0.372138	0.431013	0.437625	0.021964	0	0.0625
AT1G04778	0.730827	0.793842	1.02073	0.509067	3.1114	2.81871	2.60348	2.23953	0.234887	0.281633	0.392064	0.22731	0.2572	0.29853	0.214982	0	0.0175439
AT1G04780	8.12867	9.41901	9.96238	9.32863	18.2331	19.0241	24.3585	21.6047	0.445819	0.495109	0.40899	0.431787	0.469818	0.420234	-0.160911	0	0.0466165
AT1G04790	4.02276	4.69137	4.11091	3.13642	7.70632	7.63996	8.0898	8.12978	0.522008	0.614057	0.50816	0.385794	0.566165	0.44277	-0.354666	0	0.0645669
AT1G04800	20.9512	20.9174	25.404	15.9084	70.2043	84.4058	61.9169	59.1698	0.298432	0.247819	0.410292	0.26886	0.271951	0.332131	0.288408	0	0.00497512
AT1G04810	8.98761	7.81959	9.15915	5.45218	13.7408	13.5803	14.9713	14.236	0.654082	0.575804	0.611781	0.382985	0.613696	0.484049	-0.342373	0	0.0568862
AT1G04820	54.4307	55.1367	72.4299	51.5141	129.243	123.346	117.934	127.828	0.42115	0.447008	0.614156	0.402995	0.433887	0.497496	0.197366	0	0.0576497
AT1G04830	3.47386	3.01091	4.4208	5.08915	9.32815	8.16936	9.2764	7.98856	0.372406	0.368561	0.476564	0.637055	0.370479	0.550997	0.572653	0	0.0534521
AT1G04840	0.234456	0.186681	0.163131	0.253118	0.265446	0.351159	0.261217	0.271238	0.883253	0.531614	0.624504	0.933195	0.685237	0.763403	0.155842	0	0.0435435
AT1G04850	21.2727	22.502	24.032	20.2789	83.3018	87.9336	84.4076	84.7817	0.255369	0.255898	0.284714	0.23919	0.255633	0.260961	0.0297581	0	0.0362319
AT1G04860	3.15861	3.6085	3.62955	3.02922	6.87139	6.66221	7.96898	6.78562	0.459676	0.541637	0.45546	0.446418	0.498976	0.450916	-0.146112	0	0.039501
AT1G04870	6.17423	6.50263	7.76545	5.78148	18.5273	17.8743	19.8428	18.8877	0.33325	0.363798	0.391348	0.306098	0.348189	0.346108	-0.00864872	0	0.0462633
AT1G04900	1.17349	1.31176	1.48864	2.47584	5.48102	4.41028	5.87009	5.43437	0.214101	0.297432	0.253597	0.455589	0.25235	0.339906	0.429711	0	0.0316027
AT1G04910	4.77455	4.7838	6.48175	3.73324	16.6702	14.3145	16.9962	14.912	0.286412	0.334193	0.381365	0.250351	0.309381	0.308991	-0.00182375	3	0.0423077
AT1G04920	0.245706	0.305788	0.221844	0.315578	0.249442	0.238761	0.0726785	0.0283157	0.985023	1.28073	3.0524	11.145	1.12319	5.83258	2.37654	0	0.0536218
AT1G04930	0.86587	0.603533	1.1061	1.01277	1.70903	1.17474	1.37003	1.4864	0.506644	0.513759	0.807355	0.681358	0.510189	0.741685	0.539775	0	0.0750751
AT1G04940	3.47275	4.41484	3.62397	2.02278	20.1021	20.1009	20.6273	19.7422	0.172756	0.219634	0.175688	0.10246	0.19479	0.134168	-0.53788	0	0.0254545
AT1G04945	1.21177	1.32538	1.80613	1.12143	2.96322	2.75724	4.18002	3.86482	0.408937	0.480691	0.432086	0.290164	0.443365	0.354084	-0.324401	0	0.0380435
AT1G04950	3.99763	4.62968	5.76397	4.41361	7.2613	7.34957	10.4908	9.49872	0.550539	0.629925	0.549431	0.464653	0.588896	0.505267	-0.220967	0	0.0545455
AT1G04960	8.69868	8.41003	11.8165	9.46658	23.0024	22.2258	24.1194	20.3858	0.378164	0.37839	0.489917	0.464371	0.378277	0.476973	0.334464	0	0.0471698
AT1G04970	9.15054	10.4737	8.24056	4.90715	31.5425	26.8893	33.3648	31.0851	0.290102	0.389512	0.246984	0.157862	0.336152	0.197457	-0.767575	0	0.0470348
AT1G04980	7.35581	6.16787	8.73904	7.7216	10.9874	11.9339	10.6844	11.034	0.669477	0.516836	0.817925	0.699801	0.588226	0.756561	0.363086	0	0.0290179
AT1G04985	2.79746	3.32617	3.0645	2.79693	24.3543	27.3531	25.2634	27.4755	0.114865	0.121601	0.121302	0.101797	0.118185	0.111122	-0.0888986	0	0.0360825
AT1G04990	5.94158	5.51154	6.87386	4.03875	14.3068	13.5307	12.4436	11.2417	0.415298	0.407336	0.552401	0.359265	0.411298	0.445487	0.1152	0	0.0567901
AT1G05000	14.6243	13.6597	15.75	12.3639	80.28	77.3214	74.9744	77.1146	0.182166	0.176661	0.210072	0.160332	0.179393	0.183524	0.0328493	0	0.0509259
AT1G05010	203.158	315.102	194.921	271.13	322.766	333.093	401.59	392.1	0.629428	0.945988	0.485373	0.691482	0.771642	0.579333	-0.413539	0	0.0185185
AT1G05020	0.549588	0.491013	0.561543	0.314459	0.722301	0.679437	1.00814	0.966213	0.760885	0.722676	0.557009	0.325455	0.741535	0.425772	-0.800434	0	0.058104
AT1G05030	2.12512	2.02555	3.00339	1.59628	3.38591	4.13037	3.38298	3.31129	0.627636	0.490404	0.887794	0.482072	0.554793	0.654202	0.237787	0	0.032381
AT1G05055	1.89802	1.95706	3.19624	2.25468	5.94922	6.99444	6.29083	5.8971	0.319037	0.279802	0.508079	0.382337	0.298776	0.440747	0.560884	0	0.049763
AT1G05060	7.80145	8.88096	9.19325	6.4611	31.6569	29.1741	33.036	34.3067	0.246438	0.304412	0.27828	0.188333	0.273895	0.228931	-0.258712	0	0.0472441
AT1G05065	0.740068	0.803559	0.910113	0.460119	4.44167	3.36134	4.0535	2.80463	0.166619	0.239059	0.224525	0.164057	0.199579	0.191924	-0.0564245	0	0.047619
AT1G05070	4.12503	3.23312	3.81734	1.97465	23.8014	26.5842	20.5012	26.3126	0.17331	0.121618	0.186201	0.0750458	0.145182	0.11821	-0.296507	0	0.0324324
AT1G05087	2.7056	3.08547	3.8291	2.18099	4.49266	5.15332	4.53591	5.77885	0.602227	0.598734	0.844175	0.377409	0.600478	0.564446	-0.0892764	3	0.056391
AT1G05090	2.14685	2.20256	2.26008	1.51371	5.84302	5.76294	6.02494	5.67896	0.367421	0.382194	0.375121	0.266547	0.374735	0.316208	-0.244997	0	0.0519802
AT1G05100	1.44428	2.02493	1.50323	2.76098	5.75726	5.72155	5.2193	4.75519	0.250862	0.353913	0.288014	0.580625	0.297965	0.408935	0.456726	0	0.0323529
AT1G05120	4.27062	4.81017	4.62093	3.34807	5.28917	5.17878	6.02126	6.86355	0.807427	0.928823	0.767436	0.487804	0.866001	0.611848	-0.501194	0	0.0479616
AT1G05140	7.76557	7.44065	7.25809	4.74131	28.3976	25.4308	23.2933	22.0521	0.273459	0.292584	0.311596	0.215005	0.28286	0.258833	-0.128065	0	0.0248869
AT1G05150	5.8817	6.42583	7.95881	7.01759	8.79038	9.52154	9.03152	8.30831	0.669106	0.674873	0.881226	0.844647	0.671984	0.862743	0.360504	0	0.0346106
AT1G05160	0.688167	0.712217	0.816502	0.586953	2.03178	2.22667	2.03507	2.46247	0.338702	0.319857	0.401216	0.238359	0.329145	0.309247	-0.0899634	0	0.0325866
AT1G05170	2.86707	3.44558	2.96746	14.4495	10.325	10.5714	8.18564	7.64354	0.277682	0.325934	0.36252	1.89042	0.300842	0.827838	1.46034	0	0.0359116
AT1G05180	4.91232	6.89696	6.68707	3.58171	13.5747	15.2427	14.9659	12.9127	0.361873	0.452476	0.44682	0.277379	0.404647	0.352049	-0.200887	0	0.0406654
AT1G05190	25.8235	27.7832	20.8406	17.7102	171.411	167.069	161.115	138.183	0.150653	0.166298	0.129352	0.128165	0.158282	0.128757	-0.297844	0	0.0401786
AT1G05200	2.71466	3.12545	2.60778	1.99415	5.5979	6.37404	6.16346	6.02743	0.484943	0.490341	0.423103	0.330846	0.487634	0.374142	-0.382215	0	0.0489583
AT1G05205	5.67734	5.72559	6.0811	3.89673	60.6582	68.5675	57.8367	61.0794	0.0935956	0.083503	0.105143	0.0637978	0.0884054	0.0819015	-0.110243	0	0.0543478
AT1G05210	6.74088	5.63954	5.6483	5.36641	14.1375	12.0264	13.6564	12.7242	0.476808	0.46893	0.413601	0.421748	0.472853	0.417655	-0.17908	0	0.0118343
AT1G05220	1.41731	0.598919	4.03567	2.0179	4.62421	3.30237	4.9005	4.86135	0.306498	0.18136	0.823522	0.41509	0.235768	0.584668	1.31025	0	0.0124224
AT1G05230	2.28649	2.2337	3.0298	2.36688	6.41055	5.91101	6.48346	6.30314	0.356676	0.377888	0.467312	0.375508	0.367129	0.418903	0.190329	0	0.0470914
AT1G05240	28.1007	26.7599	56.0022	41.5109	32.8212	30.5594	36.6879	38.3998	0.856175	0.875668	1.52645	1.08102	0.865867	1.28457	0.569068	0	0.0368098
AT1G05250	41.1504	40.3456	86.1843	69.3984	61.2196	57.5094	69.7456	70.3186	0.672177	0.701548	1.2357	0.986914	0.686705	1.10432	0.685396	0	0.0368098
AT1G05260	38.4367	35.44	39.6721	22.8671	148.401	156.243	174.038	168.699	0.259006	0.226826	0.227951	0.13555	0.242382	0.17578	-0.463513	0	0.0489297
AT1G05270	8.03627	9.51717	8.56373	6.83473	20.0177	21.2704	18.1569	18.0928	0.401458	0.447437	0.471652	0.37776	0.423825	0.422103	-0.00587262	0	0.0322581
AT1G05280	0.64577	1.05709	1.30699	0.534731	1.10741	1.05235	1.01609	0.848934	0.583135	1.0045	1.28629	0.629885	0.765351	0.900121	0.233997	0	0.0569106
AT1G05300	4.49053	3.82552	7.36653	5.10282	12.233	12.0041	15.7751	16.0521	0.367083	0.318684	0.466972	0.317891	0.342029	0.385287	0.171816	0	0.0304709
AT1G05310	1.25016	1.20373	1.47022	1.79612	6.08001	6.30478	5.94947	7.34346	0.205618	0.190923	0.247118	0.244588	0.198135	0.24585	0.311295	0	0.0482234
AT1G05320	6.97213	7.20008	6.52772	5.46994	7.72583	6.86783	8.67455	8.02437	0.902444	1.04838	0.752514	0.681666	0.972678	0.716214	-0.441571	0	0.0632111
AT1G05340	15.7425	11.6515	16.5366	8.61637	33.6962	31.8511	28.5321	27.6158	0.467189	0.365812	0.579579	0.312009	0.413404	0.425245	0.0407418	0	0.0547945
AT1G05350	6.01751	5.28161	6.72632	4.71111	11.1357	10.4877	11.3205	9.00342	0.54038	0.5036	0.594172	0.523258	0.521666	0.557589	0.0960739	0	0.0324074
AT1G05360	1.40064	1.95294	1.92568	1.08152	6.79416	6.86005	7.10408	6.29019	0.206154	0.284683	0.271067	0.171938	0.242257	0.215886	-0.166271	0	0.0455635
AT1G05370	0.719717	0.467733	0.392298	0.252775	1.18998	1.26245	1.3789	1.44054	0.604814	0.370496	0.284501	0.175472	0.473372	0.223432	-1.08314	0	0.062201
AT1G05380	2.96992	3.12638	3.19922	2.73691	4.36076	4.17441	5.65293	5.53918	0.681056	0.748939	0.56594	0.4941	0.714191	0.528802	-0.433584	0	0.0430202
AT1G05385	4.68006	6.51728	5.01986	3.90883	12.6901	14.4532	11.1099	12.0523	0.368796	0.450923	0.451837	0.324322	0.407797	0.382806	-0.0912375	0	0.06
AT1G05400	0.361755	0.494243	0.502494	0.437307	1.58477	1.34621	1.69907	1.94588	0.22827	0.367137	0.295746	0.224735	0.289493	0.257807	-0.167236	0	0.075188
AT1G05410	4.3424	5.03342	4.6749	4.80886	6.18806	7.0441	6.21945	6.74479	0.701739	0.714558	0.751658	0.712974	0.708119	0.732061	0.0479704	0	0.0444915
AT1G05420	0.323233	0.399088	0.500088	0.315456	0.414319	0.439638	0.574349	0.890361	0.780155	0.907765	0.870704	0.354301	0.841545	0.55542	-0.59946	0	0.0440529
AT1G05430	3.7639	5.68219	5.44976	3.32433	22.191	24.0571	25.3124	24.8921	0.169614	0.236196	0.2153	0.13355	0.200155	0.169568	-0.239257	0	0.0703704
AT1G05440	0.504841	0.449174	0.729302	0.775442	0.601312	0.620141	0.724724	0.443974	0.839566	0.724309	1.00632	1.74659	0.779811	1.32575	0.765617	0	0.0279188
AT1G05450	1.30108	1.69613	1.56826	1.09563	1.97493	1.8514	1.90027	1.57953	0.658798	0.916134	0.825283	0.693643	0.776883	0.756605	-0.0381563	3	0.117647
AT1G05460	1.94211	2.55588	1.81884	1.57932	2.42687	2.39723	2.47487	2.11874	0.800253	1.06618	0.734923	0.745405	0.923696	0.740146	-0.319609	0	0.0378863
AT1G05470	1.02627	0.701118	0.740056	0.797637	1.88697	1.78713	1.8737	2.06292	0.543872	0.392315	0.39497	0.386654	0.461919	0.39079	-0.241245	0	0.0485437
AT1G05490	0.199515	0.308216	0.383995	0.216385	0.188494	0.15361	0.185266	0.23534	1.05847	2.00648	2.07267	0.919457	1.45733	1.38048	-0.0781525	0	0.0361446
AT1G05500	11.7591	12.8618	12.9186	8.86946	24.0412	24.589	22.7338	22.7289	0.489123	0.523071	0.568255	0.390228	0.505812	0.470903	-0.103174	0	0.0374332
AT1G05520	9.81249	9.21365	12.1162	7.46929	8.48344	8.20012	10.0708	10.3922	1.15666	1.1236	1.2031	0.71874	1.14001	0.929902	-0.293898	0	0.0765306
AT1G05530	0.617467	1.06108	1.02971	1.36386	1.59534	1.88341	1.80674	1.48763	0.387044	0.563382	0.569927	0.916801	0.466962	0.722848	0.630386	0	0.0416667
AT1G05540	0.516154	0.442564	0.484133	0.376234	0.894222	0.783621	0.545108	0.35592	0.57721	0.564768	0.888141	1.05707	0.570955	0.968933	0.76302	0	0.0380435
AT1G05560	11.1583	10.8223	14.2149	8.62629	60.1374	60.5837	67.4298	67.0423	0.185547	0.178634	0.21081	0.128669	0.182058	0.164696	-0.144587	0	0.0340426
AT1G05570	7.61263	7.70016	7.63717	5.7008	5.79717	5.77975	6.38499	6.22602	1.31316	1.33227	1.19611	0.915641	1.32268	1.04652	-0.33786	0	0.0609944
AT1G05575	6.81343	7.16006	11.7126	7.15217	20.1673	20.6861	30.8517	26.7238	0.337845	0.346129	0.379642	0.267633	0.341962	0.318755	-0.101389	0	0.0333333
AT1G05590	2.25737	2.10444	2.57922	2.19752	4.92666	4.06302	4.19795	3.92306	0.458195	0.51795	0.6144	0.560155	0.487157	0.586651	0.268115	0	0.0430293
AT1G05600	0.68128	0.876634	0.912318	0.724429	1.91108	2.386	1.93385	1.6106	0.35649	0.367407	0.471763	0.449788	0.361907	0.460644	0.348033	0	0.0356436
AT1G05610	0.791176	0.568959	1.08956	0.559935	1.23444	1.40086	1.30586	1.72174	0.640919	0.40615	0.834362	0.325215	0.510205	0.52091	0.0299559	0	0.0293501
AT1G05620	8.59332	8.26091	7.8246	6.23088	21.5995	23.3058	25.6854	22.8255	0.397848	0.354457	0.304632	0.272979	0.375526	0.288372	-0.380986	0	0.0247678
AT1G05630	2.47876	2.71379	2.35592	1.68929	3.21359	3.20959	3.73495	3.17779	0.771337	0.845525	0.630777	0.531593	0.80758	0.579065	-0.479879	0	0.0486763
AT1G05640	0.646398	0.916179	0.622672	0.29635	0.946844	0.950051	0.917624	0.771063	0.682687	0.964347	0.67857	0.38434	0.811386	0.510687	-0.667949	0	0.0461783
AT1G05650	0.74254	0.957386	1.31923	1.04386	1.48252	1.07398	2.18184	1.7891	0.500863	0.891437	0.604641	0.583455	0.668198	0.593954	-0.169925	0	0.0506329
AT1G05660	3.03351	3.63619	3.05936	2.47198	7.69791	8.64525	8.36424	8.75418	0.394069	0.4206	0.365767	0.282377	0.407118	0.321378	-0.341175	0	0.0405063
AT1G05670	0.662054	0.626616	0.491714	0.190657	0.977078	0.681401	1.04482	0.661513	0.677586	0.919599	0.470621	0.288214	0.789372	0.368292	-1.09985	0	0.032345
AT1G05675	2.47709	3.41737	2.84761	1.51585	3.93399	3.66197	4.04987	3.37269	0.629664	0.933205	0.703136	0.449448	0.766554	0.56216	-0.447408	0	0.0352423
AT1G05680	10.5285	11.3424	9.7169	7.10074	22.3402	21.7529	22.7619	20.7586	0.47128	0.52142	0.426893	0.342063	0.495717	0.382131	-0.375448	0	0.0330396
AT1G05690	0.790698	0.785762	0.863497	0.556833	3.34631	3.4007	2.78004	2.5236	0.23629	0.231059	0.310606	0.22065	0.23366	0.261792	0.164015	0	0.0465753
AT1G05700	1.63514	1.62002	1.03862	0.686651	1.61509	1.80929	1.44044	1.48384	1.01241	0.89539	0.721044	0.462753	0.952106	0.577637	-0.720958	0	0.0375147
AT1G05710	3.90189	3.19465	3.24051	3.69889	27.9706	24.1572	21.4202	26.2355	0.1395	0.132244	0.151283	0.140988	0.135824	0.146045	0.104677	0	0.0666667
AT1G05720	11.6904	12.5299	16.1305	13.7101	43.7842	42.6814	45.1125	39.4297	0.267	0.293568	0.357562	0.34771	0.279969	0.352601	0.332769	0	0.0365854
AT1G05730	0.409695	0.409764	0.678143	0.272697	1.21286	2.18337	1.57359	2.74378	0.337792	0.187675	0.430953	0.0993873	0.251784	0.206957	-0.282855	0	0.0866667
AT1G05750	0.278741	0.553898	0.279286	0.488679	1.01413	1.06374	0.949683	1.09501	0.274857	0.520708	0.294083	0.446278	0.378313	0.362275	-0.0624945	0	0.0379242
AT1G05760	3.49086	2.02849	3.65452	3.06243	8.5357	8.1733	9.22116	7.9566	0.408972	0.248185	0.396319	0.384892	0.318592	0.390564	0.293849	0	0.04
AT1G05770	0.528231	1.21175	1.00763	1.28362	1.8298	3.33255	2.03039	1.98386	0.288682	0.36361	0.496274	0.647032	0.323988	0.566661	0.806548	0	0.0756757
AT1G05780	1.72754	1.37815	2.03946	0.771609	8.58859	9.71807	8.56228	6.77579	0.201144	0.141813	0.238191	0.113877	0.168893	0.164695	-0.036308	0	0.00934579
AT1G05785	7.09717	6.07189	7.12271	4.45901	13.2817	11.7488	11.8869	11.9239	0.534357	0.516809	0.599207	0.373956	0.52551	0.473367	-0.150758	0	0.0514706
AT1G05790	1.95455	2.33108	2.40303	1.55603	6.7332	6.71335	7.49144	6.86603	0.290285	0.347231	0.32077	0.226627	0.317484	0.269621	-0.235752	0	0.0494186
AT1G05805	7.12927	6.98168	8.99384	6.23379	26.5874	26.2936	33.8449	36.9676	0.268145	0.265528	0.265737	0.168628	0.266833	0.211686	-0.334014	0	0.0661157
AT1G05810	8.34306	6.70983	6.58171	9.6376	22.7001	24.5942	28.9319	26.248	0.367534	0.272822	0.22749	0.367175	0.316656	0.289013	-0.131784	0	0.0684932
AT1G05820	0.422437	0.45607	0.499854	0.572918	0.996361	1.03039	0.74126	0.72156	0.42398	0.442619	0.67433	0.793999	0.433199	0.731722	0.756266	0	0.0335196
AT1G05830	1.8677	1.80767	1.62791	1.47231	3.26133	3.46267	4.69241	3.28119	0.57268	0.522045	0.346924	0.448712	0.546777	0.394549	-0.470747	0	0.0424354
AT1G05835	0.599683	1.24649	1.0928	0.397685	12.259	13.0105	12.7787	10.6474	0.0489178	0.0958065	0.0855173	0.0373504	0.068459	0.0565164	-0.27657	0	0.078125
AT1G05840	5.3318	5.90404	8.84237	6.42988	13.8649	15.3856	18.4153	16.7367	0.384554	0.383738	0.480164	0.384178	0.384146	0.429498	0.160999	0	0.0493827
AT1G05850	101.779	94.0119	147.683	88.933	545.786	569.181	628.21	650.579	0.186482	0.16517	0.235085	0.136698	0.175503	0.179264	0.0305955	0	0.0465839
AT1G05860	1.84561	1.61188	2.16968	1.773	7.20776	6.54479	7.43911	6.27967	0.256059	0.246284	0.291659	0.28234	0.251124	0.286961	0.192456	0	0.0569395
AT1G05870	15.2935	15.6919	13.107	14.2698	32.6108	33.322	26.9436	25.7286	0.46897	0.470917	0.486461	0.554628	0.469943	0.519427	0.144437	0	0.0473684
AT1G05880	0.622973	0.453795	0.74552	0.584878	0.509908	0.466136	0.913177	0.922135	1.22174	0.973525	0.816403	0.634265	1.09059	0.719594	-0.599856	0	0.0530612
AT1G05890	5.03399	5.91669	6.11163	4.84913	24.4809	25.5277	30.5205	27.7596	0.205629	0.231775	0.200247	0.174683	0.218311	0.187029	-0.223127	0	0.0307414
AT1G05894	0.274739	0.462801	0.293633	0.459796	0.340769	0.436316	0.358469	0.313544	0.806232	1.0607	0.819131	1.46645	0.924755	1.096	0.245103	0	0.0349345
AT1G05900	3.9981	4.24853	4.34206	3.67536	12.4502	11.9714	11.675	9.90069	0.321127	0.35489	0.371911	0.371223	0.337587	0.371567	0.138362	0	0.031746
AT1G05910	1.77432	1.74497	1.63233	1.88256	4.00455	3.70526	4.8908	4.62464	0.443076	0.470944	0.333755	0.407072	0.456798	0.368595	-0.309518	0	0.0536746
AT1G05940	6.86761	5.83097	6.96382	6.3498	10.114	9.38181	10.9857	10.3113	0.67902	0.621519	0.633899	0.61581	0.649634	0.624789	-0.0562576	0	0.0403509
AT1G05950	0.469982	0.377956	0.506684	0.428152	0.838258	0.820428	0.850344	0.7078	0.560665	0.460681	0.595858	0.604905	0.50822	0.600364	0.240384	3	0.0414013
AT1G05960	4.29652	4.37203	5.23754	3.72917	6.47431	7.09254	8.97508	8.86125	0.663626	0.616427	0.583565	0.42084	0.639591	0.495568	-0.368067	0	0.0671414
AT1G05970	2.3909	2.59637	2.24247	2.47284	6.99269	5.56525	6.26707	6.36666	0.341914	0.466533	0.357818	0.388405	0.399392	0.372798	-0.099413	0	0.0603015
AT1G05990	2.7617	4.34268	6.09144	5.368	3.50434	3.2873	3.10971	2.20184	0.78808	1.32105	1.95885	2.43796	1.02034	2.18531	1.09879	0	0.0397351
AT1G06000	17.729	19.4425	17.7787	12.9347	67.8578	62.284	48.4655	57.6483	0.261267	0.312159	0.366832	0.224373	0.285581	0.286892	0.00660579	0	0.043578
AT1G06010	4.18609	5.81539	2.90448	3.2446	11.4051	11.5984	10.9988	9.90102	0.367037	0.501396	0.264072	0.327704	0.428988	0.294173	-0.544275	0	0.0886076
AT1G06020	0.192666	0.129871	0.39234	0.319504	0.131832	0.126708	0.46841	0.161762	1.46145	1.02496	0.8376	1.97515	1.2239	1.28623	0.0716604	0	0.0317919
AT1G06030	0.227212	0.483576	0.274417	0.640562	0.0932158	0.164441	0.0306981	0.0476695	2.43748	2.94073	8.93922	13.4376	2.67731	10.96	2.03339	0	0.0272727
AT1G06040	62.2561	64.4565	78.7732	51.8887	173.134	162.776	152.524	158.393	0.359583	0.395983	0.516464	0.327595	0.377344	0.411328	0.124408	5	0.0722892
AT1G06050	2.99089	3.14999	3.84998	3.2889	7.89732	7.63867	8.27567	8.10788	0.378722	0.412374	0.465217	0.405642	0.39519	0.43441	0.136509	0	0.0382166
AT1G06060	10.8583	11.5317	11.9669	8.02184	12.6842	10.8655	14.3463	13.5526	0.856049	1.06131	0.834145	0.591904	0.953172	0.702662	-0.439905	3	0.0700935
AT1G06070	5.98441	6.89371	8.97298	10.4908	8.02342	7.93068	10.6854	11.7227	0.745868	0.869246	0.839742	0.894913	0.805197	0.866889	0.106505	0	0.143868
AT1G06080	1.4444	1.95219	1.57036	1.52507	6.75337	6.85432	5.93899	5.46798	0.213878	0.284812	0.264415	0.278909	0.24681	0.271566	0.137901	0	0.0424837
AT1G06090	4.94381	4.22414	5.55533	3.52898	12.5966	12.9418	12.0115	11.2093	0.392472	0.326395	0.462501	0.314826	0.357912	0.381585	0.0924015	0	0.0433333
AT1G06100	2.91818	2.10243	0.910231	1.15967	3.11966	2.48784	1.02971	1.02158	0.935416	0.845082	0.883968	1.13517	0.889103	1.00173	0.172067	0	0.06
AT1G06110	4.17002	3.75814	4.81272	3.27529	20.9389	20.4124	22.3131	20.2667	0.199152	0.184111	0.21569	0.161609	0.191484	0.186702	-0.0364843	3	0.0526316
AT1G06120	2.15843	2.08665	2.36434	2.96836	2.19775	3.52094	2.8092	2.51002	0.982109	0.59264	0.841642	1.1826	0.762914	0.997662	0.387031	0	0.0466667
AT1G06130	6.80648	5.50407	7.42501	5.07733	22.6006	22.0634	20.2967	18.8841	0.301164	0.249466	0.365824	0.268868	0.274099	0.313621	0.194327	0	0.0391566
AT1G06140	0.223236	0.242388	0.170273	0.117249	0.20294	0.104757	0.153719	0.167515	1.10001	2.31381	1.10769	0.699931	1.59537	0.880515	-0.857474	0	0.0322004
AT1G06143	0.429176	0.294265	0.747722	0.306708	0.966062	0.781468	0.634638	0.6099	0.444253	0.376554	1.17819	0.502882	0.409005	0.769733	0.912239	0	0.0363322
AT1G06150	1.97634	1.96161	1.45743	1.48278	4.16169	4.28128	5.5015	4.92622	0.474889	0.458183	0.264915	0.300998	0.466461	0.282381	-0.724116	0	0.0598639
AT1G06160	6.31259	5.38564	4.26095	4.39792	18.1264	18.8673	20.7432	19.5636	0.348254	0.285448	0.205414	0.224801	0.315291	0.214889	-0.553092	0	0.0326531
AT1G06180	3.81723	4.35244	4.55426	7.5697	23.4827	21.0614	25.8252	24.7329	0.162555	0.206655	0.176349	0.306058	0.183283	0.232321	0.342045	0	0.0323887
AT1G06190	6.01903	6.05883	4.9039	4.05999	25.5848	27.0897	23.1396	23.1881	0.235258	0.223658	0.211927	0.175089	0.229385	0.192629	-0.251941	0	0.0472637
AT1G06200	28.6892	32.7628	34.9753	17.3408	54.4717	54.196	57.4198	54.1967	0.526681	0.604524	0.609116	0.31996	0.564262	0.441467	-0.35406	0	0.0144928
AT1G06210	13.7338	13.0482	13.1625	8.98745	28.2237	29.3096	29.5828	25.272	0.486605	0.445185	0.444938	0.355629	0.465435	0.397785	-0.226591	0	0.0572917
AT1G06220	8.25743	8.81044	8.23873	5.32123	9.07068	8.588	8.11368	8.89373	0.910343	1.0259	1.01541	0.598313	0.966396	0.779445	-0.310169	0	0.041498
AT1G06230	7.16135	6.80781	7.51307	4.4633	11.1317	11.6678	13.8379	13.1373	0.643329	0.58347	0.542934	0.339743	0.612669	0.429486	-0.512498	3	0.0482399
AT1G06240	1.12627	0.997114	1.15858	0.841074	5.03732	4.18448	3.6712	4.06375	0.223585	0.238289	0.315586	0.20697	0.23082	0.255572	0.14696	0	0.0494792
AT1G06270	0.769019	0.923887	1.1027	0.36129	2.34173	1.67033	1.71541	1.6074	0.328398	0.553116	0.64282	0.224767	0.426195	0.380111	-0.165092	0	0.0436047
AT1G06290	16.2908	15.9708	17.0123	10.2275	27.5424	24.9858	26.6484	25.761	0.591481	0.639195	0.638399	0.397015	0.614875	0.503442	-0.288469	3	0.0502959
AT1G06310	0.34518	0.487805	0.623117	0.557605	0.20616	0.33873	0.173971	0.293447	1.67433	1.4401	3.58173	1.90019	1.5528	2.60882	0.748523	4	0.0488166
AT1G06320	0.204818	0.22239	0.35399	0.650175	0.438785	0.79181	0.335097	0.879004	0.466784	0.280863	1.05638	0.739672	0.362081	0.883955	1.28766	0	0.0408163
AT1G06330	0.614994	0.761651	0.528109	0.96998	1.20569	1.29705	0.728839	1.41264	0.510076	0.587218	0.724589	0.686643	0.54729	0.705361	0.366058	0	0.0529801
AT1G06350	1.27617	1.11162	1.04903	0.947443	3.40657	3.27738	3.12474	2.37972	0.37462	0.339179	0.335718	0.398132	0.35646	0.365595	0.0365088	0	0.0531561
AT1G06360	4.67155	4.65983	3.62271	2.64957	7.97575	9.35985	4.9015	4.59978	0.585719	0.497853	0.739102	0.576021	0.540002	0.652486	0.272983	0	0.0433333
AT1G06380	1.5052	3.31879	2.33736	3.00424	4.03621	4.91993	4.06958	4.66534	0.372924	0.67456	0.574349	0.643949	0.501557	0.608154	0.278022	0	0.0313725
AT1G06390	6.93632	6.76478	6.49825	4.27925	34.0687	31.231	41.7028	38.1728	0.203598	0.216605	0.155823	0.112102	0.210001	0.132167	-0.668034	0	0.0661765
AT1G06400	16.0941	15.5229	23.1407	20.1922	80.722	80.5779	92.503	90.0924	0.199377	0.192645	0.250162	0.224128	0.195982	0.236787	0.272871	0	0.0184332
AT1G06410	22.7204	20.8469	26.4359	17.8921	23.6159	23.9112	25.8352	22.466	0.962081	0.871847	1.02325	0.796408	0.915853	0.902732	-0.0208181	0	0.0375587
AT1G06420	0.643094	0.805195	0.285439	0.61153	1.22922	1.18341	1.81339	0.866554	0.523172	0.680402	0.157406	0.705703	0.59663	0.33329	-0.84006	0	0.0630631
AT1G06430	43.2018	60.1483	40.7791	32.1386	88.2985	88.1306	79.6024	76.9247	0.48927	0.682491	0.512285	0.417793	0.57786	0.462633	-0.320853	0	0.0510204
AT1G06440	0.381596	0.196114	0.415177	0.817066	0.3885	0.496926	0.583301	0.510551	0.982229	0.394654	0.711771	1.60036	0.622608	1.06728	0.777545	0	0.0332481
AT1G06450	0.580626	0.334604	0.83941	0.134258	1.92724	1.61853	2.32499	1.92965	0.301273	0.206733	0.361038	0.0695763	0.249566	0.158492	-0.655012	0	0.0554017
AT1G06460	9.0546	9.58045	7.83322	4.22963	28.3967	25.5307	22.9474	21.8226	0.318861	0.375252	0.341355	0.193819	0.345909	0.257218	-0.427402	0	0.041958
AT1G06470	1.85388	1.49987	2.0866	1.31962	6.52691	5.5269	6.54911	5.88048	0.284036	0.271376	0.318608	0.224407	0.277634	0.267391	-0.0542354	0	0.0337349
AT1G06475	1.2616	1.89598	4.74434	1.78685	3.5297	2.60452	2.79248	4.02387	0.357424	0.727958	1.69897	0.444063	0.510088	0.86859	0.76793	0	0.0531915
AT1G06490	0.557191	0.334747	0.468716	0.683982	0.488807	0.462627	0.529237	0.608067	1.1399	0.723579	0.885645	1.12485	0.908189	0.998105	0.1362	3	0.0541092
AT1G06500	5.10745	6.53609	5.615	3.21447	23.8831	22.5534	25.2325	21.2066	0.213852	0.289805	0.22253	0.151579	0.248949	0.18366	-0.438813	0	0.0364964
AT1G06510	1.75198	2.31594	1.58184	1.99482	10.4593	10.4226	11.7788	9.5306	0.167505	0.222204	0.134296	0.209307	0.192925	0.167657	-0.202526	0	0.057554
AT1G06515	5.50089	7.97961	6.05206	9.52121	28.2335	26.5353	28.6425	24.2335	0.194836	0.300717	0.211296	0.392895	0.242054	0.288127	0.251374	0	0.0701754
AT1G06520	0.485455	0.545815	0.56576	0.511765	0.613736	0.875225	1.06114	1.00964	0.790983	0.623628	0.533162	0.506879	0.702339	0.519854	-0.434059	0	0.0341297
AT1G06530	11.0082	10.9503	12.3674	10.8217	22.7507	28.1178	23.5103	24.0478	0.483862	0.389444	0.526042	0.450008	0.434093	0.486542	0.164559	0	0.0432099
AT1G06540	0.385938	0.0598392	0.217318	0.0913926	1.17889	0.771453	1.40497	0.949905	0.327374	0.0775669	0.154678	0.0962124	0.159353	0.121992	-0.385445	0	0.0396825
AT1G06550	16.6027	16.2106	14.6957	10.9162	37.3654	39.0474	32.1762	29.4294	0.444334	0.415152	0.456726	0.370928	0.429495	0.411598	-0.0614066	0	0.0438144
AT1G06560	2.04927	2.32019	1.8324	2.10805	3.3772	2.78114	3.21372	3.21064	0.606796	0.834259	0.57018	0.656582	0.711495	0.611858	-0.217655	0	0.0533333
AT1G06570	36.6925	31.304	43.763	45.8286	118.499	123.051	126.139	126.355	0.309644	0.254399	0.346943	0.362697	0.280665	0.354732	0.337881	0	0.0403587
AT1G06580	0.366693	0.492356	0.281521	0.583583	0.776263	0.758683	0.914143	0.739043	0.472382	0.648961	0.307962	0.789647	0.553677	0.493134	-0.167065	0	0.0279441
AT1G06590	0.8783	1.29181	0.709878	0.603552	1.17894	1.36674	1.30005	1.16673	0.744991	0.945176	0.546039	0.517302	0.839135	0.531476	-0.658898	0	0.0512541
AT1G06620	13.0079	15.666	18.1791	22.0939	29.7238	29.3379	38.4575	37.1718	0.437626	0.533985	0.472706	0.594373	0.48341	0.53006	0.132907	0	0.0300546
AT1G06630	2.1708	2.94742	3.38154	1.59207	7.04199	7.17838	8.37685	7.40858	0.308265	0.410597	0.403677	0.214895	0.355771	0.294531	-0.272529	0	0.0313808
AT1G06640	32.5804	32.4881	55.5467	39.5435	217.792	203.253	317.479	327.988	0.149594	0.159841	0.174962	0.120564	0.154633	0.145238	-0.0904253	0	0.0351351
AT1G06645	1.89485	2.38958	2.74144	2.2251	8.99922	8.03771	9.33396	9.67974	0.210557	0.297296	0.293706	0.229872	0.250196	0.259836	0.0545451	0	0.0368421
AT1G06650	17.9956	19.3031	19.6722	13.4346	39.2505	40.4876	39.3518	42.5188	0.458481	0.476766	0.499906	0.315968	0.467534	0.397435	-0.234352	0	0.0666667
AT1G06660	0.973968	1.02329	1.06926	0.851676	1.42238	1.6194	1.6726	1.65743	0.684745	0.631895	0.63928	0.513853	0.657789	0.573146	-0.198723	0	0.0414938
AT1G06670	3.64853	3.65813	3.57038	2.51355	4.38282	4.68487	5.69527	5.25169	0.832462	0.780839	0.626903	0.478617	0.806237	0.547765	-0.557648	0	0.0431198
AT1G06680	472.174	426.003	464.022	371.595	3200.99	3241.94	2639.38	2949.74	0.147509	0.131404	0.175807	0.125976	0.139224	0.14882	0.0961654	0	0.0568182
AT1G06690	6.63182	7.67116	7.57127	4.9715	15.7559	16.2364	11.9051	10.7174	0.42091	0.472467	0.635969	0.463872	0.445944	0.543146	0.284478	0	0.042328
AT1G06700	7.85611	10.1039	9.5853	8.6774	37.2155	36.5189	43.3543	38.6007	0.211098	0.276676	0.221092	0.224799	0.241673	0.222938	-0.116412	0	0.0607735
AT1G06710	0.338617	0.340909	0.313935	0.397727	0.434321	0.411097	0.411013	0.449161	0.779647	0.829267	0.763808	0.885489	0.804074	0.822401	0.0325136	0	0.0370741
AT1G06720	2.51692	3.36876	2.68032	2.68183	3.03112	3.23171	3.86277	3.42301	0.83036	1.04241	0.693885	0.783471	0.930362	0.737319	-0.335503	0	0.0487805
AT1G06730	1.3098	1.91672	2.05994	0.725194	5.54273	4.11784	5.02687	5.15253	0.23631	0.465467	0.409786	0.140745	0.331654	0.240157	-0.465701	0	0.0245399
AT1G06740	0.934835	0.928846	1.17922	1.16475	1.65732	1.96124	2.10853	2.15262	0.564064	0.473601	0.559262	0.541085	0.516857	0.550098	0.0899227	0	0.0591472
AT1G06750	0.0904876	0.0976631	0.0806572	0.174337	0.130512	0.0877355	0.0202588	0.112928	0.693328	1.11315	3.98134	1.54379	0.87851	2.47918	1.49673	0	0.0442308
AT1G06760	129.729	118.695	141.134	107.08	355.355	372.774	371.247	414.524	0.365069	0.31841	0.380162	0.25832	0.340942	0.313375	-0.121639	0	0.0145455
AT1G06770	0.930516	1.21408	0.890402	1.09662	5.19174	4.48399	5.16556	5.20763	0.17923	0.270759	0.172373	0.210579	0.220291	0.190521	-0.209462	0	0.049763
AT1G06780	4.55169	5.14424	4.22086	3.13416	8.84277	8.50699	10.0341	9.02916	0.514736	0.604707	0.420652	0.347115	0.557911	0.382119	-0.546014	0	0.059322
AT1G06790	1.60807	1.58051	2.20853	2.14575	5.42737	5.3446	6.379	5.4131	0.296289	0.295721	0.346219	0.396399	0.296005	0.37046	0.323699	0	0.0390244
AT1G06800	3.63438	3.6583	4.91608	4.32351	12.3551	14.6283	13.33	16.0049	0.29416	0.250084	0.368798	0.270137	0.271228	0.315636	0.218754	0	0.0581395
AT1G06820	4.81706	4.22129	3.98077	2.9469	6.40631	6.9857	7.176	5.72239	0.751924	0.604276	0.554734	0.514977	0.67407	0.534486	-0.334745	0	0.0285235
AT1G06830	3.45213	3.93309	3.57344	2.14788	16.7484	15.2093	12.9929	11.3005	0.206117	0.258598	0.27503	0.190069	0.230871	0.228637	-0.014028	0	0.02
AT1G06840	6.2794	6.74612	7.68717	5.32052	8.14223	8.42931	10.7445	10.2441	0.771214	0.800317	0.715452	0.519374	0.785631	0.609579	-0.366037	0	0.0366876
AT1G06850	3.17264	4.03581	3.90653	1.70392	9.36624	8.56611	9.38966	13.9347	0.338731	0.471137	0.416046	0.122279	0.399486	0.225552	-0.824685	0	0.0769231
AT1G06870	3.35931	2.50421	3.66182	1.52352	9.75053	9.93799	11.24	8.90237	0.344526	0.251984	0.325785	0.171136	0.294644	0.236122	-0.319438	0	0.0298913
AT1G06890	14.4278	17.8813	17.9034	14.9467	32.961	28.6063	39.2244	38.7982	0.437723	0.625083	0.456435	0.385242	0.523081	0.419331	-0.318945	0	0.0586592
AT1G06900	5.23076	5.73077	6.49844	4.43918	5.79095	5.71372	6.23268	5.64805	0.903265	1.00298	1.04264	0.785967	0.951819	0.905251	-0.072369	0	0.044878
AT1G06910	2.22145	2.75973	2.6132	2.41647	2.5399	2.94454	3.49787	2.70194	0.874621	0.937236	0.747083	0.894346	0.905388	0.817405	-0.147484	0	0.0306905
AT1G06923	1.39217	1.61602	3.05411	1.80328	3.0626	2.86251	3.14009	2.58682	0.454571	0.564546	0.972619	0.697103	0.506583	0.823417	0.700824	0	0.0467836
AT1G06930	0.609996	0.398758	0.630511	0.28265	1.61287	0.79526	1.44724	2.3601	0.378205	0.501418	0.435664	0.119762	0.435476	0.228421	-0.930899	0	0.0235294
AT1G06950	6.45021	7.02037	7.22212	5.02791	13.4436	13.9135	12.6915	13.6784	0.479798	0.504573	0.569052	0.36758	0.492029	0.457353	-0.105435	3	0.0570305
AT1G06960	2.63251	2.96568	2.31864	1.82225	9.96056	9.54379	9.86992	10.0816	0.264293	0.310744	0.23492	0.18075	0.286579	0.206063	-0.475852	0	0.0826087
AT1G06980	0.539434	0.185506	0.694787	1.55421	2.33106	2.5002	4.5381	3.40431	0.231411	0.0741965	0.153101	0.456542	0.131034	0.26438	1.01267	0	0.0411765
AT1G07000	6.13396	6.24782	7.5377	6.94401	12.8435	13.2313	18.1063	18.1701	0.477593	0.4722	0.416303	0.382167	0.474889	0.39887	-0.251672	0	0.0616667
AT1G07010	10.4279	11.0519	11.7302	8.22005	41.4086	40.2797	32.5874	30.297	0.251829	0.274379	0.359961	0.271316	0.262862	0.312511	0.249599	0	0.0615385
AT1G07020	23.9685	20.7143	24.2469	21.5012	31.2172	27.8683	33.4021	32.0475	0.767798	0.743293	0.725909	0.670917	0.755446	0.697872	-0.114367	0	0.0337838
AT1G07030	3.04998	3.31164	4.25853	2.80364	14.7342	14.2019	15.6932	14.1653	0.207	0.233183	0.271361	0.197923	0.219702	0.231751	0.0770315	0	0.0519878
AT1G07040	12.5266	18.9581	11.4533	11.29	18.2956	15.6884	16.1919	14.4729	0.684678	1.20842	0.707348	0.780079	0.909602	0.742823	-0.292216	0	0.0510753
AT1G07070	7.0242	6.39268	5.31581	4.9426	34.5594	30.4089	33.1981	28.9517	0.20325	0.210224	0.160124	0.170719	0.206708	0.165337	-0.322186	0	0.0442478
AT1G07080	60.2406	71.3043	49.0366	33.829	78.4155	77.4542	84.8618	82.9703	0.768223	0.9206	0.577841	0.407724	0.840967	0.485386	-0.792917	0	0.0263158
AT1G07090	8.93247	10.711	17.5196	12.3834	38.2396	43.38	55.1939	66.5396	0.233592	0.246911	0.317419	0.186106	0.240159	0.24305	0.0172643	0	0.0558376
AT1G07110	8.56012	8.08004	7.5182	8.15583	15.816	16.0042	15.2901	13.0368	0.541232	0.50487	0.491704	0.625601	0.522735	0.554626	0.0854366	0	0.0483221
AT1G07120	0.145123	0.157281	0.228213	0.379793	0.459231	0.445174	0.857791	0.433232	0.316013	0.353302	0.266047	0.87665	0.334138	0.482939	0.531399	0	0.0610687
AT1G07130	3.57427	3.53393	4.94155	6.37733	19.2128	17.0259	18.2721	23.6258	0.186036	0.207562	0.270442	0.269931	0.196504	0.270186	0.459394	0	0.111801
AT1G07135	6.31399	4.70798	20.0024	12.2229	41.0006	41.7293	71.4131	69.7791	0.153998	0.112822	0.280094	0.175166	0.131812	0.221501	0.748839	0	0.0384615
AT1G07140	41.9445	41.7797	45.7944	35.6271	127.403	133.176	143.94	139.31	0.329227	0.313718	0.318149	0.25574	0.321379	0.285243	-0.172085	0	0.0305677
AT1G07150	0.800562	1.84714	1.7633	1.21124	5.1773	5.47379	4.81226	5.17531	0.154629	0.337452	0.366418	0.234042	0.228429	0.292843	0.358382	0	0.046
AT1G07160	0.586989	0.637348	0.59347	0.635078	0.637137	0.566636	0.651738	1.26661	0.921292	1.12479	0.910596	0.5014	1.01797	0.675702	-0.591236	0	0.0341207
AT1G07170	10.3045	6.49603	9.91174	11.9405	17.5474	18.6622	22.4465	21.7204	0.587238	0.348085	0.441572	0.549737	0.452116	0.492695	0.124002	0	0.0540541
AT1G07180	19.7357	18.0274	15.7806	12.978	35.8875	35.9343	26.7791	26.2232	0.549932	0.501677	0.589288	0.494905	0.525251	0.540039	0.0400564	0	0.0469667
AT1G07200	2.09982	2.29634	2.49176	2.02956	7.21379	7.15906	7.90123	7.5937	0.291084	0.32076	0.315364	0.267269	0.305562	0.290322	-0.0738112	0	0.0472813
AT1G07210	11.3432	10.5836	12.5286	9.9552	32.9983	26.9137	33.1475	29.5458	0.343751	0.393242	0.377965	0.336941	0.367665	0.356864	-0.0430157	0	0.0534351
AT1G07220	2.51269	1.64494	2.22983	1.71507	7.99521	7.29496	9.28089	7.65251	0.314274	0.22549	0.24026	0.224119	0.266206	0.232049	-0.198113	0	0.0610236
AT1G07230	10.6392	10.6202	10.4158	8.09052	23.0691	23.5643	25.4058	27.5142	0.461188	0.45069	0.409977	0.294049	0.455909	0.347208	-0.392946	0	0.0430712
AT1G07240	6.12058	5.35501	6.17963	5.08639	21.1642	19.251	24.4087	25.7196	0.289195	0.278168	0.253173	0.197763	0.283628	0.22376	-0.34205	0	0.043659
AT1G07250	6.08593	5.70352	6.14595	5.11721	30.5028	29.2113	23.5259	24.089	0.19952	0.19525	0.261242	0.212429	0.197374	0.235575	0.255253	0	0.03125
AT1G07260	5.49374	6.253	5.94669	5.37662	10.4289	10.3579	10.9368	10.5676	0.52678	0.603694	0.543732	0.508783	0.563927	0.525968	-0.100535	0	0.0398323
AT1G07270	0.178889	0.349243	0.161516	0.212394	0.162516	0.277132	0.106746	0.221527	1.10075	1.2602	1.51309	0.958773	1.17778	1.20445	0.0323074	0	0.0533597
AT1G07280	19.6589	20.1908	19.4514	13.2767	43.0338	44.4442	41.8513	42.706	0.456825	0.454295	0.464774	0.310886	0.455558	0.380121	-0.261178	0	0.0578662
AT1G07290	0.421098	0.416283	0.380203	0.300935	1.04086	0.980705	0.897388	1.08289	0.404567	0.424473	0.423677	0.2779	0.414401	0.343132	-0.272261	0	0.0366197
AT1G07300	0.81325	1.17976	1.07384	1.5744	4.55113	3.54731	3.84922	5.26454	0.178692	0.332579	0.278976	0.299057	0.243781	0.288842	0.244697	0	0.0387597
AT1G07310	10.1889	14.1081	13.4922	10.3527	14.9831	15.1847	14.5574	16.0104	0.680026	0.9291	0.926828	0.646623	0.794866	0.77415	-0.0380984	0	0.0708215
AT1G07320	20.7632	24.088	20.9243	15.5458	109.036	121.356	88.0205	94.5297	0.190425	0.19849	0.237721	0.164454	0.194416	0.197722	0.0243299	0	0.0353357
AT1G07350	5.66161	5.48268	5.44416	4.24334	43.6261	46.0315	37.0057	44.3757	0.129776	0.119107	0.147117	0.0956231	0.124327	0.118608	-0.0679442	0	0.073107
AT1G07360	4.2837	6.09179	5.43316	4.14448	14.5274	14.5019	13.3549	16.0471	0.29487	0.420068	0.406829	0.25827	0.351946	0.324147	-0.118702	3	0.0726141
AT1G07370	4.86193	5.34859	3.80578	3.7951	8.78882	7.77654	6.44084	6.8729	0.553195	0.687785	0.590883	0.552183	0.61683	0.571205	-0.110864	0	0.0227273
AT1G07380	5.07235	5.30273	4.85332	3.6053	5.5813	4.1246	5.44125	5.02738	0.908812	1.28563	0.891949	0.717133	1.08093	0.799779	-0.434594	0	0.0538462
AT1G07390	1.25656	1.18479	1.12325	0.785881	1.0621	1.15686	1.4065	1.01362	1.18309	1.02414	0.798614	0.775321	1.10075	0.786881	-0.484271	0	0.047343
AT1G07400	5.99772	6.31643	4.35688	8.63259	5.55419	5.82881	4.70017	5.73457	1.07986	1.08366	0.926962	1.50536	1.08175	1.18128	0.126972	0	0.0443038
AT1G07410	3.58266	3.42298	2.68174	3.19658	5.79279	5.76929	6.68013	6.69162	0.618469	0.59331	0.40145	0.477699	0.605759	0.437918	-0.468082	0	0.0465116
AT1G07420	6.60116	6.55586	5.82194	4.13567	8.36515	7.63749	9.13037	7.83992	0.789126	0.858379	0.637646	0.527514	0.823025	0.579972	-0.504953	0	0.0299625
AT1G07430	1.7334	2.48896	1.23255	0.696273	4.26247	4.46243	1.82603	1.79007	0.406666	0.557759	0.674989	0.388964	0.476258	0.512393	0.105508	0	0.0316027
AT1G07440	12.3444	12.3608	10.7891	8.9418	35.485	38.8781	27.306	26.1468	0.347877	0.317937	0.395118	0.341984	0.33257	0.367593	0.144449	0	0.0411985
AT1G07450	0.84206	0.729667	0.827624	1.25681	1.58681	1.80513	1.61125	1.12413	0.530662	0.404219	0.513653	1.11803	0.463145	0.757812	0.710376	0	0.0383142
AT1G07470	6.71158	6.89626	7.87952	5.91979	16.1144	16.4106	17.4184	15.2127	0.416496	0.420232	0.452368	0.389135	0.41836	0.419562	0.00413863	0	0.0531915
AT1G07480	7.17981	5.53297	6.19298	5.77722	13.878	13.8844	13.6823	12.9059	0.517352	0.398503	0.452627	0.447642	0.454055	0.450128	-0.0125338	0	0.0558511
AT1G07490	0.216485	0.64202	0.195413	0.701738	2.73998	2.98227	1.91256	1.50191	0.0790097	0.215279	0.102174	0.46723	0.130419	0.218492	0.744423	0	0.0185185
AT1G07500	1.29217	10.9766	8.37661	11.6556	41.1959	48.331	45.9061	51.2726	0.0313665	0.227113	0.182473	0.227326	0.0844022	0.203668	1.27087	0	0.0481928
AT1G07510	3.41774	3.32589	4.43023	3.13727	6.29818	6.88964	6.767	6.75219	0.542655	0.482738	0.654682	0.46463	0.51182	0.551529	0.1078	3	0.0638821
AT1G07520	0.0844888	0.0903803	0.0760549	0.13913	0.0730196	0.115977	0.123173	0.2112	1.15707	0.779295	0.617464	0.658759	0.949578	0.637778	-0.574234	0	0.0545977
AT1G07530	8.49842	8.41746	10.2711	8.71275	20.4352	21.4084	24.9916	22.4933	0.415872	0.393185	0.410982	0.387349	0.404369	0.39899	-0.019319	0	0.0467532
AT1G07550	0.145871	0.215728	0.179387	0.286347	0.362437	0.185149	0.285296	0.296268	0.402473	1.16516	0.628775	0.966513	0.684795	0.779564	0.186994	0	0.0462428
AT1G07560	0.5695	1.07246	0.86267	0.735121	1.18979	0.870179	1.59893	1.64715	0.478656	1.23246	0.53953	0.446299	0.768065	0.490705	-0.646372	0	0.037844
AT1G07570	3.68386	4.5929	4.38664	4.66908	17.6604	18.3855	17.4219	17.4149	0.208594	0.249811	0.251789	0.268108	0.228274	0.25982	0.186747	0	0.0437956
AT1G07590	253.148	233.313	264.643	146.487	936.63	881.345	895.506	923.073	0.270275	0.264724	0.295523	0.158695	0.267485	0.21656	-0.304695	0	0.0373832
AT1G07600	77654.8	66765.1	118859	74266.8	949.395	795.786	609.626	1418.09	81.794	83.8983	194.97	52.371	82.8395	101.048	0.286657	0	0
AT1G07610	506.886	472.216	606.242	390.112	615.623	696.729	557.388	521.803	0.823371	0.677761	1.08765	0.747623	0.747027	0.901749	0.271566	0	0
AT1G07615	1.24922	1.52349	1.77603	1.15349	3.46053	3.91862	3.52801	3.66357	0.360991	0.388782	0.503408	0.314854	0.374629	0.398121	0.0877439	0	0.0526316
AT1G07620	4.36458	4.13057	3.84207	2.31453	12.9208	11.4794	12.5156	13.2942	0.337795	0.359825	0.306982	0.174101	0.348636	0.231184	-0.592681	0	0.0542495
AT1G07630	10.0288	9.96477	11.5254	7.41111	16.4252	16.1987	17.9496	18.7569	0.610574	0.615159	0.642098	0.395114	0.612862	0.503688	-0.283032	0	0.0452489
AT1G07640	1.52138	1.89154	2.09653	1.96515	9.62875	10.1269	9.12842	9.76126	0.158004	0.186784	0.229671	0.201321	0.171792	0.215029	0.323869	0	0.0652174
AT1G07650	3.6063	4.13186	3.38042	3.39318	8.3834	8.21362	9.74798	8.93088	0.430172	0.50305	0.346782	0.379938	0.465186	0.362981	-0.357911	0	0.0344828
AT1G07660	12.583	11.558	14.2064	10.5116	31.7301	37.202	31.9958	33.1493	0.396564	0.310682	0.444008	0.317099	0.351006	0.375226	0.0962635	0	0.0769231
AT1G07670	15.7721	20.9053	15.6648	17.8329	16.9103	16.3883	16.8138	15.8573	0.932692	1.27562	0.931663	1.12459	1.09076	1.02359	-0.0917002	0	0.0451977
AT1G07700	12.7088	15.9728	12.7786	11.4724	52.1276	55.2323	47.9584	43.4262	0.243802	0.289193	0.266452	0.264182	0.265529	0.265314	-0.00116882	0	0.0439024
AT1G07705	3.58218	3.12036	3.52969	2.80293	5.59865	5.02525	5.70777	5.42007	0.639829	0.620936	0.618401	0.517139	0.630312	0.565508	-0.156519	5	0.0914077
AT1G07710	0.631696	0.702934	1.37918	0.553905	0.888714	0.707854	0.936097	1.12789	0.710798	0.993049	1.47333	0.491098	0.840153	0.850618	0.0178581	0	0.0404412
AT1G07720	21.1403	18.2606	21.1566	18.019	52.2799	52.6862	46.7689	44.555	0.404368	0.346592	0.452365	0.404422	0.374367	0.427722	0.192221	0	0.0354906
AT1G07740	0.52707	0.40595	0.480687	0.411979	2.09937	2.17295	2.08692	2.17528	0.251061	0.18682	0.230333	0.189391	0.216571	0.208861	-0.0522965	0	0.0478261
AT1G07745	0.551774	0.601171	0.743422	0.777456	3.28758	3.60947	2.86658	2.61964	0.167836	0.166554	0.259341	0.29678	0.167194	0.27743	0.730602	0	0.0712074
AT1G07750	19.4216	21.3521	25.7707	15.4437	46.8776	47.5998	46.76	44.944	0.414304	0.448575	0.551127	0.343621	0.4311	0.435177	0.0135804	0	0.0308123
AT1G07770	38.1107	45.4886	39.428	27.6081	276.005	250.606	270.808	231.661	0.13808	0.181514	0.145594	0.119175	0.158314	0.131724	-0.26528	0	0.0381679
AT1G07780	3.18451	3.44488	3.38814	2.71846	5.50156	6.29273	4.54864	4.13826	0.578838	0.547438	0.744869	0.656909	0.562919	0.699508	0.313413	0	0.0326087
AT1G07790	13.3379	12.9807	15.6554	9.84848	51.9121	59.8092	55.6877	63.7839	0.256932	0.217035	0.281129	0.154404	0.236143	0.208344	-0.18069	0	0.0268456
AT1G07795	1.44963	2.40356	2.33838	2.40397	2.01576	2.77692	1.99981	2.0121	0.719148	0.865549	1.1693	1.19476	0.78896	1.18196	0.583158	0	0.0336134
AT1G07810	14.4733	17.609	12.5099	13.6979	9.22185	8.99763	9.60821	9.70661	1.56946	1.95707	1.302	1.41119	1.75258	1.3555	-0.370658	0	0.047081
AT1G07820	20.1277	19.1754	23.2281	18.5184	97.3323	105.211	103.556	104.893	0.206794	0.182257	0.224305	0.176546	0.194138	0.198998	0.0356691	0	0.0769231
AT1G07830	4.55182	4.87835	4.7882	3.86584	24.1767	23.6327	25.8687	27.525	0.188273	0.206424	0.185096	0.140448	0.19714	0.161234	-0.29006	0	0.0758621
AT1G07840	4.6553	4.7577	5.32512	5.77943	13.15	13.0049	13.1366	13.1781	0.354015	0.365839	0.405365	0.438563	0.359879	0.421638	0.228493	0	0.057508
AT1G07870	7.58798	7.4092	9.43905	6.01806	16.6946	16.894	18.373	17.9365	0.454517	0.43857	0.513746	0.33552	0.446472	0.415177	-0.104843	0	0.0495283
AT1G07880	1.31446	0.706634	1.77328	0.609468	3.70359	3.79093	3.41588	3.61232	0.354915	0.186401	0.519128	0.168719	0.257209	0.295951	0.202415	0	0.0313725
AT1G07890	832.621	943.465	726.631	637.177	978.316	963.827	932.235	910.63	0.851076	0.978874	0.77945	0.69971	0.912741	0.738505	-0.305598	0	0.0358566
AT1G07900	1.55547	2.18543	0.978966	0.438857	5.28325	5.79185	4.09627	3.03255	0.294415	0.377328	0.23899	0.144716	0.333304	0.185972	-0.841753	0	0.0837696
AT1G07902	0.780862	0.717143	0.599841	1.0953	0.784129	0.659368	0.33776	0.517607	0.995834	1.08762	1.77594	2.11608	1.04072	1.93857	0.897413	0	0.0945946
AT1G07910	1.56029	1.72328	1.15906	0.958256	2.58853	2.45294	2.5648	2.74815	0.602771	0.702537	0.45191	0.348691	0.650745	0.39696	-0.713098	0	0.041629
AT1G07920	131.812	117.719	153.944	114.664	175.341	176.653	155.88	160.904	0.751747	0.666386	0.98758	0.712624	0.70778	0.838912	0.245217	0	0.0377778
AT1G07930	137.437	121.026	154.224	114.578	117.633	118.429	106.68	108.493	1.16835	1.02193	1.44567	1.05609	1.09269	1.23562	0.177347	0	0.0377778
AT1G07940	133.043	125.575	166.992	145.281	178.566	180.546	157.48	157.925	0.745063	0.695529	1.0604	0.919937	0.71987	0.987675	0.456299	0	0.0377778
AT1G07950	7.59321	8.96717	9.32155	6.73546	29.91	34.1512	33.7891	28.3953	0.253869	0.262573	0.275874	0.237203	0.258184	0.255809	-0.0133311	0	0.0645161
AT1G07960	14.6446	12.0109	13.8178	9.64955	32.5612	34.0616	35.4849	29.4944	0.449756	0.352623	0.389399	0.327165	0.398239	0.356929	-0.157999	0	0.00680272
AT1G07970	1.13029	1.22725	1.20109	0.969924	3.62308	3.27533	3.43991	4.32136	0.311969	0.374695	0.349163	0.224449	0.341897	0.279945	-0.288417	10	0.0792507
AT1G07980	4.87394	4.60041	6.08398	6.04081	16.9749	17.1962	17.8363	17.515	0.287126	0.267525	0.341101	0.344894	0.277152	0.342992	0.307496	0	0.0193237
AT1G07985	1.86413	1.76546	1.71533	1.01166	5.35348	4.18161	5.00752	3.9785	0.348209	0.422196	0.342551	0.254282	0.383422	0.295135	-0.377561	0	0.0482759
AT1G07990	9.84457	10.1303	10.5252	7.92658	14.0824	14.4539	14.8291	14.7418	0.699069	0.70087	0.709767	0.537694	0.699969	0.617768	-0.180225	0	0.0448319
AT1G08000	0.918033	1.03059	1.12363	0.854375	3.76751	4.72743	5.91727	5.40335	0.243671	0.218002	0.18989	0.158119	0.23048	0.173278	-0.411549	0	0.0550162
AT1G08010	3.81696	3.30064	4.81446	4.57488	8.537	9.25622	8.6431	9.92924	0.447108	0.356586	0.557029	0.460748	0.39929	0.506607	0.343429	0	0.0526316
AT1G08030	1.45418	2.35542	1.79506	1.68436	8.45333	8.4836	8.9512	9.83098	0.172025	0.277644	0.200538	0.171332	0.218544	0.185361	-0.237589	0	0.0319361
AT1G08040	4.12746	4.74092	4.55742	2.69488	12.2094	12.4215	11.9849	11.9268	0.338056	0.38167	0.380263	0.225952	0.359202	0.293123	-0.293288	0	0.0365535
AT1G08050	4.01264	3.85226	4.24862	2.61832	3.4397	4.03731	3.73929	3.93845	1.16657	0.954165	1.13621	0.66481	1.05503	0.869117	-0.279668	0	0.0607477
AT1G08060	1.67663	1.70556	1.78862	1.44107	1.12614	1.21018	1.72245	1.75458	1.48883	1.40934	1.03842	0.821319	1.44854	0.92351	-0.649401	0	0.0579421
AT1G08070	0.158959	0.172597	0.281601	0.119577	0.358147	0.310489	0.375683	0.331954	0.443837	0.555888	0.749571	0.360222	0.496713	0.519626	0.0650626	0	0.0256065
AT1G08090	0.120745	0.131104	1.16193	0.973751	0.330967	0.364955	2.50995	2.76524	0.364825	0.359233	0.46293	0.35214	0.362018	0.403752	0.157408	0	0.0414313
AT1G08110	43.3661	40.8128	38.2659	18.3953	88.1323	94.8793	99.8131	97.1435	0.492057	0.430155	0.383376	0.189362	0.460066	0.269438	-0.771888	0	0.0268817
AT1G08125	3.97009	4.13904	4.6268	3.17033	8.48201	8.75259	9.18606	8.99908	0.46806	0.472893	0.503676	0.352295	0.47047	0.421239	-0.159464	0	0.0443038
AT1G08130	5.13837	5.55628	4.95641	3.34703	4.44738	4.46388	4.59572	4.77221	1.15537	1.24472	1.07848	0.701358	1.19921	0.869715	-0.463474	0	0.0530973
AT1G08160	16.752	13.6576	16.0641	13.0796	11.6164	10.7156	12.5987	13.7548	1.4421	1.27455	1.27506	0.950912	1.35574	1.10112	-0.300107	0	0.0765766
AT1G08165	6.19055	5.27409	6.93029	4.81851	34.2128	32.4216	33.5392	32.3197	0.180943	0.162672	0.206633	0.149089	0.171564	0.175518	0.0328712	0	0.0208333
AT1G08170	0.518155	0.210927	0.352563	1.01715	1.02521	1.27781	0.973107	0.983607	0.505414	0.165069	0.362307	1.0341	0.288839	0.612096	1.08349	0	0.0368852
AT1G08180	6.11151	6.56381	5.83195	8.2835	24.4166	21.8288	27.1431	26.8802	0.250301	0.300695	0.214859	0.308164	0.274344	0.257317	-0.0924389	0	0.0535714
AT1G08190	9.7524	10.1317	8.90868	10.0058	20.354	22.4131	23.4653	23.4485	0.479139	0.452044	0.379653	0.426714	0.465394	0.402496	-0.209478	3	0.049949
AT1G08200	51.0178	54.9511	56.0436	41.4531	129.666	123.678	142.843	136.335	0.393455	0.444308	0.392344	0.304053	0.418109	0.345389	-0.275658	0	0.0358974
AT1G08210	2.15496	2.22056	2.87847	3.94324	8.15768	7.67619	8.47945	7.81591	0.264163	0.289279	0.339464	0.504515	0.276436	0.413841	0.582132	3	0.0628803
AT1G08220	1.75036	1.29599	1.84741	1.30455	2.97309	3.4987	3.04255	2.8387	0.588734	0.37042	0.607191	0.459559	0.46699	0.528243	0.17781	0	0.0472727
AT1G08250	4.78447	5.25859	4.97223	3.63072	12.4828	12.9345	11.136	11.0144	0.383285	0.406555	0.446501	0.329634	0.394749	0.383643	-0.0411713	0	0.0724638
AT1G08260	0.87127	1.02399	0.794347	0.566662	0.539439	0.677642	0.881714	0.70619	1.61514	1.51111	0.900912	0.802421	1.56226	0.850242	-0.877688	3	0.059667
AT1G08270	0.989589	0.88752	2.3982	2.35381	1.38722	2.48737	1.63605	2.5284	0.713361	0.356811	1.46585	0.930948	0.504514	1.16817	1.21129	0	0.0393701
AT1G08280	1.44514	1.05561	0.784898	0.897707	2.28623	2.27226	2.48186	2.4304	0.632106	0.464564	0.316254	0.369366	0.541898	0.34178	-0.664955	0	0.0426065
AT1G08290	0.895655	0.939534	1.33286	0.509196	2.92844	3.16728	2.95902	2.94559	0.305847	0.296637	0.45044	0.172867	0.301207	0.279045	-0.110257	0	0.0532544
AT1G08300	0.55982	0.400246	0.53533	0.794021	0.881233	1.26674	1.22735	1.45088	0.635269	0.315965	0.436167	0.547269	0.448021	0.48857	0.124998	3	0.0709505
AT1G08310	15.0973	17.864	17.6798	12.0579	49.8598	48.6718	56.7826	49.8083	0.302795	0.36703	0.311359	0.242086	0.333369	0.274547	-0.280068	0	0.0411392
AT1G08315	1.92667	0.10261	0.0853253	2.28681	8.0426	13.1665	5.85847	5.51534	0.239558	0.00779326	0.0145644	0.414627	0.0432081	0.0777098	0.846795	0	0.0368098
AT1G08320	3.52828	4.06692	6.27568	3.95392	10.8332	11.7465	15.4708	14.9123	0.325691	0.346224	0.405647	0.265145	0.335801	0.327956	-0.0341032	0	0.0892116
AT1G08340	3.01581	3.45152	4.05757	3.21821	7.32542	6.84088	7.02551	7.15788	0.411691	0.504543	0.577548	0.449604	0.455759	0.509576	0.161028	0	0.0451807
AT1G08350	2.53689	2.11954	2.43929	1.85594	4.51926	4.24048	4.87177	4.5215	0.561351	0.499835	0.500699	0.41047	0.529701	0.453345	-0.224567	0	0.0412574
AT1G08360	48.5245	59.7718	49.8773	61.3852	160.609	155.168	149.886	145.988	0.302128	0.385207	0.332768	0.420481	0.341148	0.374063	0.132882	0	0.078341
AT1G08370	7.73553	8.54592	10.9847	6.20593	13.7113	14.8496	15.9489	17.9593	0.564172	0.575498	0.688743	0.345555	0.569807	0.487851	-0.224032	0	0.0788043
AT1G08380	546.576	667.096	650.975	422.455	1963.69	2163.22	1664.2	1835.34	0.278341	0.308381	0.391164	0.230178	0.292976	0.300062	0.0344774	0	0.0141844
AT1G08390	1.9297	1.39124	1.5625	1.6767	6.53942	6.22099	4.99805	5.70406	0.295087	0.223636	0.312622	0.293949	0.25689	0.303141	0.238843	0	0.0869565
AT1G08400	1.0625	1.55706	1.51058	1.57679	1.53024	1.44046	1.48549	1.34242	0.694336	1.08095	1.01689	1.17459	0.866337	1.0929	0.335159	0	0.0484472
AT1G08410	5.55379	4.458	6.10203	3.75839	6.90106	6.88655	7.55585	7.34189	0.804773	0.647349	0.80759	0.51191	0.721782	0.642973	-0.166806	0	0.0711864
AT1G08420	5.78295	5.59274	7.50698	4.44903	8.78485	8.71568	10.0821	10.2218	0.658287	0.641687	0.744585	0.435249	0.649934	0.56928	-0.191154	0	0.0529931
AT1G08430	5.17264	5.71265	1.24838	1.24696	12.5774	13.4763	3.40513	3.42716	0.411265	0.423903	0.366617	0.363846	0.417536	0.365229	-0.193099	0	0.0323887
AT1G08440	0.0891489	0.0914195	0.216669	0.147839	0.177044	0.302024	0.348972	0.211133	0.503541	0.30269	0.620878	0.700217	0.390406	0.659355	0.756082	0	0.0278884
AT1G08450	16.6654	15.5145	16.5525	12.9199	57.2703	57.0828	65.3846	61.1077	0.290996	0.271789	0.253156	0.211428	0.281229	0.231353	-0.281645	0	0.0423529
AT1G08460	6.12388	5.41241	6.96725	5.29272	23.3121	24.3101	24.9879	25.2975	0.262691	0.22264	0.278825	0.209219	0.241838	0.241527	-0.00185408	0	0.031746
AT1G08465	3.28749	4.26844	2.72428	1.37356	10.5231	11.0216	10.5651	12.1438	0.312407	0.38728	0.257857	0.113108	0.347834	0.170779	-1.02627	0	0.0756757
AT1G08470	4.48624	5.49316	4.9086	3.04576	13.2759	14.1442	12.8435	12.3356	0.337924	0.388368	0.382186	0.246908	0.362269	0.307188	-0.237938	0	0.0306905
AT1G08480	61.4223	59.1278	55.49	35.6896	153.98	151.665	140.495	141.425	0.398898	0.389858	0.394961	0.252357	0.394352	0.315707	-0.320896	0	0.041958
AT1G08490	4.0685	4.17083	4.34286	3.20361	11.1833	12.0196	11.8365	12.4759	0.363801	0.347002	0.366904	0.256784	0.355303	0.306945	-0.21107	0	0.0323276
AT1G08500	1.74931	2.62975	2.50395	1.75062	11.2815	10.8502	10.7103	11.1953	0.15506	0.242369	0.233789	0.156371	0.19386	0.191201	-0.0199257	0	0.0305677
AT1G08510	40.1438	39.6456	52.9574	30.4271	70.0379	73.0324	80.2074	83.4315	0.573173	0.542849	0.660256	0.364696	0.557805	0.490706	-0.184902	0	0.0460048
AT1G08520	11.9618	12.1245	9.91712	7.13819	31.7411	33.6493	28.8946	29.1987	0.376855	0.36032	0.343217	0.244469	0.368495	0.289665	-0.347256	0	0.0565046
AT1G08530	3.44792	2.75358	3.12162	2.31473	10.275	11.0261	11.3507	8.6383	0.335564	0.249733	0.275016	0.267961	0.289485	0.271466	-0.0927178	3	0.0426357
AT1G08540	4.53425	5.10505	4.3709	5.70302	17.8204	17.8933	18.6988	18.3007	0.254442	0.285305	0.233753	0.311629	0.269432	0.269896	0.00248606	0	0.0680628
AT1G08550	4.21783	3.91289	3.96358	2.74697	12.8681	14.8382	12.0816	11.9771	0.327774	0.263704	0.328067	0.229352	0.293999	0.274304	-0.100033	0	0.0323974
AT1G08560	8.64072	10.024	8.48156	7.98713	11.8572	13.1395	10.5531	11.3884	0.728732	0.762891	0.803703	0.701339	0.745616	0.750779	0.00995535	0	0.0321543
AT1G08570	19.5963	21.3962	15.9076	10.1238	89.0808	92.1437	70.3019	71.7648	0.219983	0.232205	0.226276	0.141069	0.226011	0.178663	-0.339154	0	0.0471014
AT1G08580	4.27065	5.54525	4.68387	3.35565	25.9735	26.8849	28.617	28.693	0.164423	0.206259	0.163674	0.11695	0.184157	0.138354	-0.412575	0	0.0564516
AT1G08590	0.778671	0.621827	1.58233	1.01341	3.97214	4.37781	6.30661	5.62678	0.196033	0.142041	0.2509	0.180105	0.166867	0.212575	0.349275	0	0.031068
AT1G08600	3.67921	3.74802	3.98081	3.053	3.66913	3.82268	4.55693	4.62564	1.00275	0.980469	0.873573	0.660017	0.991546	0.759324	-0.384964	0	0.0568883
AT1G08610	0.9236	0.478383	0.807485	0.570548	1.13934	1.23286	0.881623	1.27254	0.810645	0.388027	0.915907	0.448354	0.560849	0.64082	0.192306	0	0.0410714
AT1G08620	4.52301	6.80751	4.19104	5.24603	4.17749	4.22564	5.45736	4.79096	1.08271	1.611	0.767961	1.09499	1.3207	0.917009	-0.526294	0	0.0446281
AT1G08630	2.12091	2.83387	1.85978	3.04107	3.47649	4.3621	3.52862	4.46619	0.610072	0.649657	0.527056	0.680909	0.629554	0.599064	-0.0716202	0	0.0334262
AT1G08640	3.95524	4.41296	4.93485	2.43487	13.1302	13.2028	11.3227	10.2679	0.301232	0.334244	0.435837	0.237134	0.317309	0.321484	0.0188564	0	0.0474576
AT1G08645	0.41859	0.454501	0.377953	0.69423	8.66487	17.5051	3.34077	34.2616	0.0483089	0.0259639	0.113133	0.0202626	0.0354159	0.0478788	0.43499	0	0.034965
AT1G08650	30.6085	32.2253	56.1674	41.7365	197.621	189.121	195.135	201.411	0.154885	0.170395	0.287839	0.207221	0.162455	0.244225	0.588174	0	0.0491228
AT1G08660	3.38853	3.14073	4.22427	3.1421	9.47348	10.3872	12.0446	10.2779	0.357686	0.302365	0.350719	0.305714	0.328864	0.327444	-0.00624356	0	0.0694737
AT1G08670	2.31397	3.22244	2.93436	1.44891	5.86567	7.12388	6.76355	5.58474	0.394494	0.452343	0.433849	0.259441	0.422429	0.335497	-0.332411	0	0.0603448
AT1G08680	5.31195	5.24824	7.35651	5.57652	8.65109	8.80451	11.1648	10.5286	0.614021	0.596085	0.658902	0.529654	0.604987	0.590754	-0.0343456	0	0.0923077
AT1G08700	3.30302	3.69689	5.17783	6.86688	11.9879	11.4661	11.7962	12.6371	0.275529	0.322419	0.438941	0.54339	0.298054	0.488381	0.712435	0	0.0220264
AT1G08710	1.94877	1.17333	1.92686	1.38715	9.26597	10.5532	12.0126	11.1766	0.210315	0.111182	0.160403	0.124112	0.152916	0.141096	-0.116066	0	0.0654545
AT1G08720	3.74953	3.75536	4.25354	3.09673	7.39669	6.63369	8.29122	7.36488	0.50692	0.566104	0.513017	0.420473	0.535695	0.464446	-0.205903	0	0.0449679
AT1G08730	0.0714782	0.0849407	0.0410043	0.170713	0.0837007	0.140075	0.116546	0.0641264	0.853974	0.606394	0.351829	2.66213	0.719614	0.967789	0.427469	0	0.0688759
AT1G08750	4.7806	5.21895	4.05073	1.89536	6.87018	7.11351	7.1394	8.24257	0.695848	0.733667	0.567377	0.229948	0.714507	0.361202	-0.984143	0	0.0411311
AT1G08760	4.63736	5.20252	4.36112	5.31677	8.32438	8.34381	9.32225	8.99748	0.557082	0.623519	0.467818	0.590918	0.589365	0.525778	-0.164708	3	0.0440587
AT1G08770	8.887	7.42485	12.421	14.7376	34.9419	28.2438	32.1299	32.0934	0.254336	0.262884	0.386587	0.45921	0.258575	0.421337	0.70439	0	0.047619
AT1G08780	8.63601	7.85012	7.79733	7.79356	32.4805	35.9633	31.4551	32.7465	0.265883	0.218281	0.247888	0.237997	0.240909	0.242892	0.0118238	3	0.0769231
AT1G08800	6.07413	6.823	6.08032	4.42605	5.75886	5.27848	6.88763	6.37821	1.05475	1.29261	0.882788	0.693933	1.16763	0.782685	-0.577085	0	0.0466786
AT1G08810	2.82386	2.82121	2.13954	1.76782	13.5047	10.4377	12.8507	10.592	0.209102	0.27029	0.166492	0.166901	0.237736	0.166697	-0.512134	0	0.0427046
AT1G08820	13.4459	17.7863	15.7267	11.3704	24.7419	27.3299	29.0633	29.6971	0.543447	0.6508	0.541119	0.382879	0.594706	0.455174	-0.385759	0	0.0516796
AT1G08830	19.0393	18.6727	18.8	13.1656	83.0699	86.6631	78.221	74.3372	0.229196	0.215463	0.240345	0.177106	0.222224	0.206317	-0.107151	0	0.0261438
AT1G08840	0.419375	0.282612	0.367455	0.330663	0.31734	0.387409	0.565202	0.322239	1.32153	0.729493	0.65013	1.02614	0.981859	0.816778	-0.265573	3	0.0562837
AT1G08845	5.57506	5.29342	5.55175	3.68688	6.16692	8.1792	5.71434	5.57327	0.904027	0.647181	0.971547	0.661529	0.764898	0.80169	0.0677773	0	0.0526316
AT1G08880	17.5271	17.9981	18.7234	13.4586	76.213	73.5713	72.8365	70.9936	0.229975	0.244635	0.257061	0.189575	0.237192	0.220754	-0.103616	0	0.041958
AT1G08890	2.12772	2.04293	2.52694	1.36924	4.78129	4.9828	5.96759	5.97946	0.44501	0.409996	0.423444	0.228991	0.427144	0.311392	-0.455994	0	0.0408602
AT1G08900	2.71428	3.31291	3.4566	2.80623	11.9231	10.4814	13.3863	13.1897	0.227649	0.316075	0.258219	0.212759	0.268243	0.23439	-0.19463	0	0.0410367
AT1G08910	1.55315	1.47146	1.38411	1.74151	3.67933	3.69165	4.1486	4.45761	0.422128	0.398591	0.333633	0.390682	0.410191	0.361033	-0.184167	0	0.0662651
AT1G08920	27.9594	28.3024	35.3855	18.3213	35.3531	34.453	40.8111	32.6818	0.790861	0.821479	0.867056	0.560596	0.806025	0.697186	-0.20928	0	0.0339703
AT1G08930	29.2611	29.2584	35.6734	21.8139	103.793	99.7023	133.734	120.626	0.281918	0.293458	0.266749	0.180839	0.28763	0.219633	-0.389119	0	0.0362173
AT1G08940	5.77621	6.27175	6.42491	5.39792	17.5141	19.1949	19.8037	21.8546	0.329803	0.32674	0.32443	0.246992	0.328268	0.283075	-0.213689	0	0.0567376
AT1G08960	1.3212	1.19242	1.7888	1.39303	2.32033	1.90456	2.22235	2.29013	0.569402	0.626087	0.804914	0.608276	0.597072	0.699721	0.228875	0	0.0255941
AT1G08970	18.1162	15.3206	14.5518	10.7535	57.9816	60.2497	61.3526	66.4403	0.312447	0.254285	0.237183	0.161852	0.28187	0.19593	-0.524692	7	0.112069
AT1G08980	6.55806	6.01745	6.89834	4.50026	22.4089	21.1743	22.9711	22.2883	0.292654	0.284186	0.300305	0.201911	0.288389	0.246242	-0.227942	0	0.0375587
AT1G08990	4.57065	4.45155	4.63157	3.93558	5.86332	5.88838	6.26222	5.255	0.779533	0.755989	0.739605	0.748921	0.767671	0.744248	-0.044703	0	0.0405644
AT1G09000	1.057	0.61278	0.919214	0.887716	1.6224	1.85308	2.33034	1.70837	0.651504	0.330682	0.394455	0.519627	0.464156	0.452736	-0.03594	0	0.0494753
AT1G09010	8.86211	8.69038	9.67441	5.50023	12.441	13.1989	15.3546	13.5401	0.712331	0.658417	0.630066	0.406218	0.684844	0.505909	-0.436897	0	0.0486772
AT1G09020	9.58021	9.05087	9.67947	7.72968	11.9026	11.7413	14.0986	13.7708	0.804884	0.770858	0.686555	0.561309	0.787687	0.620782	-0.343536	0	0.0594262
AT1G09040	1.04996	0.99895	1.05634	1.01854	1.05524	1.35389	1.32859	1.13205	0.994996	0.737837	0.795084	0.899731	0.856823	0.84579	-0.0186969	3	0.0625
AT1G09050	0.888379	0.958769	0.981148	0.866424	1.28649	1.33516	1.6795	1.43686	0.690545	0.718093	0.584191	0.602998	0.704184	0.59352	-0.246656	3	0.0599782
AT1G09060	6.73139	6.94453	8.15132	6.26712	12.646	12.2269	15.7725	15.588	0.532294	0.567971	0.516806	0.402048	0.549843	0.45583	-0.270526	0	0.0515575
AT1G09070	109.151	123.264	156.262	99.4588	296.798	316.981	406.835	418.327	0.367762	0.388869	0.384092	0.237754	0.378168	0.302191	-0.323568	0	0.0769231
AT1G09080	8.02448	8.3188	14.0329	10.9552	8.72771	9.85715	17.0772	15.9639	0.919426	0.843936	0.821733	0.686248	0.880872	0.750941	-0.230233	0	0.0399408
AT1G09090	3.19675	3.94857	4.9532	4.29981	8.73077	9.07001	13.0621	13.2415	0.366148	0.435344	0.379204	0.324722	0.399249	0.350907	-0.186199	0	0.0337079
AT1G09100	7.15501	7.89775	8.77323	5.61647	20.915	21.3451	21.575	19.7753	0.342099	0.370003	0.406639	0.284014	0.355778	0.33984	-0.0661205	0	0.0731132
AT1G09130	46.0656	43.1302	44.9552	28.2742	62.2034	63.1526	57.5203	55.1188	0.740564	0.682952	0.781554	0.512968	0.711175	0.633176	-0.167597	0	0.0453172
AT1G09140	18.5806	17.5445	19.5995	17.7163	38.8455	40.4039	40.4773	41.3846	0.478321	0.434228	0.48421	0.428089	0.455741	0.455286	-0.00144339	0	0.0594796
AT1G09150	4.57159	6.31415	6.04225	5.28639	21.4562	18.1323	19.9361	19.3393	0.213066	0.348227	0.303081	0.27335	0.272388	0.287832	0.079561	0	0.0659341
AT1G09155	1.11635	1.15238	1.76958	0.73065	1.47554	1.65631	2.45984	2.45232	0.75657	0.695751	0.719388	0.297942	0.725524	0.462965	-0.648121	0	0.0344828
AT1G09160	4.09799	4.5601	4.84596	3.77995	9.523	8.71221	10.7804	9.90523	0.430326	0.523415	0.449516	0.381612	0.474593	0.414174	-0.196453	0	0.030303
AT1G09170	1.42375	1.92009	2.2748	1.08012	1.22629	1.07905	1.31897	0.924392	1.16102	1.77943	1.72468	1.16847	1.43734	1.41959	-0.0179325	0	0.0633037
AT1G09176	1.01588	1.51808	1.80797	1.23687	1.9621	1.96133	2.68288	0.659494	0.517751	0.774005	0.673891	1.87548	0.633042	1.12422	0.828552	0	0.0463576
AT1G09180	3.81193	3.50313	3.67934	2.79863	8.84777	8.9679	11.5886	9.54208	0.430835	0.39063	0.317497	0.293293	0.41024	0.305155	-0.426926	0	0.0412371
AT1G09190	0.415147	0.347369	0.941714	0.362057	0.849276	1.03008	1.34439	1.06244	0.488825	0.337225	0.700477	0.340779	0.40601	0.488577	0.267072	0	0.0391753
AT1G09195	1.08306	0.943419	0.774391	0.918365	1.90561	1.91608	1.82154	1.92542	0.568353	0.492369	0.42513	0.476969	0.528999	0.450304	-0.232366	0	0.0342679
AT1G09200	27.9854	26.959	30.0176	23.768	163.295	173.522	149.776	163.824	0.171379	0.155364	0.200417	0.145083	0.163175	0.17052	0.0635169	0	0.080292
AT1G09210	19.1457	18.117	23.0714	18.9267	60.3478	60.4259	59.642	60.1655	0.317256	0.299822	0.386831	0.314577	0.308416	0.348839	0.177684	0	0.0258824
AT1G09220	0.596658	0.527327	0.462601	0.508584	0.471404	0.411404	0.612649	0.591428	1.2657	1.28177	0.755083	0.859925	1.27371	0.805801	-0.660546	0	0.0316832
AT1G09230	2.3454	2.41388	2.48919	1.95499	6.13565	6.21444	7.18921	7.27939	0.382258	0.388431	0.34624	0.268565	0.385332	0.304939	-0.33758	0	0.0586907
AT1G09240	16.2257	14.3917	32.6902	26.2267	33.0839	33.1348	41.748	40.152	0.490441	0.434338	0.783036	0.653185	0.461538	0.71517	0.631837	0	0.0373832
AT1G09250	21.3256	16.9079	22.9978	25.7798	43.7194	44.1429	59.4978	60.1142	0.487783	0.383026	0.386532	0.428847	0.432243	0.40714	-0.086317	0	0.0576923
AT1G09270	24.9656	23.7048	27.4763	18.193	31.8839	33.6243	35.3713	33.8963	0.783016	0.70499	0.776796	0.536725	0.742979	0.645698	-0.202462	0	0.0686456
AT1G09280	2.30401	1.9021	2.29822	2.17269	8.92637	8.94025	10.9838	9.82434	0.258113	0.212757	0.209237	0.221154	0.23434	0.215113	-0.123509	0	0.0463918
AT1G09290	2.84486	4.05661	2.64259	3.96159	10.1975	10.3237	11.3093	11.2734	0.278976	0.392941	0.233665	0.35141	0.331091	0.286553	-0.208428	0	0.0315186
AT1G09300	2.41841	3.17983	2.71625	2.43266	5.6432	5.52693	6.42709	6.10659	0.428553	0.575334	0.422625	0.398366	0.496549	0.410317	-0.275199	0	0.0566802
AT1G09310	551.658	975.579	410.202	642.997	1126.73	1203.13	1148.66	1167.37	0.48961	0.810867	0.357114	0.550808	0.630086	0.44351	-0.506583	0	0.00555556
AT1G09320	1.35074	1.60867	1.32315	1.65789	2.74416	3.1068	3.36209	3.04112	0.492223	0.51779	0.39355	0.545158	0.504845	0.463192	-0.12423	0	0.03861
AT1G09330	11.7404	11.7415	15.7808	12.8466	38.5907	37.6958	37.9722	32.6714	0.304229	0.31148	0.415588	0.393206	0.307833	0.404242	0.393072	0	0.0588235
AT1G09340	40.3835	40.6367	38.6116	20.5607	283.281	296.196	234.981	229.564	0.142556	0.137195	0.164318	0.0895641	0.13985	0.121314	-0.20514	0	0.0527704
AT1G09350	4.74663	6.08801	3.7157	5.51394	3.60005	3.47175	3.2424	2.45479	1.31849	1.75359	1.14597	2.2462	1.52055	1.60439	0.0774308	0	0.0447761
AT1G09380	0.214232	0.232612	0.144601	0.439789	0.504429	0.505364	0.627135	0.571731	0.424702	0.460286	0.230574	0.769224	0.442136	0.421145	-0.0701745	0	0.0373333
AT1G09390	3.04424	2.9664	3.45426	2.00777	6.52336	6.33693	7.51616	6.12215	0.466667	0.468113	0.459578	0.327952	0.46739	0.388226	-0.26773	0	0.032345
AT1G09410	0.345911	0.270615	0.4711	0.30345	0.106036	0.304921	0.387784	0.232208	3.2622	0.887492	1.21485	1.3068	1.70152	1.25999	-0.433416	0	0.0269122
AT1G09415	3.55963	4.13581	3.87106	4.40084	41.0261	36.4886	40.9351	37.052	0.086765	0.113345	0.0945658	0.118775	0.0991686	0.105981	0.0958542	0	0.0353982
AT1G09420	0.775497	0.824919	0.984728	0.682596	1.70317	1.47145	1.49369	1.67523	0.455326	0.560616	0.659259	0.407464	0.505236	0.51829	0.0368023	0	0.0383387
AT1G09430	18.804	17.1527	21.4563	11.5612	45.5892	46.2293	49.1643	46.0757	0.412466	0.371035	0.43642	0.250918	0.391203	0.330916	-0.24145	0	0.0305882
AT1G09440	1.88084	1.87566	2.26971	1.48868	3.41496	3.56553	3.52782	3.33758	0.550765	0.526054	0.643375	0.446036	0.538267	0.535694	-0.00691398	0	0.0235546
AT1G09450	0.630871	0.589999	0.505295	0.255284	0.804472	0.672941	0.528125	0.749613	0.784205	0.876747	0.956772	0.340554	0.829186	0.570818	-0.538666	0	0.0433333
AT1G09460	0.92416	0.90444	0.935977	0.53545	4.94096	5.68239	8.46424	7.9032	0.187041	0.159165	0.11058	0.067751	0.172541	0.0865559	-0.995235	0	0.0483384
AT1G09470	0.784876	1.65738	1.36616	1.3906	3.37201	2.52108	2.69536	2.21271	0.232762	0.657409	0.506856	0.62846	0.391177	0.564393	0.528876	0	0.0682493
AT1G09480	3.81274	3.42218	3.36452	2.45677	6.52697	6.43189	5.85979	6.33072	0.584152	0.532064	0.574171	0.388071	0.5575	0.472037	-0.240071	0	0.0162162
AT1G09490	15.2656	16.429	12.2923	10.5283	33.6101	32.8515	30.9758	26.7143	0.454197	0.500099	0.396836	0.394107	0.476596	0.395469	-0.269201	0	0.0278638
AT1G09500	19.9875	18.1872	15.5001	9.24151	35.0881	37.0218	30.7332	29.7041	0.569638	0.491257	0.504344	0.311119	0.528997	0.39612	-0.417323	0	0.0153374
AT1G09520	3.48289	3.84134	3.70998	3.57634	18.773	18.5465	18.6193	23.1538	0.185527	0.207119	0.199255	0.15446	0.196026	0.175433	-0.16012	0	0.0536398
AT1G09530	8.07394	6.61175	10.2578	7.74233	23.4388	22.0909	26.4102	24.1437	0.344469	0.299297	0.388403	0.320677	0.32109	0.352919	0.136361	0	0.0742857
AT1G09540	1.48186	0.992277	2.10945	1.51551	2.41992	2.39118	3.51135	3.96086	0.612359	0.414974	0.600752	0.382621	0.504096	0.479438	-0.0723556	0	0.0435967
AT1G09560	39.9099	39.0314	39.2248	27.3721	155.726	136.7	140.281	157.986	0.256283	0.285526	0.279616	0.173256	0.27051	0.220103	-0.297501	0	0.05
AT1G09570	15.2128	15.1317	15.6614	13.7579	17.2632	16.689	20.2106	20.7187	0.881227	0.906687	0.77491	0.664033	0.893866	0.717333	-0.317417	0	0.0480855
AT1G09575	1.67617	1.6053	1.58582	1.08177	1.09693	1.35717	2.32902	1.92888	1.52806	1.18283	0.680896	0.560828	1.34441	0.617953	-1.1214	0	0.0477816
AT1G09580	5.06359	5.69947	5.05599	3.48423	16.2535	15.3835	12.7883	13.1753	0.311538	0.370492	0.395361	0.264452	0.339739	0.323348	-0.0713405	0	0.0321101
AT1G09590	41.1381	42.3634	42.464	30.5035	177.92	206.414	165.572	182.803	0.231217	0.205235	0.256468	0.166865	0.217839	0.206871	-0.0745287	0	0.0484848
AT1G09600	0.106415	0.143033	0.262096	0.218455	0.163682	0.229879	0.193218	0.200686	0.650133	0.62221	1.35648	1.08854	0.636018	1.21515	0.933991	0	0.0559441
AT1G09620	14.7783	14.7173	16.8584	11.6959	13.9378	13.4435	15.5531	15.1993	1.0603	1.09475	1.08393	0.769503	1.07739	0.913282	-0.238409	0	0.0485348
AT1G09630	11.2812	14.5601	11.942	8.60178	25.1929	21.9521	22.1524	21.1456	0.447793	0.663267	0.539084	0.406788	0.544983	0.468287	-0.218817	0	0.0412844
AT1G09640	64.7053	60.9649	75.2601	46.2224	99.3171	97.0458	114.554	115.496	0.651502	0.628208	0.656984	0.400208	0.639749	0.512767	-0.319202	0	0.0385542
AT1G09645	17.3431	17.213	14.9274	9.56729	43.4541	40.0212	46.3426	49.1373	0.399113	0.430097	0.32211	0.194705	0.414316	0.250433	-0.726308	0	0.046729
AT1G09650	0.105952	0.054289	0.19849	0.294875	0.115899	0.270839	0.146762	0.152295	0.914175	0.200447	1.35246	1.93621	0.42807	1.61822	1.91849	4	0.0522193
AT1G09660	2.91218	3.25155	3.27937	2.20022	19.1607	19.9166	22.398	22.0524	0.151987	0.163258	0.146414	0.0997724	0.157522	0.120864	-0.382172	0	0.0434783
AT1G09680	0.575852	0.374237	0.77165	0.845886	0.735425	1.02575	0.921888	0.768709	0.783019	0.364842	0.837032	1.1004	0.534489	0.959723	0.844458	0	0.0427632
AT1G09690	48.8643	54.3599	62.2432	46.2168	277.44	310.93	271.419	280.531	0.176126	0.17483	0.229325	0.164748	0.175477	0.194373	0.147547	0	0.0484848
AT1G09700	1.71424	1.98575	2.49126	2.98075	5.36018	4.76094	6.24101	6.37275	0.31981	0.417092	0.399176	0.467734	0.365226	0.432097	0.242565	0	0.05
AT1G09710	0.922636	0.882409	0.75332	0.561301	2.18857	3.04384	3.06338	2.71196	0.42157	0.2899	0.245911	0.206972	0.34959	0.225603	-0.631875	3	0.0507365
AT1G09730	5.26577	6.26397	5.81456	4.77858	8.71884	8.76016	10.1034	9.44123	0.603953	0.715052	0.575505	0.50614	0.657159	0.539709	-0.28406	4	0.0477178
AT1G09740	51.2439	44.4312	63.7937	43.3951	106.087	115.832	121.048	130.377	0.483037	0.383583	0.527012	0.332843	0.430447	0.418822	-0.0394971	0	0.0348837
AT1G09750	15.8922	16.7751	11.0511	6.42562	17.1758	17.4416	17.7311	19.9393	0.925267	0.961787	0.623261	0.322259	0.94335	0.448165	-1.07376	3	0.0555556
AT1G09760	7.46736	7.71868	7.69474	5.11521	35.0866	35.865	35.3348	31.3324	0.212827	0.215215	0.217767	0.163256	0.214017	0.188552	-0.182767	0	0.036
AT1G09770	7.07716	7.93144	8.75428	6.99087	22.3485	23.8587	30.5445	30.2307	0.316673	0.332434	0.286607	0.231251	0.324458	0.257445	-0.333763	0	0.0568047
AT1G09780	105.52	102.415	98.8363	53.7901	75.8175	73.3404	68.4873	65.8158	1.39176	1.39643	1.44313	0.817282	1.3941	1.08602	-0.360275	0	0.0448029
AT1G09794	4.75938	5.42274	5.14228	2.52038	12.9203	11.2472	12.0012	11.4643	0.368365	0.482141	0.42848	0.219846	0.421431	0.30692	-0.457434	0	0.09375
AT1G09795	5.95469	7.1097	5.68117	3.95394	22.9805	24.6579	19.2907	20.8772	0.259119	0.288334	0.294503	0.18939	0.273336	0.23617	-0.210855	0	0.057971
AT1G09800	1.96611	1.89457	4.38144	2.65747	1.62329	1.5037	1.73572	1.00966	1.21119	1.25994	2.52428	2.63204	1.23532	2.5776	1.06114	0	0.0723861
AT1G09810	2.03115	2.54372	2.24373	2.43262	3.63648	4.38287	5.20908	3.99396	0.558548	0.580378	0.430734	0.609075	0.569358	0.512201	-0.152628	0	0.0530786
AT1G09812	0.857312	0.676363	0.710824	0.623099	2.86763	2.14556	2.42655	2.37418	0.298962	0.315238	0.292936	0.262448	0.306992	0.277273	-0.146894	0	0.0542636
AT1G09815	8.2049	7.93258	9.09311	3.23848	54.7272	56.6216	56.1887	53.6664	0.149924	0.140098	0.161832	0.0603446	0.144928	0.0988214	-0.552437	0	0.08
AT1G09820	1.0739	1.37493	1.25127	1.03076	1.42985	1.14722	1.72933	1.45332	0.751058	1.19849	0.723558	0.709245	0.948754	0.716366	-0.405338	0	0.0247117
AT1G09830	3.36071	3.53184	2.95161	2.16013	10.5574	10.2684	11.5235	10.8096	0.318327	0.343952	0.256138	0.199834	0.330892	0.226242	-0.548496	0	0.0393996
AT1G09840	3.75239	4.29199	5.06904	4.17617	19.122	20.2785	21.7216	19.8164	0.196234	0.211652	0.233364	0.210743	0.203797	0.221765	0.121898	0	0.0592417
AT1G09850	9.1546	8.63712	10.2115	5.8732	18.8394	16.5075	17.8172	17.0824	0.485928	0.523224	0.573126	0.343816	0.504232	0.443903	-0.183842	0	0.0456621
AT1G09870	5.02461	4.72049	5.32801	2.98891	15.4348	14.8901	15.7039	16.4049	0.325538	0.317022	0.339279	0.182196	0.321252	0.248627	-0.369721	0	0.0389344
AT1G09880	0.324561	0.314307	0.411188	0.222049	0.174801	0.299624	0.306996	0.505816	1.85675	1.049	1.33939	0.438992	1.39561	0.7668	-0.863977	0	0.0443038
AT1G09890	0.527396	0.649463	0.712933	0.449565	0.927315	0.434946	0.671583	0.307801	0.568734	1.4932	1.06157	1.46057	0.92154	1.24519	0.434247	0	0.0436893
AT1G09900	2.35212	2.29251	2.31807	1.49584	3.68176	3.17216	3.43357	2.79224	0.638858	0.722697	0.675119	0.535713	0.679485	0.60139	-0.17614	0	0.0367279
AT1G09910	2.5563	2.75016	2.94216	1.79789	6.01467	5.87578	7.57145	6.43508	0.425011	0.46805	0.388586	0.279389	0.446012	0.329495	-0.436827	0	0.0473373
AT1G09920	31.6798	37.5212	34.2761	27.8897	59.0909	58.1942	60.8819	56.1376	0.53612	0.644758	0.562993	0.49681	0.587935	0.528867	-0.152752	0	0.0259067
AT1G09932	4.97646	4.36976	3.89931	3.37472	10.8572	10.4012	9.02924	8.90965	0.458356	0.420121	0.431854	0.378771	0.438822	0.404443	-0.117701	0	0.0574713
AT1G09940	3.92332	5.74752	6.1594	4.76	11.5064	11.1371	13.0117	12.9385	0.340969	0.51607	0.473374	0.367894	0.41948	0.417315	-0.00746644	0	0.0376648
AT1G09950	0.272521	0.433596	0.304592	0.33785	1.05921	1.36682	2.31165	2.52262	0.257287	0.31723	0.131764	0.133928	0.285691	0.132842	-1.10475	0	0.0822511
AT1G09960	2.03253	2.23585	2.09702	1.46876	3.95405	3.31459	3.95278	3.06476	0.514038	0.674548	0.530518	0.479241	0.588849	0.504228	-0.22382	0	0.0430528
AT1G09970	43.7472	45.3652	45.0794	41.61	63.7625	67.7241	76.3832	73.7689	0.686096	0.669853	0.590174	0.564059	0.677926	0.576969	-0.232634	0	0.0225179
AT1G09980	3.9585	5.95829	2.94277	2.98298	5.19985	5.04623	6.03294	4.98179	0.761272	1.18074	0.487784	0.598777	0.948085	0.540438	-0.810886	0	0.0647572
AT1G09995	2.01559	2.00643	2.22194	1.12305	10.1858	6.2319	8.43384	8.49946	0.197882	0.321961	0.263455	0.132132	0.252409	0.186577	-0.435996	0	0.0674157
AT1G10000	0.401464	0.435907	0.306215	0.210859	0.784611	1.56273	1.21733	1.41845	0.511673	0.278939	0.251546	0.148655	0.377791	0.193374	-0.966193	0	0.0657895
AT1G10020	7.52747	6.34666	7.72014	7.12239	10.8693	11.1621	13.0669	15.2061	0.692544	0.56859	0.590816	0.46839	0.627514	0.526054	-0.254437	0	0.0519481
AT1G10030	5.91967	6.03149	9.71906	4.3384	20.1389	21.0995	20.1832	18.0064	0.293942	0.285859	0.481542	0.240937	0.289873	0.340619	0.232739	0	0.0384615
AT1G10040	1.91324	2.46044	1.39202	2.43141	3.01921	3.53894	3.33841	3.37378	0.633689	0.695248	0.416971	0.720678	0.663755	0.548181	-0.276	0	0.0532688
AT1G10050	2.90316	2.97866	3.72715	1.9847	4.82526	5.52035	5.51682	5.13787	0.601659	0.539578	0.675598	0.386288	0.569774	0.510858	-0.157467	0	0.0394737
AT1G10060	3.27322	3.22816	3.35161	3.46089	6.46232	6.62448	6.86826	6.74508	0.506508	0.487308	0.487985	0.513098	0.496815	0.500384	0.010327	0	0.0516129
AT1G10070	1.77997	2.15665	1.99246	1.22253	5.69679	4.91048	4.24646	4.56941	0.312451	0.439193	0.469205	0.267547	0.370441	0.354308	-0.0642398	0	0.0488432
AT1G10090	2.6792	3.01274	3.62865	2.67795	5.60453	5.31178	7.28514	6.49604	0.478042	0.567181	0.498089	0.412243	0.520707	0.453138	-0.200522	0	0.0432503
AT1G10095	1.19024	0.928439	1.06994	0.819009	2.36832	2.38823	2.90003	2.73546	0.502567	0.388756	0.368941	0.299404	0.442014	0.332359	-0.411348	0	0.0546318
AT1G10120	3.40329	2.95591	2.79137	3.57601	10.3357	10.5272	12.5285	11.6969	0.329275	0.280788	0.222802	0.305723	0.304067	0.26099	-0.220395	3	0.0599455
AT1G10130	3.64324	3.9558	4.28275	2.02675	5.82095	6.13545	6.80574	6.77706	0.625884	0.644745	0.629285	0.29906	0.635244	0.433814	-0.550237	0	0.03003
AT1G10140	8.3836	10.368	11.9762	8.26577	34.7794	39.7238	41.9605	46.9491	0.241051	0.261002	0.285416	0.176058	0.250828	0.224165	-0.16214	3	0.077381
AT1G10150	11.1677	10.0676	12.7527	11.1061	10.9296	10.1796	12.7905	11.3703	1.02178	0.988998	0.997045	0.976764	1.00526	0.986852	-0.0266592	0	0.026506
AT1G10155	0.49752	0.905384	0.636594	0.358336	1.60986	2.13622	1.18647	1.31825	0.309046	0.423825	0.536545	0.271827	0.361913	0.3819	0.077549	0	0.027027
AT1G10170	5.19746	6.04741	7.59795	5.36046	8.23702	8.37359	9.37049	9.25237	0.630988	0.7222	0.810838	0.579361	0.675055	0.685396	0.0219321	0	0.0555088
AT1G10180	3.79714	3.92639	5.36068	5.62594	6.67108	7.46566	7.50316	7.18442	0.569194	0.525927	0.714456	0.783075	0.547133	0.747979	0.451107	0	0.0428571
AT1G10200	13.4374	13.5697	17.9808	12.9266	46.1022	49.0933	56.9326	52.1771	0.29147	0.276406	0.315826	0.247745	0.283838	0.279722	-0.0210764	0	0.0209424
AT1G10210	5.24796	5.73894	4.69002	5.58016	8.52246	8.03426	9.76463	9.73552	0.61578	0.714308	0.480307	0.573175	0.663217	0.52469	-0.338014	0	0.0458221
AT1G10220	0.826992	0.905001	0.576612	0.492023	0.740807	0.806025	0.986707	1.13659	1.11634	1.1228	0.58438	0.432894	1.11956	0.502966	-1.1544	0	0.0384615
AT1G10230	3.04882	6.12759	4.89887	3.39811	14.6659	15.1652	11.3404	11.1211	0.207885	0.404056	0.431984	0.305555	0.289823	0.363311	0.326035	0	0.0188679
AT1G10240	1.39957	1.38184	1.78412	1.07498	3.45115	3.1255	2.88303	2.80206	0.405537	0.442118	0.618835	0.383639	0.423433	0.487247	0.202519	0	0.0675477
AT1G10270	1.71595	2.16677	1.78466	1.38326	1.69169	1.71525	2.2189	1.79625	1.01434	1.26324	0.804299	0.770082	1.13197	0.787005	-0.52439	4	0.124726
AT1G10280	1.00626	0.766009	1.23552	0.785619	2.94753	2.89772	2.84998	2.97528	0.341391	0.264349	0.433519	0.264049	0.30041	0.338334	0.171516	0	0.0460048
AT1G10290	9.19513	9.3327	11.3984	8.2348	12.0515	12.5869	13.5293	14.4766	0.762986	0.741461	0.842497	0.568835	0.752147	0.692273	-0.119673	3	0.0666667
AT1G10300	0.408602	0.421839	0.550153	0.731494	0.407138	0.321309	0.410475	0.572153	1.0036	1.31288	1.34028	1.27849	1.14787	1.30902	0.189537	0	0.0436047
AT1G10310	2.19318	2.89718	2.62063	1.65427	17.318	19.184	17.7793	16.2611	0.126642	0.151021	0.147398	0.101732	0.138295	0.122454	-0.175506	0	0.0288066
AT1G10320	1.32857	1.48297	1.20994	1.29587	4.2253	4.59972	4.91792	4.76525	0.314432	0.322404	0.246027	0.271942	0.318393	0.25866	-0.299754	0	0.0501319
AT1G10330	0.282669	0.363311	0.392032	0.378673	0.537542	0.65096	0.553249	0.501782	0.525855	0.558116	0.7086	0.754656	0.541745	0.731265	0.432781	0	0.0470085
AT1G10340	2.75796	2.86427	3.25023	2.22418	3.62223	4.09935	6.47648	5.36895	0.761398	0.698713	0.501851	0.414267	0.729383	0.455961	-0.677765	0	0.0431779
AT1G10350	4.51395	4.80883	4.80004	5.4054	10.2685	11.4284	10.1493	10.0253	0.439592	0.420779	0.472943	0.539176	0.430083	0.504975	0.231597	0	0.0457143
AT1G10360	4.17801	4.3319	4.92623	3.64062	39.908	37.9871	36.8205	38.9389	0.104691	0.114036	0.13379	0.0934957	0.109264	0.111843	0.0336592	0	0.0263158
AT1G10370	11.8637	9.73989	9.27834	6.18757	37.3816	38.1059	22.8111	24.2635	0.317367	0.255601	0.406747	0.255016	0.284814	0.322066	0.177336	0	0.0131579
AT1G10380	5.54028	6.30911	7.09205	5.73972	9.54318	9.79363	10.6118	11.9042	0.580549	0.644205	0.668317	0.482159	0.611549	0.567658	-0.107447	0	0.0555556
AT1G10385	0.43449	0.411593	0.490025	0.570089	0.156667	0.218385	0.224327	0.218317	2.77333	1.88471	2.18442	2.61129	2.28625	2.38834	0.0630242	0	0.0609272
AT1G10390	8.4412	8.75694	10.5854	8.55524	9.07974	9.28413	11.0102	11.7907	0.929674	0.943216	0.961418	0.725592	0.936421	0.835223	-0.164996	0	0.0556622
AT1G10400	0.442519	0.600737	1.01956	0.574642	1.45735	1.35519	1.87085	1.17067	0.303646	0.443286	0.544972	0.490866	0.366882	0.517212	0.49544	0	0.0363248
AT1G10410	14.2844	12.0908	14.8537	16.0107	25.4302	24.484	27.3252	25.6299	0.56171	0.493825	0.54359	0.624688	0.526675	0.58273	0.145915	0	0.0452675
AT1G10417	0.433445	0.284271	0.193667	0.235712	0.163175	0.227147	0.215431	0.266373	2.65632	1.25148	0.898975	0.884894	1.82328	0.891907	-1.03157	0	0.0717593
AT1G10430	14.6335	15.4273	17.4263	16.0243	26.874	23.8117	25.6878	23.0394	0.544523	0.647887	0.678388	0.695517	0.593961	0.686899	0.209731	0	0.0618893
AT1G10450	2.53588	2.51988	2.60499	1.8319	3.17194	3.22133	4.64223	4.2021	0.799473	0.782248	0.561151	0.435949	0.790814	0.494604	-0.677065	0	0.0480855
AT1G10460	0.519575	0.688464	0.521227	0.560933	1.73276	2.2841	2.23502	1.84339	0.299854	0.301416	0.233209	0.304294	0.300634	0.266391	-0.174462	0	0.0458716
AT1G10470	21.2377	20.3666	22.3655	22.028	62.1169	64.0854	66.7174	66.3259	0.341899	0.317804	0.335227	0.332118	0.329631	0.333669	0.0175635	0	0.0230769
AT1G10480	2.10116	1.62557	1.77396	2.7938	5.13034	5.69429	5.59195	6.40648	0.409556	0.285474	0.317235	0.43609	0.341932	0.371945	0.121379	0	0.0896226
AT1G10490	2.25162	2.90408	2.77013	1.87175	3.05375	2.83398	2.43721	2.59196	0.73733	1.02474	1.1366	0.722137	0.869234	0.905969	0.0597172	0	0.0456754
AT1G10500	28.1589	30.4328	34.8905	28.4858	147.877	142.597	133.752	114.913	0.190421	0.213418	0.26086	0.24789	0.201592	0.254292	0.335049	0	0.038674
AT1G10510	3.7301	4.26487	4.67691	3.0288	7.7441	6.75373	7.51211	5.83851	0.48167	0.631484	0.622583	0.518762	0.551513	0.568307	0.0432748	0	0.0313531
AT1G10520	0.714658	0.497524	0.61353	0.564573	0.821445	1.13239	0.914868	0.574003	0.870001	0.439357	0.670621	0.983572	0.618257	0.81216	0.393558	3	0.0566038
AT1G10522	6.10584	5.48212	4.52634	3.28233	10.0742	10.3757	9.13843	9.47654	0.606087	0.528361	0.495308	0.346364	0.565891	0.414194	-0.450218	0	0.0444444
AT1G10530	0.410633	0.713606	0.612218	0.874718	4.50532	4.26781	3.76571	5.21648	0.091144	0.167207	0.162577	0.167684	0.12345	0.165111	0.419507	0	0.0658683
AT1G10540	0.41018	0.434146	0.371278	0.463795	0.273191	0.409354	0.555008	0.340139	1.50144	1.06056	0.66896	1.36355	1.26189	0.955069	-0.401912	0	0.0537037
AT1G10550	1.82853	1.74257	1.75243	1.98415	6.01298	4.00816	5.7553	4.75665	0.304097	0.434756	0.30449	0.417132	0.363604	0.356388	-0.0289199	0	0.0289389
AT1G10560	0.608462	0.896965	1.02372	0.589837	1.32317	1.49828	2.68352	2.27398	0.459852	0.598663	0.381484	0.259385	0.524687	0.314565	-0.738097	0	0.034384
AT1G10570	4.34602	4.94055	5.01327	3.83242	5.49057	5.26714	6.23352	5.07336	0.791543	0.937995	0.804244	0.755401	0.861663	0.77944	-0.144686	0	0.0472028
AT1G10580	5.47837	5.89283	7.43205	4.75142	8.69608	9.5693	10.048	8.75754	0.629982	0.615806	0.739655	0.542552	0.622853	0.633483	0.024414	0	0.0470383
AT1G10585	2.64597	2.74766	2.06386	2.00053	9.81215	9.62191	8.14986	6.93226	0.269663	0.285563	0.253239	0.288583	0.277499	0.270334	-0.0377406	0	0.0549451
AT1G10590	87.167	102.589	77.5917	91.8058	107.714	113.394	111.902	101.687	0.809245	0.904713	0.69339	0.902827	0.855648	0.791209	-0.11296	0	0.0571429
AT1G10600	3.2209	4.51238	4.01568	2.40272	16.8637	14.3158	15.8908	16.0074	0.190996	0.315203	0.252705	0.150101	0.245362	0.194759	-0.33322	0	0.0267857
AT1G10610	0.679669	0.978293	0.749327	0.612985	2.22419	2.52093	2.63739	2.60897	0.30558	0.388068	0.284117	0.234953	0.344363	0.258368	-0.414503	0	0.0316742
AT1G10630	18.5437	18.0018	23.2552	13.8828	52.9477	53.9583	49.8125	42.6888	0.350227	0.333624	0.466855	0.325209	0.341825	0.389648	0.188915	0	0.0494505
AT1G10640	1.31507	1.20872	0.941466	0.631311	4.47312	3.72134	2.13794	2.5211	0.293994	0.324808	0.440361	0.250411	0.309017	0.332071	0.103806	0	0.043152
AT1G10650	4.01383	4.33301	3.75027	2.25546	17.4583	19.0402	17.8108	15.0029	0.22991	0.227572	0.210562	0.150335	0.228738	0.177918	-0.362482	0	0.0705882
AT1G10657	2.19337	2.3074	1.28944	1.32905	8.752	9.21706	5.90757	7.23156	0.250614	0.25034	0.218269	0.183785	0.250477	0.200286	-0.322615	0	0.0555556
AT1G10660	2.21761	1.9886	1.68828	1.72007	17.2011	15.9444	16.4561	15.4127	0.128923	0.124721	0.102593	0.111601	0.126804	0.107002	-0.244964	0	0.0436137
AT1G10670	31.3732	27.7015	31.0362	17.2591	118.831	123.371	124.135	121.748	0.264015	0.224538	0.25002	0.141761	0.243478	0.188263	-0.371041	0	0.0188679
AT1G10680	0.276442	0.218665	0.168516	0.140165	0.095001	0.0322611	0.0424566	0.0794107	2.90989	6.77798	3.96914	1.76506	4.44107	2.64684	-0.746636	0	0.0464169
AT1G10690	1.24255	2.0602	1.71315	0.702718	8.12943	8.80527	8.8237	9.82438	0.152846	0.233974	0.194153	0.071528	0.189108	0.117845	-0.682324	0	0.0630631
AT1G10700	8.00081	7.80058	6.60684	9.12095	19.38	19.3274	20.6512	19.0053	0.412838	0.403602	0.319925	0.479916	0.408194	0.391838	-0.0589971	0	0.0436893
AT1G10720	3.98257	3.14603	4.25589	4.12041	16.5981	16.0956	20.1342	19.3942	0.239941	0.195459	0.211376	0.212456	0.216561	0.211915	-0.0312862	0	0.044186
AT1G10730	3.23064	3.1507	3.22542	2.80584	5.98104	6.93749	6.27266	4.78722	0.540147	0.454156	0.514203	0.586111	0.495289	0.548981	0.148486	0	0.0512821
AT1G10740	4.2651	4.50435	3.61182	3.45567	24.9834	23.147	27.5501	25.5194	0.170717	0.194598	0.1311	0.135413	0.182267	0.133239	-0.452032	0	0.0632911
AT1G10750	0.429115	0.505775	0.431978	0.635383	1.29487	1.12738	1.71178	1.54109	0.331396	0.448629	0.252356	0.412295	0.385582	0.32256	-0.257472	0	0.0448718
AT1G10760	11.862	11.7555	10.4168	8.01382	15.0541	14.7657	14.9375	14.4846	0.787958	0.796136	0.697359	0.553265	0.792036	0.621148	-0.350631	0	0.0471429
AT1G10780	0.90695	1.26485	0.830879	1.35343	1.45314	1.57962	1.74869	1.43164	0.624131	0.800731	0.475144	0.94537	0.706938	0.670214	-0.0769614	0	0.0357995
AT1G10790	0.928837	1.00852	0.782685	0.422123	0.904555	0.636626	1.06638	1.33462	1.02684	1.58416	0.733964	0.316287	1.27542	0.481813	-1.40443	0	0.0534125
AT1G10800	0.462839	1.02699	1.04832	0.542975	1.22944	1.33255	2.49895	1.2315	0.376463	0.770695	0.419504	0.440905	0.538645	0.430072	-0.324758	3	0.0420168
AT1G10810	0.539503	0.636027	1.29204	0.744554	0.885137	1.16644	1.22088	0.990595	0.609514	0.545272	1.05829	0.751623	0.576499	0.89187	0.629516	0	0.0376812
AT1G10820	1.46041	1.4997	2.11916	1.73368	9.32921	8.29005	9.66715	9.43243	0.156542	0.180904	0.219212	0.1838	0.168282	0.200727	0.254349	0	0.055794
AT1G10830	6.73207	8.73764	5.64466	6.08632	10.7275	10.6328	8.80812	10.4293	0.627553	0.821763	0.640847	0.583579	0.718122	0.611543	-0.231775	0	0.0434783
AT1G10840	18.6352	18.124	20.8135	14.4536	61.2573	54.404	60.0005	58.863	0.304212	0.333137	0.346889	0.245546	0.318346	0.291852	-0.125362	0	0.0680473
AT1G10850	1.46455	1.53167	1.20403	1.01698	5.34552	4.39404	4.56953	4.67658	0.273977	0.348579	0.263491	0.217462	0.309035	0.239373	-0.368511	0	0.0346386
AT1G10865	7.70003	6.83553	9.14764	6.07621	37.5309	38.9898	41.1165	41.9937	0.205165	0.175316	0.222481	0.144693	0.189654	0.17942	-0.0800303	0	0.0138889
AT1G10870	2.55041	2.51377	3.09819	2.28288	4.94805	5.21446	6.03674	5.39071	0.515437	0.482077	0.513222	0.423484	0.498478	0.466199	-0.0965841	0	0.0489691
AT1G10890	3.90901	5.08365	4.44083	7.27022	28.5766	29.8984	37.9263	35.2173	0.136791	0.170031	0.117091	0.206439	0.152508	0.155474	0.02779	0	0.0726644
AT1G10900	4.29915	3.77623	4.33264	2.52121	10.1642	10.7576	11.2209	9.28564	0.42297	0.351029	0.386122	0.271517	0.385324	0.323788	-0.251022	0	0.0397351
AT1G10910	1.6884	1.86937	1.45725	1.25767	5.3684	4.7302	6.16259	6.3408	0.314507	0.395199	0.236467	0.198346	0.352552	0.216569	-0.703008	0	0.0481203
AT1G10920	0.438458	0.344396	0.490248	0.725407	2.17075	2.21531	1.97848	1.87362	0.201985	0.155462	0.24779	0.387169	0.177203	0.309736	0.805638	0	0.0412088
AT1G10930	0.581378	1.0271	0.71047	0.57798	0.611773	0.64082	0.698999	0.696771	0.950317	1.60279	1.01641	0.829512	1.23416	0.918218	-0.426624	0	0.058873
AT1G10940	15.1741	14.1509	17.3827	11.0709	35.3154	36.9008	39.8274	34.2095	0.429674	0.383485	0.436451	0.323621	0.405923	0.375825	-0.111144	0	0.0384615
AT1G10950	22.2866	22.2136	25.9772	16.3393	30.4018	28.5363	30.3289	29.3439	0.733068	0.778433	0.856516	0.556821	0.75541	0.690599	-0.129413	0	0.0254237
AT1G10960	97.4099	86.1376	133.703	150.174	245.533	238.543	206.932	261.182	0.396728	0.361099	0.64612	0.574978	0.378495	0.609512	0.687383	4	0.0805369
AT1G10970	1.67235	1.41344	1.04168	1.06076	3.55208	4.56756	4.49482	4.44786	0.470809	0.309452	0.231751	0.238488	0.381697	0.235095	-0.699182	0	0.032
AT1G10990	6.54903	5.24353	9.39329	9.97551	9.75832	10.7938	12.1903	11.9044	0.671123	0.485791	0.770554	0.837968	0.570986	0.803555	0.49294	0	0.0838323
AT1G11000	1.20744	1.1758	1.30934	0.963259	4.56441	4.01236	4.52439	4.01804	0.264534	0.293044	0.289396	0.239734	0.278424	0.263397	-0.0800473	0	0.0383275
AT1G11020	5.95131	5.23784	5.11063	3.90635	13.0128	11.66	11.4048	11.6516	0.457343	0.449214	0.448112	0.335263	0.45326	0.387602	-0.225763	0	0.0496894
AT1G11050	0.0417292	0.0453111	0.0376765	0.946065	0.446066	0.638337	1.73808	1.36305	0.0935494	0.070983	0.0216771	0.694079	0.0814888	0.122661	0.589998	0	0.0415335
AT1G11060	2.93085	2.33276	3.4045	2.89955	3.86985	4.23483	4.32581	3.50422	0.757355	0.550851	0.78702	0.827445	0.645902	0.80698	0.321216	3	0.0494092
AT1G11070	0.203854	0.156723	0.0983745	0.239363	0.0299043	0.0679075	0.146269	0.0217229	6.81688	2.30789	0.672559	11.0189	3.96643	2.72229	-0.543021	0	0.036193
AT1G11080	1.09263	1.28742	0.894771	0.834228	2.19657	2.0171	2.32328	1.91283	0.497426	0.638253	0.385133	0.436122	0.563457	0.409835	-0.45926	0	0.0263692
AT1G11090	5.70161	3.91422	5.48249	5.35469	3.45689	0.0207515	0.130013	0.00362095	1.64935	188.623	42.1688	1478.81	17.6382	249.719	3.82353	0	0.04
AT1G11100	0.811774	0.657786	0.751039	0.594677	0.962985	0.725988	0.947939	0.89847	0.842977	0.906056	0.792286	0.661877	0.873948	0.724152	-0.271254	0	0.0521597
AT1G11120	1.01111	1.09785	1.20952	2.22153	1.61093	0.909015	1.21838	1.45509	0.627656	1.20774	0.992728	1.52673	0.870656	1.23111	0.499782	0	0.0478723
AT1G11125	1.04619	1.00223	2.12034	1.53071	2.22016	1.88912	2.16218	2.61642	0.471223	0.530527	0.980649	0.58504	0.499997	0.757442	0.599218	0	0.037594
AT1G11130	3.01427	3.14351	2.87261	2.93722	3.40724	3.78809	3.67496	4.09382	0.884666	0.82984	0.781671	0.717477	0.856815	0.748886	-0.194237	0	0.0624187
AT1G11160	1.73846	1.8641	3.78613	4.4084	0.686044	0.77167	0.663042	0.528813	2.53404	2.41567	5.71024	8.33641	2.47415	6.89949	1.47956	3	0.0508806
AT1G11170	0.569809	0.65835	0.810657	0.426717	1.70681	2.05385	2.2447	1.69637	0.333844	0.320544	0.361143	0.251547	0.327127	0.301404	-0.118151	0	0.047836
AT1G11180	1.38442	0.98074	0.869318	0.864566	4.10784	3.48404	5.53263	5.67715	0.337019	0.281495	0.157126	0.152289	0.308008	0.154688	-0.993606	0	0.0479452
AT1G11190	13.5804	13.0088	17.2493	14.07	8.97184	7.62562	6.69272	6.7876	1.51367	1.70593	2.57732	2.0729	1.60693	2.31139	0.524455	0	0.0424837
AT1G11200	4.69581	4.73612	5.87351	3.4046	11.3148	10.8256	11.3384	9.58477	0.415015	0.437493	0.518019	0.355209	0.426106	0.428958	0.00962692	0	0.0472973
AT1G11210	4.97056	5.34062	3.85364	3.35918	15.0126	16.3769	17.1584	15.4966	0.331093	0.326107	0.224592	0.216769	0.32859	0.220646	-0.574558	0	0.038835
AT1G11220	0.760364	0.669205	0.621206	0.60003	2.54476	2.41835	2.61871	1.41014	0.298796	0.27672	0.237218	0.425511	0.287546	0.317709	0.143913	0	0.022508
AT1G11240	1.16424	1.77254	1.88732	2.81885	11.8836	13.3853	13.8352	12.5906	0.0979703	0.132424	0.136414	0.223885	0.113902	0.17476	0.617585	0	0.0547264
AT1G11260	23.2024	20.7748	29.2653	21.1879	51.4338	55.2291	71.3154	74.7832	0.451112	0.376157	0.410364	0.283324	0.411933	0.340978	-0.27273	0	0.0458891
AT1G11270	1.07027	1.11541	0.889649	1.17102	1.7691	2.2569	2.31912	2.20113	0.60498	0.494222	0.383615	0.532009	0.546804	0.451759	-0.275469	0	0.0511182
AT1G11280	1.99475	2.49253	2.28054	1.91077	4.59387	5.19501	4.95259	4.47308	0.43422	0.479793	0.460474	0.427171	0.456438	0.44351	-0.0414522	3	0.0493381
AT1G11290	0.529273	0.52829	0.536469	0.232831	0.697739	0.634833	0.686474	0.481225	0.758554	0.832172	0.781485	0.48383	0.794511	0.614903	-0.369708	0	0.0395062
AT1G11300	2.57071	2.73719	2.71311	2.60324	3.30385	3.27731	3.01035	3.01912	0.778095	0.835194	0.901261	0.862251	0.806139	0.88154	0.128997	0	0.0280146
AT1G11303	1.26113	1.75888	0.989813	1.19869	1.69382	1.58855	1.37565	1.18821	0.744548	1.10722	0.719524	1.00882	0.907954	0.85198	-0.0917999	0	0.0304507
AT1G11310	45.9258	45.4619	50.1206	34.162	95.1062	99.6483	110.992	112.764	0.48289	0.456224	0.451569	0.302951	0.469367	0.36987	-0.3437	0	0.0348432
AT1G11320	0.551731	0.84278	0.542938	0.221476	1.87178	1.90231	1.49734	1.59117	0.294763	0.44303	0.362602	0.139191	0.361371	0.224657	-0.685755	0	0.0447059
AT1G11330	7.86765	7.11761	6.33822	4.63382	10.7164	9.64606	10.6457	11.1793	0.734169	0.737877	0.595378	0.4145	0.736021	0.496774	-0.567157	3	0.0380499
AT1G11340	0.620229	0.657629	0.799769	0.657904	1.17138	1.22944	1.3501	1.5507	0.529486	0.534901	0.592378	0.424263	0.532187	0.501322	-0.0861949	0	0.0371703
AT1G11350	5.45361	4.65487	5.31069	2.52357	6.59752	6.47405	6.58222	6.00658	0.826615	0.719004	0.806824	0.420134	0.770934	0.582215	-0.405056	0	0.0397112
AT1G11360	9.13981	10.2976	15.9682	14.1599	17.6222	19.3888	23.7807	21.6075	0.518653	0.531111	0.671477	0.655323	0.524845	0.663351	0.337881	0	0.0411523
AT1G11380	3.57937	2.8967	2.36754	1.3913	7.14476	6.05651	8.86333	7.16193	0.500978	0.478279	0.267116	0.194263	0.489497	0.227796	-1.10356	0	0.027451
AT1G11390	1.8766	2.63324	2.87719	1.72637	4.18086	3.95473	4.49489	3.28581	0.448855	0.665846	0.640102	0.525402	0.546688	0.579923	0.085143	0	0.0464
AT1G11400	11.0028	11.5211	10.1814	8.64936	32.4438	32.7907	36.7073	39.1165	0.339134	0.351353	0.277367	0.221118	0.345189	0.247651	-0.479081	3	0.0634146
AT1G11410	4.26618	4.34288	4.59861	3.71273	6.63635	8.61416	6.52467	6.35287	0.64285	0.504156	0.704803	0.584418	0.569295	0.641794	0.172934	0	0.0390071
AT1G11420	0.847857	0.8313	1.32532	0.609463	1.68621	2.16734	2.55148	2.31861	0.502818	0.383558	0.519432	0.262857	0.439158	0.369508	-0.249134	0	0.0429752
AT1G11430	14.6392	16.0616	15.0958	8.45651	50.1271	54.5987	51.8969	55.487	0.292042	0.294176	0.290881	0.152405	0.293107	0.210551	-0.477256	0	0.0515021
AT1G11440	5.77167	4.66294	7.19798	4.47739	6.98211	7.36567	9.66535	8.56615	0.826637	0.633064	0.74472	0.522684	0.723404	0.623902	-0.213484	5	0.0549451
AT1G11450	7.35296	5.73325	7.14094	4.43437	7.50683	8.34426	8.74513	7.54093	0.979503	0.687089	0.816562	0.58804	0.820369	0.692944	-0.243535	0	0.0229885
AT1G11460	1.20316	1.23881	1.52264	1.80065	1.70519	2.09257	2.1196	1.87918	0.705587	0.592004	0.718362	0.95821	0.646305	0.829664	0.360311	0	0.0207101
AT1G11475	23.2456	20.364	32.625	26.806	51.6669	45.4735	55.4025	53.0341	0.449913	0.447821	0.588872	0.505448	0.448866	0.545568	0.281475	0	0.0694444
AT1G11480	8.1621	8.08256	10.4322	6.85045	30.7687	32.7241	37.0444	37.7915	0.265273	0.246991	0.281613	0.18127	0.255969	0.225938	-0.180041	0	0.0690846
AT1G11500	0.365338	0.818187	1.24397	0.63315	1.0092	2.14674	1.42856	0.685117	0.362008	0.38113	0.870786	0.924149	0.371446	0.897071	1.27207	0	0.0486486
AT1G11530	7.31746	6.87707	5.91402	4.69079	20.8914	21.4725	22.1626	19.2896	0.350262	0.320273	0.266847	0.243177	0.334932	0.254737	-0.394859	0	0.0420168
AT1G11540	1.17519	1.52955	2.9834	1.69605	2.48141	2.44486	3.60619	4.63994	0.473598	0.625619	0.8273	0.365533	0.544327	0.549914	0.0147326	0	0.0353261
AT1G11545	6.77076	6.95913	9.15001	7.46943	36.3651	35.529	47.1671	43.9558	0.186188	0.195872	0.193991	0.16993	0.190969	0.181563	-0.072868	0	0.0392157
AT1G11570	1.26636	0.763697	1.55375	1.86314	3.10967	2.80358	4.00437	2.97779	0.407233	0.272401	0.388014	0.625679	0.333062	0.492719	0.564973	0	0.0546875
AT1G11580	94.0491	91.8692	130.512	77.0038	300.038	304.645	375.406	362.527	0.313457	0.301561	0.347656	0.212408	0.307452	0.271744	-0.178111	0	0.0537634
AT1G11600	1.37802	1.07607	0.982059	0.219168	2.48091	2.44923	0.945585	1.05502	0.555449	0.43935	1.03857	0.207738	0.494001	0.46449	-0.0888649	3	0.0528376
AT1G11630	1.14452	1.1437	1.40565	1.48985	3.61646	3.39107	4.22461	3.49391	0.316475	0.337268	0.332729	0.426413	0.326706	0.37667	0.205306	0	0.0394089
AT1G11650	49.8272	50.8579	54.7505	32.3535	116.571	122.393	117.71	121.734	0.427441	0.415529	0.46513	0.265772	0.421443	0.351594	-0.261425	4	0.0781759
AT1G11655	6.08274	4.91231	5.8373	3.2303	6.60173	4.65384	3.03736	3.79213	0.921386	1.05554	1.92183	0.851843	0.986184	1.27949	0.375643	0	0.0350877
AT1G11660	10.2696	10.2481	9.23551	7.62292	10.1212	9.89069	10.473	10.0261	1.01466	1.03614	0.88184	0.760308	1.02534	0.818822	-0.324485	0	0.0405759
AT1G11670	5.71619	4.81768	6.59979	4.84509	10.0787	10.5329	13.2267	14.1487	0.567155	0.457394	0.498975	0.342441	0.509326	0.413363	-0.30118	0	0.0376984
AT1G11680	23.7118	21.4529	23.847	15.2351	64.4876	64.9649	80.3587	79.7977	0.367695	0.330223	0.296757	0.190922	0.348456	0.238028	-0.549845	3	0.0490798
AT1G11700	9.76612	11.0122	10.2876	5.7348	62.3179	64.8808	53.9317	57.8249	0.156715	0.16973	0.190752	0.0991753	0.163092	0.137542	-0.245812	0	0.049505
AT1G11710	0.570614	0.255527	0.29446	0.390268	0.582048	0.616977	0.572811	0.574937	0.980356	0.41416	0.514061	0.678801	0.6372	0.590716	-0.109281	0	0.0349544
AT1G11720	7.06066	6.36181	5.5174	4.15458	10.6583	10.9319	11.4472	10.2851	0.662456	0.581949	0.481987	0.403942	0.620899	0.441242	-0.492789	0	0.0460211
AT1G11730	0.645623	0.473681	0.474646	0.158921	0.856231	0.974126	0.719071	0.486273	0.754029	0.486263	0.660082	0.326814	0.605521	0.464461	-0.382619	0	0.0311688
AT1G11740	0.114	0.204969	0.29089	0.189051	1.23447	1.2733	1.69258	1.17376	0.0923473	0.160975	0.171862	0.161064	0.121924	0.166376	0.448456	0	0.0496124
AT1G11750	17.9357	19.6823	17.7847	11.8147	63.2678	60.1168	56.272	55.4216	0.283489	0.327401	0.316049	0.213179	0.304655	0.259567	-0.23107	0	0.0735294
AT1G11755	1.69629	1.84066	1.98678	2.25482	5.93902	5.31203	6.82964	5.8041	0.285618	0.346508	0.290906	0.388487	0.314593	0.336174	0.0957223	0	0.0392157
AT1G11760	4.14198	4.49732	4.44516	2.57968	5.44011	5.59952	7.52924	6.00511	0.761378	0.803162	0.590386	0.429581	0.781991	0.503606	-0.634857	0	0.0592105
AT1G11780	0.972377	1.16479	1.42747	0.909345	7.18094	5.85603	5.3815	5.78021	0.135411	0.198904	0.265255	0.15732	0.164115	0.204279	0.315834	0	0.0375723
AT1G11790	4.23997	4.38343	5.15458	3.9166	10.6583	9.23659	10.5922	8.92501	0.397809	0.474572	0.486639	0.438834	0.434499	0.462119	0.088912	3	0.0687023
AT1G11800	2.47059	2.3669	2.07033	1.5538	4.52124	4.01413	3.78775	3.45016	0.546441	0.589642	0.546586	0.450356	0.567631	0.496143	-0.194196	0	0.0294118
AT1G11820	3.51342	2.89438	3.92619	4.15743	9.75514	7.59407	10.5109	10.0934	0.360161	0.381137	0.373535	0.411896	0.3705	0.392247	0.0822864	0	0.0285714
AT1G11840	289.86	339.706	308.815	303.772	573.147	570.044	582.651	535.218	0.505734	0.595929	0.530017	0.567567	0.548983	0.548471	-0.00134568	0	0.0422535
AT1G11850	7.64813	8.48827	8.15457	9.02407	19.9511	21.4081	12.46	11.8265	0.383344	0.396498	0.65446	0.763038	0.389865	0.706667	0.858054	0	0.0106383
AT1G11860	89.784	83.5898	82.5858	71.9124	290.094	309.179	229.767	220.912	0.3095	0.270361	0.359433	0.325525	0.289269	0.342059	0.241834	0	0.0415648
AT1G11870	3.67193	3.48965	2.7928	4.83923	8.62289	10.3345	9.40603	10.0861	0.425835	0.33767	0.296916	0.479792	0.379199	0.377436	-0.00672272	0	0.0623782
AT1G11880	1.04011	1.23982	1.36362	0.637729	2.48517	1.99987	2.65134	1.40226	0.418527	0.61995	0.514314	0.454787	0.509378	0.483635	-0.0748173	0	0.0306122
AT1G11890	46.9019	40.3694	46.5509	50.3459	46.3076	41.6153	43.5081	41.5478	1.01283	0.970061	1.06994	1.21176	0.991217	1.13864	0.200041	0	0.086758
AT1G11900	1.89541	1.24889	0.986725	2.39007	1.50591	1.71822	1.4062	0.961874	1.25865	0.726851	0.701696	2.48481	0.956478	1.32045	0.465223	0	0.0271739
AT1G11905	10.73	12.2859	13.8831	9.89539	14.57	16.5782	16.0178	16.2259	0.736445	0.741088	0.86673	0.609852	0.738763	0.727033	-0.0230908	0	0.0765766
AT1G11910	237.463	268.656	269.47	157.695	319.072	303.607	315.413	310.691	0.74423	0.884881	0.85434	0.507562	0.811514	0.658506	-0.301418	0	0.0571992
AT1G11915	0.839911	1.03364	1.10944	0.90323	0.556531	0.591625	0.347131	0.853733	1.50919	1.74712	3.19603	1.05798	1.6238	1.83884	0.179417	0	0.0333333
AT1G11920	0.206256	0.303405	0.47974	0.346418	0.200045	0.0824456	0.25397	0.131513	1.03105	3.68006	1.88896	2.6341	1.9479	2.23063	0.195531	0	0.025974
AT1G11930	23.386	28.9501	24.4475	36.8087	30.1766	32.1214	32.1103	29.6437	0.774971	0.901271	0.76136	1.2417	0.835739	0.972308	0.218362	0	0.0542636
AT1G11940	1.4128	0.863846	1.20332	0.236083	2.78018	3.65026	3.46606	3.14815	0.508169	0.236653	0.347172	0.074991	0.346785	0.161353	-1.10382	0	0.0520833
AT1G11950	0.933529	0.909723	1.2016	1.1995	0.893583	1.13474	1.16718	0.923702	1.0447	0.801702	1.02949	1.29858	0.915172	1.15623	0.337316	0	0.0422374
AT1G11960	2.39058	2.46177	2.8922	2.04281	2.68898	2.79011	3.62784	3.15505	0.889029	0.88232	0.797224	0.647473	0.885668	0.718457	-0.301863	0	0.0453368
AT1G11990	0.452427	0.187192	0.193683	0.199135	0.269139	0.273623	0.115754	0.154394	1.68102	0.684124	1.67323	1.28978	1.07239	1.46905	0.454051	0	0.0609137
AT1G12000	30.9322	30.766	29.8219	17.6142	36.6914	36.651	36.7671	36.0215	0.843037	0.839431	0.811103	0.488991	0.841232	0.62978	-0.417657	0	0.0511464
AT1G12010	4.16043	4.27077	6.94017	3.38087	10.9871	9.62748	16.4679	18.9228	0.378665	0.443602	0.421436	0.178666	0.409849	0.274402	-0.578802	0	0.0342679
AT1G12020	1.07052	1.16236	1.01916	1.3495	5.26839	5.37136	5.09406	5.39237	0.203197	0.2164	0.200068	0.250261	0.209694	0.223762	0.0936755	0	0.0264317
AT1G12030	12.4678	11.1509	13.7792	12.1891	24.0201	27.1226	28.0066	27.7016	0.519057	0.411129	0.491998	0.440014	0.461952	0.465281	0.0103591	0	0.0472973
AT1G12040	9.13044	9.66419	11.1218	11.5462	3.01136	2.56834	2.36324	2.72653	3.032	3.76282	4.70617	4.23476	3.3777	4.46425	0.402375	0	0.033557
AT1G12050	19.9733	21.3638	19.5371	11.5044	33.3962	32.4162	29.3987	29.0104	0.598071	0.659047	0.664557	0.396561	0.627819	0.513359	-0.290381	0	0.0473934
AT1G12060	3.74251	4.13999	3.31888	3.21288	11.3225	11.4828	9.38342	8.77909	0.330537	0.360538	0.353696	0.36597	0.345212	0.359781	0.059634	0	0.0648148
AT1G12080	13.3559	10.891	17.0345	18.1081	103.324	114.367	131.773	142.701	0.129262	0.0952285	0.129272	0.126895	0.110948	0.128078	0.207139	0	0.0190476
AT1G12090	42.686	39.7708	56.3366	39.2711	267.267	255.32	261.455	296.865	0.159713	0.155768	0.215473	0.132286	0.157728	0.168832	0.0981433	0	0.0217391
AT1G12110	52.8321	56.3592	50.1209	27.4081	103.711	108.658	100.318	95.0164	0.509417	0.518684	0.49962	0.288457	0.51403	0.37963	-0.437258	0	0.0473773
AT1G12120	3.5919	3.74874	3.69428	2.9131	26.5549	24.2659	28.6348	25.8712	0.135263	0.154486	0.129014	0.1126	0.144555	0.120528	-0.262256	0	0.0433884
AT1G12140	14.817	14.1405	16.6729	10.813	40.8428	40.784	39.3759	43.6252	0.362781	0.346717	0.423429	0.247861	0.354658	0.323962	-0.130602	0	0.0478261
AT1G12150	2.91619	2.70919	2.91396	3.31576	1.86482	2.766	2.45273	1.46195	1.56379	0.979461	1.18805	2.26804	1.23761	1.6415	0.407465	3	0.0710383
AT1G12160	2.86417	2.41135	3.98404	3.80001	7.76001	6.46099	8.81986	8.40501	0.369094	0.373217	0.451712	0.452112	0.371149	0.451912	0.284043	0	0.0533049
AT1G12200	22.1014	20.04	23.4209	15.833	38.5279	40.7923	41.0809	42.5943	0.573647	0.491269	0.570117	0.371716	0.530862	0.46035	-0.205608	0	0.055794
AT1G12210	1.36668	1.15488	1.36373	0.874497	1.75517	1.82619	2.04725	1.42572	0.77866	0.632399	0.666128	0.613372	0.701729	0.639206	-0.134633	0	0.0462754
AT1G12220	2.23122	2.07004	2.57046	1.79531	3.03262	2.60647	3.50048	2.79909	0.73574	0.794193	0.734316	0.641391	0.764408	0.686282	-0.15554	3	0.047191
AT1G12230	18.0354	18.9134	19.196	10.6591	28.1276	26.9101	26.5157	28.9382	0.641199	0.702836	0.723948	0.36834	0.671311	0.516391	-0.378518	0	0.0394089
AT1G12240	24.021	25.456	28.4736	19.7038	87.12	87.5116	109.565	111.312	0.275723	0.290887	0.259879	0.177014	0.283204	0.214481	-0.400989	0	0.0360902
AT1G12244	1.54072	2.24394	1.66213	1.24395	7.5312	6.02004	7.13639	4.94525	0.204578	0.372745	0.232909	0.251544	0.276144	0.242047	-0.190131	0	0.0431373
AT1G12250	8.66597	6.53385	13.1426	9.86011	45.926	46.6967	45.9659	48.1184	0.188694	0.139921	0.285921	0.204914	0.162488	0.242052	0.574984	0	0.0427046
AT1G12260	0.803594	1.11683	0.887776	0.710825	1.59586	1.55917	1.43855	1.64556	0.503549	0.716298	0.617133	0.431965	0.600576	0.516314	-0.218098	0	0.0782828
AT1G12270	12.6372	12.8789	12.0645	10.8484	15.1744	17.1788	17.4836	16.4364	0.832797	0.749697	0.690047	0.660023	0.790156	0.674868	-0.227532	0	0.0628272
AT1G12280	2.00714	2.1327	1.57562	2.09631	2.21457	2.06268	1.87812	2.23184	0.906334	1.03395	0.838935	0.939274	0.96804	0.887688	-0.125013	0	0.049162
AT1G12290	1.58573	1.67586	1.72064	1.26897	1.48193	1.56101	2.06412	1.589	1.07004	1.07357	0.833595	0.798597	1.07181	0.815908	-0.393567	0	0.040678
AT1G12300	0.566213	0.52122	0.607455	0.559851	0.63544	0.518639	0.62502	0.702448	0.891057	1.00498	0.971897	0.797	0.946304	0.880115	-0.104612	0	0.023511
AT1G12310	18.9221	27.8747	24.1937	22.3109	74.8056	79.5512	74.3197	80.959	0.25295	0.350399	0.325535	0.275583	0.297714	0.29952	0.00872273	0	0.0402685
AT1G12320	1.35259	1.10848	1.41883	1.28631	3.35851	3.04399	4.1786	3.46414	0.402735	0.364154	0.339547	0.371322	0.382959	0.355079	-0.10905	0	0.0234742
AT1G12330	1.68074	1.47689	1.78236	1.41097	6.70413	6.50331	5.66743	5.98402	0.250702	0.227098	0.314492	0.23579	0.238608	0.272312	0.190616	0	0.0533597
AT1G12350	9.70926	10.069	10.6957	10.1582	14.0547	13.8395	12.4782	10.9703	0.690819	0.727555	0.857151	0.925973	0.708949	0.890898	0.329577	0	0.0440252
AT1G12360	11.0356	11.9391	10.2245	7.82258	24.0477	22.8755	25.9462	24.8002	0.458905	0.521916	0.394065	0.315424	0.489397	0.352559	-0.473143	0	0.0524738
AT1G12370	1.77778	1.75012	1.79306	1.42654	3.82354	3.85596	3.28926	3.23725	0.464957	0.453874	0.545126	0.440664	0.459382	0.49012	0.0934403	0	0.0488798
AT1G12380	1.91843	1.75972	2.01689	1.86491	3.46981	3.30189	3.71861	3.00354	0.552892	0.532943	0.542377	0.620904	0.542826	0.580314	0.0963439	0	0.0403023
AT1G12390	3.44229	3.67032	4.38926	4.07963	21.8443	22.1817	21.7978	22.9647	0.157583	0.165466	0.201363	0.177648	0.161476	0.189134	0.228084	0	0.0217391
AT1G12400	8.50099	6.86117	6.05292	3.87013	12.9596	11.6293	13.8241	10.3357	0.655961	0.58999	0.437853	0.374443	0.622102	0.404908	-0.619554	0	0.0833333
AT1G12410	15.5315	17.0532	16.0276	13.1053	98.6157	103.205	96.12	86.5591	0.157495	0.165236	0.166746	0.151403	0.161319	0.158889	-0.0218974	0	0.0571429
AT1G12420	5.27179	5.35425	8.24142	6.5224	5.5347	6.11733	7.99692	6.24943	0.952498	0.875259	1.03057	1.04368	0.913062	1.03711	0.183778	3	0.0294118
AT1G12430	3.5372	3.75234	4.58521	4.11201	5.79609	5.8058	6.85116	5.93979	0.610273	0.646309	0.66926	0.692282	0.628033	0.680674	0.116124	3	0.0576087
AT1G12440	14.6721	16.7195	19.4074	15.2393	61.5257	64.594	73.8821	82.6778	0.238471	0.25884	0.262681	0.184322	0.248447	0.22004	-0.17517	0	0.0473373
AT1G12450	2.89496	2.67787	3.22288	2.87047	5.22172	5.29783	5.02243	5.50072	0.554407	0.505465	0.641697	0.521835	0.529371	0.578671	0.128464	0	0.0197368
AT1G12460	0.707686	0.640509	0.52691	0.320204	1.67033	1.12208	1.47581	1.2271	0.42368	0.570823	0.357031	0.260944	0.491779	0.305229	-0.688116	0	0.0271801
AT1G12470	7.05815	7.77054	10.0939	6.88733	8.00238	7.93258	8.84745	8.89898	0.882006	0.979573	1.14088	0.773946	0.92951	0.939671	0.0156846	0	0.0535895
AT1G12480	1.84819	2.06575	1.69395	1.89558	6.0372	5.04062	5.54117	5.03013	0.306134	0.409821	0.305703	0.376845	0.354203	0.339415	-0.0615268	0	0.0305206
AT1G12500	4.90719	5.03692	7.73993	5.67075	17.504	18.1388	19.1984	20.4423	0.280347	0.277688	0.403155	0.277403	0.279014	0.334419	0.261321	0	0.0331492
AT1G12520	2.05352	1.75708	2.74751	1.95624	14.4675	12.9422	13.4909	15.3726	0.14194	0.135764	0.203657	0.127255	0.138818	0.160985	0.21374	0	0.0436137
AT1G12530	4.77821	4.36943	6.61933	3.2106	29.6259	34.7226	36.3994	32.9159	0.161285	0.125838	0.181853	0.0975395	0.142463	0.133183	-0.0971763	0	0.0618557
AT1G12550	3.06712	2.11976	2.78333	2.804	5.85189	5.60014	5.75026	6.22155	0.524125	0.378519	0.484036	0.450692	0.445411	0.467066	0.0684885	0	0.0462963
AT1G12560	11.691	10.361	13.1378	5.17157	23.4007	24.7554	15.6166	17.9533	0.4996	0.418535	0.841271	0.288057	0.457275	0.492274	0.106401	0	0.0342205
AT1G12570	0.916943	0.828005	0.493178	0.517518	1.37332	1.76917	0.959523	0.633809	0.667683	0.468019	0.513982	0.81652	0.559007	0.647825	0.212739	0	0.0471204
AT1G12580	4.7342	5.05135	6.36794	3.75805	14.1685	14.1211	17.2079	16.8826	0.334136	0.357716	0.370059	0.222599	0.345725	0.28701	-0.268524	0	0.042065
AT1G12620	0.676983	0.730729	1.07679	0.506896	1.14768	1.13847	1.18276	0.993405	0.589871	0.641852	0.910404	0.510261	0.615313	0.681575	0.147552	0	0.0305466
AT1G12640	8.89082	9.65357	10.7942	6.60929	26.6455	25.3762	31.5189	27.9652	0.333671	0.380418	0.342468	0.23634	0.356279	0.284497	-0.324591	0	0.0410367
AT1G12650	4.06289	5.33361	5.95604	4.12656	17.3618	19.1059	22.4544	18.223	0.234013	0.27916	0.26525	0.226448	0.255592	0.245082	-0.0605747	0	0.0441767
AT1G12680	4.00398	3.89656	4.54363	3.12671	10.1389	10.0425	9.71129	9.5229	0.394913	0.388007	0.467871	0.328336	0.391445	0.391942	0.00183342	0	0.0276008
AT1G12700	0.271498	0.544436	0.634977	0.503633	0.740414	0.541733	0.697849	0.483721	0.366684	1.00499	0.909906	1.04116	0.607053	0.973325	0.681099	0	0.0232172
AT1G12710	1.58566	1.82998	1.72019	1.84731	6.58734	4.91716	3.70234	3.99374	0.240713	0.372162	0.464622	0.462551	0.299306	0.463586	0.631213	0	0.0445205
AT1G12730	0.546736	0.679306	0.507675	0.506096	1.39583	1.23296	1.50019	1.64723	0.391692	0.550955	0.338407	0.307241	0.464548	0.322448	-0.526764	0	0.0315789
AT1G12740	2.92043	3.33833	2.32744	1.21425	5.44051	4.49824	5.07672	4.58045	0.536793	0.742141	0.458453	0.265094	0.631171	0.348616	-0.856391	0	0.0317125
AT1G12750	2.06579	2.14384	2.65203	2.35031	9.23697	9.26027	9.00702	7.56802	0.223644	0.231509	0.29444	0.310558	0.227543	0.302392	0.410283	0	0.0487013
AT1G12760	11.3322	10.112	11.5977	9.54297	36.9298	39.5343	38.8342	39.745	0.306858	0.255778	0.298647	0.240105	0.280156	0.267781	-0.0651791	0	0.0391198
AT1G12770	2.68825	2.37502	3.36459	2.6617	10.0377	11.2746	9.40758	9.02187	0.267815	0.210652	0.357647	0.295028	0.23752	0.324832	0.451641	0	0.0434783
AT1G12775	0.794815	0.72905	0.583411	0.355332	1.03847	0.594269	0.989833	0.667624	0.765371	1.2268	0.589403	0.532234	0.968999	0.56009	-0.790837	0	0.0341085
AT1G12780	15.4631	14.5394	15.7918	7.98058	21.9744	21.0605	25.6815	23.3241	0.703687	0.690363	0.61491	0.34216	0.696993	0.458691	-0.603622	0	0.0397727
AT1G12790	0.287999	0.312706	0.443791	0.815114	1.73816	1.46374	1.62063	1.57018	0.165692	0.213635	0.273839	0.519121	0.188142	0.377035	1.00287	0	0.0557769
AT1G12800	8.33639	9.09417	7.12166	5.94195	24.3734	22.1379	19.6474	19.817	0.342028	0.410796	0.362473	0.299841	0.374839	0.329673	-0.185233	0	0.0390625
AT1G12805	16.5419	38.2666	13.7459	37.7504	53.3067	46.0472	68.4595	58.5615	0.310316	0.83103	0.200789	0.644628	0.50782	0.35977	-0.497245	0	0.0131579
AT1G12810	10.4614	8.46219	13.2514	9.02254	47.3821	51.6018	55.8096	62.4819	0.220788	0.16399	0.237439	0.144402	0.190282	0.185167	-0.0393083	0	0.0615385
AT1G12820	7.96449	7.78359	8.6394	4.31265	20.7047	19.783	19.0505	19.0388	0.384671	0.393448	0.4535	0.226519	0.389035	0.32051	-0.279532	0	0.032872
AT1G12840	27.9866	25.9591	34.9057	21.399	72.078	66.031	67.3874	65.179	0.388282	0.393135	0.517986	0.328311	0.390701	0.412384	0.0779229	0	0.0718085
AT1G12845	1.4635	2.05621	0.816731	0.665109	13.1714	11.3714	12.645	8.39474	0.111112	0.180823	0.0645892	0.0792293	0.141745	0.0715357	-0.98656	0	0.0166667
AT1G12850	5.01525	5.31562	6.12857	4.8322	19.1754	17.8308	20.9754	21.2142	0.261546	0.298114	0.292179	0.227781	0.279232	0.257979	-0.114215	0	0.0492611
AT1G12860	2.60846	2.64923	2.41953	2.95132	6.48671	6.24827	5.96187	4.95043	0.402124	0.423994	0.405834	0.596174	0.412914	0.491882	0.25247	10	0.0776053
AT1G12880	2.15693	1.87376	1.19799	1.69241	3.91728	3.52624	3.7229	2.76654	0.550619	0.531376	0.321789	0.611742	0.540912	0.44368	-0.285874	3	0.0441176
AT1G12900	72.9377	72.7427	71.0675	45.9045	384.378	367.825	293.37	273.778	0.189755	0.197764	0.242245	0.167671	0.193718	0.201538	0.0570879	0	0.03
AT1G12910	4.73481	3.77506	6.51322	4.68019	20.8022	20.4514	21.7054	23.9197	0.227611	0.184587	0.300074	0.195663	0.204973	0.242308	0.241407	0	0.0806916
AT1G12920	22.1439	27.6356	23.3868	25.3661	37.2915	40.2199	39.5083	34.5834	0.593806	0.687113	0.591947	0.733476	0.638758	0.658922	0.0448399	0	0.0574713
AT1G12930	1.61624	1.66524	1.70382	1.58871	2.90462	2.62247	3.40112	3.17102	0.556438	0.634989	0.500959	0.501009	0.594417	0.500984	-0.246712	0	0.0536779
AT1G12940	0.65956	0.946772	0.460213	0.845275	1.66491	1.67086	1.96126	2.25928	0.396154	0.566638	0.234652	0.374135	0.473788	0.296296	-0.677204	0	0.0337972
AT1G12950	4.09205	3.94738	5.65616	4.15808	7.5471	6.96736	6.60568	6.26294	0.542202	0.566553	0.856257	0.663918	0.554244	0.753979	0.444004	0	0.0286807
AT1G12970	3.74067	3.42264	3.83914	2.20628	7.42572	7.05208	8.83214	9.17137	0.503745	0.485338	0.434678	0.240562	0.494456	0.323368	-0.612664	0	0.0430108
AT1G12990	3.75865	3.62998	3.74212	2.7088	6.05129	6.96944	7.30638	7.61574	0.621132	0.520842	0.512172	0.355684	0.568781	0.426815	-0.414261	0	0.0305344
AT1G13000	2.91893	3.42745	3.3338	2.74552	8.67448	9.25736	9.10247	9.96378	0.336496	0.370241	0.366252	0.27555	0.352965	0.31768	-0.151951	0	0.039801
AT1G13020	7.98351	8.14428	7.81474	5.22438	11.5467	12.2778	13.5695	13.2562	0.691411	0.663334	0.575905	0.394108	0.677227	0.476413	-0.507427	0	0.06
AT1G13030	0.892323	0.831062	1.09803	0.77961	2.05368	2.51407	2.72237	2.8092	0.4345	0.330564	0.403336	0.27752	0.378986	0.334565	-0.179855	0	0.0574713
AT1G13040	0.269746	0.43146	0.356764	0.402686	0.470642	0.421109	0.69803	0.515482	0.573145	1.02458	0.511101	0.781183	0.766311	0.631873	-0.278295	0	0.030888
AT1G13050	0.517474	0.310635	0.503761	0.473553	1.18458	1.75207	1.41289	2.29312	0.436842	0.177296	0.356547	0.20651	0.278299	0.271349	-0.0364832	0	0.081761
AT1G13060	41.7764	41.9724	38.8686	20.8389	85.2439	92.0062	80.6229	74.5686	0.490081	0.456191	0.482104	0.279459	0.472832	0.367054	-0.365338	0	0.0290909
AT1G13080	23.5693	22.0504	26.0098	29.6839	34.211	31.6189	29.6322	26.1887	0.688939	0.69738	0.877755	1.13346	0.693147	0.997448	0.52508	0	0.0397614
AT1G13090	11.4753	11.2552	11.4096	7.68236	49.3067	50.8603	48.5377	45.8351	0.232733	0.221296	0.235067	0.167609	0.226943	0.198492	-0.193244	0	0.0200669
AT1G13100	3.40577	3.23272	3.5652	2.79304	7.86284	8.02438	9.77567	9.63875	0.433148	0.402862	0.364701	0.289772	0.417731	0.325085	-0.361756	0	0.0285132
AT1G13110	45.8101	44.1103	51.6614	29.0214	107.744	105.116	127.394	118.553	0.425175	0.419634	0.405525	0.244797	0.422396	0.315073	-0.422909	0	0.0277228
AT1G13120	1.36178	1.78105	1.9548	1.28898	5.19257	4.2845	5.55731	4.91049	0.262255	0.415696	0.351753	0.262495	0.33018	0.303864	-0.119824	0	0.0604575
AT1G13130	1.02633	1.18654	1.13921	1.00905	1.08761	1.18734	1.20102	1.06376	0.943656	0.999326	0.948535	0.948569	0.971092	0.948552	-0.0338812	0	0.0379747
AT1G13140	0.086415	0.0871101	0.169899	0.207592	0.706705	0.381669	0.436556	0.88006	0.122279	0.228235	0.38918	0.235884	0.167058	0.302987	0.858912	0	0.0373832
AT1G13160	4.18696	4.07669	4.67038	4.19562	5.47493	5.78031	6.73711	6.3267	0.764751	0.705272	0.693232	0.663161	0.73441	0.67803	-0.115237	0	0.0559006
AT1G13170	2.59231	2.24266	2.28862	1.77765	4.8675	4.54387	4.95277	4.75424	0.532575	0.493557	0.462089	0.373908	0.512695	0.415667	-0.302674	4	0.0440636
AT1G13180	2.89552	3.01445	2.87244	2.59405	4.78918	4.55142	4.96597	4.98369	0.604596	0.66231	0.578425	0.520508	0.632795	0.548703	-0.205714	0	0.0397196
AT1G13190	12.0726	12.2613	10.6079	8.34984	14.5914	15.1803	17.3222	17.2818	0.827378	0.807711	0.612388	0.483158	0.817485	0.543948	-0.587723	0	0.0644599
AT1G13195	5.57799	5.74937	6.87011	3.89274	12.2181	10.3277	11.7432	11.5533	0.456535	0.556694	0.585029	0.336937	0.504133	0.44398	-0.183311	0	0.0421456
AT1G13210	10.0796	10.5414	10.0604	8.86177	10.3791	10.8644	14.4812	15.279	0.971144	0.97027	0.694721	0.579997	0.970707	0.634773	-0.612796	0	0.0398671
AT1G13220	4.24689	4.43962	3.13933	2.354	4.78735	5.1725	5.23062	5.56144	0.887107	0.858312	0.600183	0.423272	0.872591	0.504024	-0.791812	0	0.0663265
AT1G13245	31.4455	36.3549	39.7727	25.8756	93.8167	107.82	96.8345	84.0338	0.33518	0.337181	0.410729	0.307919	0.336179	0.355628	0.0811371	0	0.0238095
AT1G13250	9.28341	9.44112	9.8325	8.65063	9.10448	9.90219	10.2712	10.7775	1.01965	0.953438	0.957288	0.802656	0.98599	0.876569	-0.169704	0	0.0606936
AT1G13260	26.2268	28.2502	33.5589	34.9701	45.1796	48.5015	52.4183	50.1027	0.580501	0.58246	0.640213	0.697968	0.58148	0.668467	0.201128	3	0.057971
AT1G13270	3.34552	3.48892	3.1008	1.94769	6.12408	6.89326	5.50181	5.24426	0.546289	0.506135	0.563596	0.371395	0.525829	0.457511	-0.200786	0	0.027027
AT1G13280	8.74979	7.62302	9.30064	6.0282	38.3793	32.8876	37.5076	34.0758	0.227982	0.23179	0.247967	0.176906	0.229878	0.209444	-0.134306	0	0.0588235
AT1G13300	11.5103	12.6641	11.5111	14.1525	29.9551	34.2136	35.3926	38.2513	0.384252	0.370148	0.32524	0.369987	0.377134	0.346893	-0.120586	0	0.0782609
AT1G13310	0.43646	0.420215	0.565334	0.380645	0.493347	0.586665	0.787858	0.612473	0.884692	0.716278	0.717558	0.621489	0.796043	0.667798	-0.253435	0	0.0426667
AT1G13320	16.9508	19.8358	17.9129	16.1961	18.6564	19.5742	18.8622	17.5123	0.908578	1.01336	0.949672	0.924841	0.959542	0.937174	-0.0340286	0	0.0595238
AT1G13330	0.926023	1.25754	1.4985	0.755859	1.7953	2.0673	1.90525	1.59391	0.515804	0.608301	0.786511	0.474217	0.560146	0.610718	0.124703	0	0.0881057
AT1G13340	6.22545	7.75435	9.49795	6.40935	18.1304	20.1049	30.9839	30.0521	0.343371	0.385695	0.306545	0.213275	0.363918	0.255692	-0.509208	3	0.0707317
AT1G13350	3.11284	3.18489	2.77683	3.90993	6.75797	6.89831	7.78343	7.36586	0.460618	0.461691	0.356762	0.530818	0.461154	0.435173	-0.0836602	0	0.0459318
AT1G13360	65.449	64.7884	72.4181	37.8963	222.108	234.148	234.94	243.584	0.294672	0.276698	0.308241	0.155578	0.285544	0.218987	-0.382865	0	0.0153846
AT1G13380	4.28008	4.23555	2.70528	3.27478	24.3119	27.6713	25.4509	26.715	0.176049	0.153067	0.106294	0.122582	0.164156	0.114148	-0.524162	3	0.042328
AT1G13390	4.97538	4.8022	6.03582	4.47778	22.5598	22.2672	25.6795	28.4439	0.220542	0.215662	0.235044	0.157425	0.218089	0.192359	-0.181115	0	0.0677966
AT1G13410	0.329842	0.285816	0.268036	0.120157	0.399924	0.567464	0.252055	0.343324	0.824762	0.503672	1.0634	0.349981	0.644523	0.610058	-0.0792844	0	0.0147368
AT1G13420	9.79781	9.11514	13.1443	10.5379	21.5744	21.6127	28.9571	26.0297	0.454141	0.421749	0.453923	0.404841	0.437645	0.42868	-0.0298596	0	0.0301205
AT1G13430	1.47368	1.29951	1.17027	1.27995	1.69419	1.03948	2.07699	2.0164	0.869843	1.25015	0.563445	0.63477	1.0428	0.598045	-0.80214	0	0.0340909
AT1G13440	560.191	632.117	602.036	410.867	1253.74	1135.87	1184.35	1166.65	0.446816	0.556505	0.508326	0.352177	0.498653	0.423108	-0.23701	0	0.0176991
AT1G13450	7.07902	9.77278	7.01561	16.7701	26.9569	26.4313	34.9454	35.8935	0.262605	0.369743	0.200759	0.467218	0.311603	0.306265	-0.024927	3	0.0589681
AT1G13460	2.27242	2.63146	2.66128	1.70153	8.31888	7.79751	8.20231	7.39159	0.273164	0.337474	0.324455	0.230198	0.303621	0.273293	-0.151826	0	0.0567951
AT1G13470	7.60988	9.80204	3.48824	4.44709	11.15	10.4894	9.01068	8.00765	0.6825	0.934471	0.387123	0.555355	0.798609	0.463671	-0.784389	0	0.0526316
AT1G13480	1.35395	1.21544	1.75941	1.69899	2.63462	2.48258	3.96288	3.09926	0.513907	0.489587	0.443973	0.548192	0.5016	0.493338	-0.023961	0	0.0515464
AT1G13500	0.617146	0.351071	0.55947	0.185489	0.525493	0.379396	0.519368	0.403133	1.17441	0.925342	1.07721	0.460119	1.04247	0.704021	-0.566309	0	0.0439276
AT1G13510	2.03389	2.29778	1.80141	2.08011	1.70666	1.91249	2.08094	2.21745	1.19174	1.20146	0.865671	0.938064	1.19659	0.901141	-0.409102	0	0.0472441
AT1G13520	3.20163	3.41255	3.17567	2.27067	7.02323	7.32439	6.88035	6.20988	0.455863	0.465916	0.461556	0.365654	0.460862	0.410816	-0.165841	0	0.056701
AT1G13530	0.849769	0.740743	0.615962	0.856535	1.31103	0.931845	1.43526	1.53017	0.648169	0.794921	0.429164	0.559765	0.717804	0.490133	-0.550416	0	0.0440415
AT1G13540	0.624296	0.969987	0.508001	0.819156	0.479291	0.518697	0.710117	0.73527	1.30254	1.87005	0.715376	1.11409	1.56071	0.892745	-0.805882	0	0.0418848
AT1G13550	0.215735	0.391449	0.385655	0.592415	0.177056	0.340608	0.291445	0.497955	1.21846	1.14927	1.32325	1.1897	1.18336	1.2547	0.0844567	0	0.0539846
AT1G13560	6.22138	7.56088	6.132	3.26291	17.7161	16.0833	15.8872	14.9267	0.351171	0.470108	0.385971	0.218596	0.40631	0.290468	-0.484204	0	0.0230769
AT1G13570	1.82959	1.98563	2.60632	2.18553	5.17631	5.26696	5.27933	5.63802	0.353454	0.376997	0.493684	0.387641	0.365036	0.437461	0.261116	0	0.0383693
AT1G13580	2.83513	2.93601	2.7693	2.32974	4.43552	5.20017	5.7246	4.08993	0.639188	0.564599	0.483754	0.569628	0.600737	0.524938	-0.194585	0	0.0333333
AT1G13590	2.11393	1.25221	2.5913	2.65165	12.614	13.3424	15.8004	12.1309	0.167586	0.0938519	0.164002	0.218586	0.125412	0.189337	0.594279	0	0.0113636
AT1G13600	3.75911	4.3972	2.5132	2.43039	6.61039	6.41901	6.1271	6.17942	0.568667	0.685028	0.410178	0.393304	0.624141	0.401652	-0.635926	0	0.0609137
AT1G13610	0.50224	1.20674	0.608771	0.832882	1.01897	0.929083	1.13456	0.961764	0.49289	1.29885	0.53657	0.865994	0.800119	0.681665	-0.231152	0	0.0334262
AT1G13630	0.254546	0.526885	0.325578	0.464775	0.388612	0.322798	0.561088	0.335156	0.655013	1.63224	0.580262	1.38674	1.03399	0.897036	-0.204988	0	0.0346964
AT1G13635	1.28478	1.65323	1.6178	1.34422	2.9465	1.88226	2.99136	3.54769	0.436036	0.878322	0.540824	0.3789	0.618854	0.452679	-0.45111	0	0.0384615
AT1G13640	2.75198	3.41103	3.64973	3.54671	11.773	12.7688	14.2502	13.0774	0.233754	0.267138	0.256118	0.271209	0.249889	0.263555	0.0768204	0	0.0449438
AT1G13650	0.622722	0.46518	0.54047	0.318602	3.84124	4.41599	3.37267	2.35733	0.162115	0.10534	0.16025	0.135154	0.13068	0.147168	0.171428	0	0.0452962
AT1G13670	2.50987	2.6094	2.40859	1.90835	11.6891	11.6798	10.4153	11.5542	0.214719	0.223411	0.231255	0.165165	0.219022	0.195436	-0.164379	0	0.0486726
AT1G13690	9.65344	9.36092	13.4291	9.75676	24.7589	29.428	24.3123	24.8089	0.389898	0.318096	0.552358	0.393277	0.352172	0.466079	0.404296	4	0.0786517
AT1G13700	2.34409	2.42057	2.19904	1.4522	7.20724	6.13364	10.6252	9.98543	0.325241	0.394638	0.206965	0.145432	0.358263	0.173491	-1.04616	0	0.0111524
AT1G13710	1.1091	0.718873	1.07939	0.624766	1.49776	0.94615	0.863813	1.70824	0.740506	0.759788	1.24956	0.365737	0.750085	0.676026	-0.149974	0	0.027027
AT1G13730	2.10734	2.4701	2.46608	1.8053	11.7435	10.5717	11.1141	10.6697	0.179447	0.233652	0.221888	0.169199	0.204764	0.19376	-0.0796876	0	0.0606061
AT1G13740	2.25481	1.93804	2.44447	1.77637	3.49478	3.69806	4.88698	3.61182	0.645194	0.524069	0.500201	0.491821	0.581486	0.495993	-0.229425	0	0.0315186
AT1G13750	14.6998	15.7464	16.3717	10.298	33.5469	30.9401	38.2173	33.653	0.438187	0.508932	0.428385	0.306005	0.472236	0.362061	-0.383277	0	0.0504886
AT1G13770	1.34395	1.18511	1.05739	0.860262	4.5258	4.72813	4.76906	3.35396	0.296953	0.250651	0.221719	0.256491	0.272821	0.238472	-0.194136	0	0.0453515
AT1G13780	1.41977	1.34088	1.38856	0.730893	2.93067	2.43539	2.63624	2.6345	0.484452	0.550581	0.52672	0.277431	0.516459	0.382268	-0.434072	0	0.0350109
AT1G13790	0.421727	0.31007	0.293646	0.260439	0.663653	0.476953	0.462716	0.423858	0.635463	0.650106	0.634614	0.614449	0.642743	0.62445	-0.0416558	3	0.063772
AT1G13800	0.184392	0.300279	0.256528	0.266977	0.0828191	0.0792948	0.0916423	0.183646	2.22644	3.78687	2.79923	1.45376	2.90366	2.01728	-0.525464	0	0.0260181
AT1G13810	2.39548	2.5493	2.47656	2.95463	3.85376	3.67847	4.11789	4.0146	0.621596	0.693033	0.601415	0.735971	0.656343	0.6653	0.0195551	0	0.0493421
AT1G13820	2.7352	2.5468	2.07766	1.58576	23.2241	23.6633	20.5049	18.7699	0.117774	0.107627	0.101325	0.0844842	0.112586	0.0925222	-0.283157	0	0.0147059
AT1G13830	7.11433	7.31374	6.28594	3.61798	16.0493	14.5578	18.7269	19.6183	0.44328	0.502393	0.335664	0.184419	0.471912	0.248802	-0.923517	0	0.020202
AT1G13860	1.82099	1.752	1.76151	1.28703	3.77867	3.76724	3.82007	3.46346	0.481913	0.465062	0.46112	0.371602	0.473412	0.413948	-0.193647	0	0.0529801
AT1G13870	10.4831	11.2303	9.51101	5.53961	11.9262	13.6981	13.1154	11.9361	0.878998	0.819844	0.725179	0.464106	0.848905	0.580137	-0.549209	0	0.049505
AT1G13880	12.6725	14.1041	13.0796	18.6365	19.1318	20.9426	21.3005	20.7616	0.662379	0.673465	0.614051	0.897643	0.667899	0.742428	0.152621	0	0.0423529
AT1G13900	5.67082	5.29765	5.71368	4.09503	10.6701	12.1227	10.8188	10.2836	0.531468	0.437002	0.528125	0.39821	0.481926	0.45859	-0.0716084	0	0.042618
AT1G13910	1.24172	1.03552	1.03743	1.17697	3.62012	4.55603	3.19823	3.76345	0.343005	0.227286	0.324376	0.312737	0.279213	0.318503	0.189941	0	0.0241692
AT1G13920	1.42842	1.35149	1.09649	1.30994	5.14843	5.04869	5.69743	5.60319	0.277448	0.267691	0.192453	0.233785	0.272526	0.212115	-0.361548	0	0.0578035
AT1G13930	157.783	159.288	171.095	85.2004	1451.46	1560.04	1158.26	1256.05	0.108706	0.102105	0.147717	0.067832	0.105354	0.1001	-0.0738074	0	0.0448718
AT1G13940	2.72963	2.54196	2.61232	2.4069	3.30906	3.61564	3.83682	4.07892	0.824896	0.703046	0.680856	0.590083	0.761538	0.633846	-0.264782	0	0.0536779
AT1G13950	4.35945	5.22295	5.13158	4.63471	17.4647	15.8665	17.7818	20.4744	0.249615	0.329181	0.288586	0.226366	0.28665	0.25559	-0.165463	0	0.0566038
AT1G13960	3.48862	3.70612	4.31867	3.05971	16.1288	16.498	18.4369	19.7609	0.216298	0.224641	0.234241	0.154837	0.22043	0.190444	-0.210949	0	0.0815534
AT1G13970	1.60216	1.92419	2.14182	1.32951	4.84714	4.15285	5.38784	4.96562	0.330537	0.463342	0.397529	0.267743	0.391346	0.326245	-0.262491	0	0.0653465
AT1G13980	5.36458	5.49639	6.12785	4.65946	5.39962	5.12614	6.38001	5.68862	0.993511	1.07223	0.960477	0.819084	1.03212	0.886968	-0.218656	0	0.0585399
AT1G13990	30.3291	30.4166	39.1011	22.5452	113.61	109.633	107.96	107.232	0.266958	0.27744	0.362181	0.210247	0.272149	0.275948	0.0200037	0	0.057554
AT1G14000	28.0248	29.6984	30.4719	20.1555	46.7024	47.4103	54.459	49.829	0.600072	0.626412	0.559538	0.404493	0.613101	0.475741	-0.365948	0	0.0387244
AT1G14010	13.1132	15.0787	18.1929	11.5785	55.8984	56.9579	61.8011	61.5182	0.23459	0.264734	0.294378	0.188213	0.249207	0.235384	-0.0823254	0	0.0328638
AT1G14020	1.79457	2.38587	1.94759	1.51959	6.43432	6.44507	5.67161	7.02277	0.278906	0.370185	0.343393	0.21638	0.321321	0.272587	-0.237298	0	0.048
AT1G14030	3.26707	2.65046	2.98832	2.89283	6.82078	7.60951	6.81177	5.57995	0.478988	0.348309	0.438699	0.518433	0.408455	0.476903	0.223517	0	0.047619
AT1G14040	2.79457	2.96934	2.43181	1.93673	5.18906	5.19695	5.43896	5.35974	0.53855	0.571362	0.447109	0.361348	0.554714	0.401948	-0.464735	0	0.0454545
AT1G14060	2.16059	3.0202	2.92782	3.60315	12.2737	13.756	13.5852	13.8649	0.176034	0.219555	0.215515	0.259876	0.196594	0.236658	0.267587	0	0.0222222
AT1G14080	3.74721	3.09642	3.83905	2.69695	6.48343	6.27347	8.8115	8.88348	0.577967	0.493574	0.435686	0.303592	0.534106	0.36369	-0.554416	0	0.0483271
AT1G14120	21.786	24.3699	28.5163	16.7782	44.6979	39.8889	52.025	47.7249	0.487405	0.610944	0.548127	0.351561	0.54569	0.438976	-0.31394	0	0.0255591
AT1G14130	5.23453	6.32741	6.93423	6.21566	18.1428	18.0072	20.3098	14.591	0.288518	0.351382	0.341423	0.425993	0.318403	0.381371	0.260342	0	0.0355987
AT1G14140	2.23322	1.97239	2.69706	2.77244	7.45153	8.09823	7.43059	6.55496	0.2997	0.243558	0.362967	0.422953	0.270175	0.391814	0.536277	0	0.0261438
AT1G14150	8.21979	7.67541	6.55412	5.90812	61.046	60.9112	47.8025	54.419	0.134649	0.12601	0.137108	0.108567	0.130258	0.122006	-0.0944182	0	0.0680628
AT1G14160	6.95083	7.35039	9.08499	4.31162	17.8726	19.2694	20.3425	21.0099	0.38891	0.381454	0.446601	0.205218	0.385164	0.302739	-0.347398	0	0.0380952
AT1G14170	9.7128	7.69879	12.0966	8.16125	13.0802	11.786	14.2752	14.2267	0.742557	0.653215	0.847386	0.573657	0.696455	0.697215	0.00157381	0	0.0681319
AT1G14180	0.87362	1.23695	1.34932	1.02302	2.36314	2.22465	2.01963	2.17346	0.369686	0.55602	0.668103	0.470687	0.453379	0.560774	0.3067	0	0.0458453
AT1G14185	1.07607	0.540991	1.00186	0.94705	0.897962	0.717893	1.19817	1.29071	1.19835	0.753582	0.836158	0.733743	0.950291	0.783279	-0.278843	0	0.0456349
AT1G14190	1.41095	1.9981	1.56287	1.79674	2.59916	2.37157	2.3937	2.63357	0.542848	0.842522	0.65291	0.682245	0.676285	0.667416	-0.0190452	0	0.0458167
AT1G14200	13.0841	9.36519	11.5217	10.4664	21.2149	26.2455	18.2032	18.4355	0.616741	0.35683	0.632949	0.567731	0.469118	0.599454	0.353697	0	0.0277778
AT1G14210	13.4314	11.7772	13.003	7.77502	56.0301	55.4382	64.9302	62.0336	0.239718	0.212438	0.200261	0.125336	0.225666	0.158429	-0.51035	0	0.0483871
AT1G14220	3.40942	3.78936	4.48968	2.84083	12.8405	11.6904	16.7316	13.7519	0.265521	0.324143	0.268335	0.206577	0.293371	0.23544	-0.317368	0	0.0655022
AT1G14230	2.30524	3.20985	2.85359	1.78312	10.7297	9.46907	11.369	11.6602	0.214847	0.338983	0.250997	0.152924	0.269869	0.195917	-0.462017	0	0.0297619
AT1G14240	2.47792	3.03663	2.64506	1.50575	5.50054	4.52774	5.70395	5.90865	0.450487	0.670672	0.463724	0.254838	0.549663	0.343765	-0.677122	0	0.0227273
AT1G14250	2.14391	2.02079	1.25087	0.774402	6.12092	5.45002	4.2672	3.81827	0.350259	0.370786	0.293136	0.202815	0.360377	0.243829	-0.563638	0	0.0306748
AT1G14260	0.431332	0.494365	0.516912	0.372755	0.56306	0.693121	1.0554	0.781388	0.76605	0.713245	0.489778	0.477042	0.739176	0.483368	-0.612795	0	0.0601504
AT1G14270	5.22156	5.78497	4.66649	4.48261	17.5512	17.8072	16.3972	15.1817	0.297504	0.324867	0.284591	0.295264	0.310885	0.289878	-0.100933	0	0.0480226
AT1G14280	15.8577	17.2343	19.0515	12.5019	33.6641	32.323	45.4887	39.4234	0.471057	0.53319	0.418818	0.317119	0.501161	0.364438	-0.459601	4	0.0383747
AT1G14290	3.5531	4.29232	4.71284	3.81165	20.5925	18.774	25.2794	21.4899	0.172543	0.228631	0.18643	0.177369	0.198617	0.181843	-0.127295	0	0.0423077
AT1G14300	2.73127	2.73169	3.00148	4.53133	8.20604	9.05837	10.2806	8.32345	0.332837	0.301565	0.291956	0.544405	0.316815	0.398676	0.331573	0	0.0558824
AT1G14310	4.77308	5.77109	6.11928	4.29459	13.6556	14.8239	13.1994	13.8702	0.349533	0.38931	0.463603	0.309627	0.368886	0.378872	0.0385374	0	0.0313725
AT1G14320	49.001	45.6604	57.5555	41.6714	299.669	293.187	277.436	272.603	0.163517	0.155738	0.207455	0.152865	0.15958	0.17808	0.158246	0	0.081448
AT1G14330	4.71955	5.27259	5.67778	3.58845	6.05294	6.15478	7.1821	5.42632	0.779712	0.856666	0.790546	0.661305	0.817284	0.723043	-0.176755	0	0.0248869
AT1G14340	9.47046	9.17582	8.34653	3.55397	21.9705	20.9865	17.2287	16.5998	0.431053	0.437225	0.484455	0.214097	0.434128	0.322057	-0.430807	0	0.0653061
AT1G14345	9.39866	9.44239	7.90998	6.05813	29.7094	29.7678	21.3094	25.5177	0.316353	0.317201	0.371197	0.237409	0.316777	0.296859	-0.0936884	0	0.035533
AT1G14350	2.23254	2.23227	1.93581	2.41526	9.40908	9.01032	8.25567	8.54457	0.237275	0.247746	0.234482	0.282666	0.242454	0.257449	0.0865786	0	0.0526316
AT1G14360	5.23002	5.14413	6.68415	5.07159	24.7954	24.7439	25.707	22.734	0.210927	0.207895	0.260013	0.223084	0.209405	0.240842	0.201786	0	0.0361446
AT1G14370	5.22187	5.18813	7.04008	6.46354	14.0686	13.6669	18.3862	15.5565	0.371172	0.379613	0.3829	0.415488	0.375369	0.398861	0.0875796	0	0.0491803
AT1G14380	5.24122	4.98744	4.97397	2.83462	14.7577	14.7085	16.3824	17.5675	0.355152	0.339086	0.303617	0.161356	0.347026	0.221338	-0.648793	0	0.0496241
AT1G14390	1.13224	1.41124	0.922417	1.04889	1.33966	1.23227	1.5985	1.16119	0.84517	1.14524	0.577052	0.903289	0.983829	0.721973	-0.446463	0	0.0493827
AT1G14400	33.2582	33.609	36.8163	28.2328	157.762	166.694	162.554	150.577	0.210812	0.201621	0.226487	0.187497	0.206165	0.206072	-0.000654701	0	0.0653595
AT1G14410	2.24414	2.46137	1.64391	1.62272	7.25712	7.65259	5.94624	6.03336	0.309233	0.321639	0.276462	0.268958	0.315375	0.272684	-0.209836	0	0.0378788
AT1G14430	0.799165	0.558867	5.3538	0.80049	1.83833	1.53643	1.22927	1.29278	0.434723	0.363744	4.35527	0.6192	0.397653	1.64219	2.04604	0	0.0460177
AT1G14440	1.19906	0.95251	1.2106	0.473033	4.80631	4.49221	3.51042	2.72009	0.249476	0.212036	0.344859	0.173903	0.229995	0.244892	0.090541	0	0.0351438
AT1G14450	21.4886	25.4939	29.9285	18.4331	227.641	228.641	201.344	221.265	0.0943969	0.111502	0.148644	0.0833078	0.102594	0.11128	0.117251	0	0.0540541
AT1G14460	1.22668	1.40594	1.24872	1.1081	2.02147	1.86628	1.90962	1.93601	0.606826	0.753338	0.65391	0.572363	0.676125	0.611779	-0.144279	0	0.042077
AT1G14480	0.497195	0.602527	1.13781	0.720313	1.13417	1.21454	3.0108	2.47503	0.438378	0.496095	0.37791	0.291032	0.466344	0.331638	-0.491786	0	0.0497738
AT1G14490	0.677987	0.269851	0.808665	0.7427	1.29086	1.45055	1.53453	1.66115	0.525221	0.186034	0.526979	0.4471	0.312584	0.485399	0.634927	0	0.0434783
AT1G14510	9.47549	8.33374	11.1238	6.82172	31.9549	32.549	33.3866	30.4163	0.296527	0.256037	0.333182	0.224278	0.275539	0.27336	-0.0114574	0	0.0513834
AT1G14520	2.44089	2.80136	3.04073	1.83773	8.78409	7.66314	6.92249	7.44132	0.277876	0.365563	0.439254	0.246963	0.318718	0.329362	0.0473934	0	0.0352564
AT1G14530	1.64815	2.1519	1.46995	0.948621	4.46415	4.40279	3.51162	4.21959	0.369197	0.488758	0.418596	0.224814	0.424792	0.306767	-0.469612	0	0.0569106
AT1G14540	3.85107	4.72121	3.97325	2.95819	7.35255	6.67316	5.00717	4.41163	0.523773	0.707492	0.793512	0.670544	0.608741	0.729441	0.260963	0	0.0601266
AT1G14550	0.643395	0.698593	0.40291	0.505018	1.49438	1.10843	0.615177	0.811976	0.430543	0.630255	0.65495	0.621962	0.520914	0.638243	0.293059	0	0.0372671
AT1G14560	2.13617	2.15204	2.47093	1.94289	5.07718	5.35169	6.12527	5.27447	0.420739	0.402123	0.403399	0.368357	0.411326	0.38548	-0.0936253	0	0.063253
AT1G14570	5.45789	5.71418	6.35227	2.87504	28.2153	27.8053	32.9166	35.0225	0.193437	0.205507	0.192981	0.0820912	0.199381	0.125865	-0.663648	0	0.0682303
AT1G14580	3.92665	4.90911	3.97537	3.19378	6.4982	5.94742	6.06965	6.50428	0.604267	0.825418	0.654959	0.491027	0.706239	0.5671	-0.316553	0	0.0576923
AT1G14590	0.775992	1.20664	1.0457	0.95506	5.20583	4.46551	4.81117	4.44005	0.149062	0.270213	0.217348	0.215101	0.200695	0.216222	0.107506	0	0.0310078
AT1G14600	2.0021	2.87694	3.30502	2.93302	8.82404	8.38683	10.3305	11.1951	0.226892	0.343031	0.319928	0.261991	0.278982	0.289514	0.053464	0	0.03125
AT1G14610	14.5526	14.4691	14.6891	10.426	14.5639	14.8352	16.226	14.973	0.999224	0.975322	0.905282	0.69632	0.987201	0.793956	-0.314285	0	0.0432822
AT1G14620	4.46756	5.02111	6.24145	2.86269	20.3467	18.1829	19.2704	18.3386	0.219572	0.276145	0.323888	0.156102	0.246239	0.224854	-0.131067	0	0.0470085
AT1G14640	0.588795	0.726671	0.592664	0.679372	0.795928	0.635723	1.10357	1.19748	0.739759	1.14306	0.537043	0.567335	0.91956	0.551981	-0.736326	0	0.0720109
AT1G14650	8.2459	7.24444	8.98041	8.69015	13.1366	12.958	15.0274	14.6618	0.627704	0.559071	0.597602	0.592707	0.592394	0.59515	0.0066943	0	0.0699746
AT1G14660	0.573832	0.595216	0.682812	0.89577	1.42131	1.32132	1.58962	1.83097	0.403735	0.450471	0.429544	0.489232	0.426463	0.458418	0.104243	0	0.0422721
AT1G14670	23.1566	21.8132	21.4681	12.8311	47.3972	45.5508	54.0905	58.205	0.488565	0.478876	0.396892	0.220447	0.483696	0.295793	-0.709513	0	0.0303541
AT1G14680	0.643395	0.628751	0.463602	0.23438	1.27645	1.25822	1.16884	0.955266	0.50405	0.499715	0.396634	0.245356	0.501878	0.311956	-0.685994	0	0.0721649
AT1G14685	5.004	4.30593	5.33923	3.29546	15.1141	16.0508	17.4923	16.6903	0.331082	0.268269	0.305233	0.197448	0.298025	0.245495	-0.279742	0	0.0535714
AT1G14687	0.467549	0.434443	0.686936	0.307944	4.61547	3.97891	3.31595	4.57665	0.1013	0.109186	0.207161	0.0672859	0.10517	0.118064	0.166848	0	0.0828402
AT1G14690	5.2733	5.42266	5.60949	3.71382	10.6476	11.1232	14.1399	12.9905	0.495257	0.487509	0.396714	0.285887	0.491368	0.336772	-0.545031	0	0.0463576
AT1G14700	2.06625	1.97842	2.05639	1.68027	4.80865	4.59028	4.88697	3.79118	0.429694	0.431002	0.42079	0.443205	0.430348	0.431852	0.00503515	0	0.0381471
AT1G14710	6.67704	7.48635	7.21664	6.84304	14.5576	15.0673	14.8344	16.3679	0.458664	0.496861	0.48648	0.418077	0.47738	0.450983	-0.0820644	3	0.0647841
AT1G14720	11.6836	11.5925	11.8163	11.2713	36.2438	33.7613	32.4251	31.7523	0.322361	0.343367	0.364418	0.354976	0.332698	0.359666	0.112444	0	0.042042
AT1G14730	5.16346	3.78946	6.97841	3.22898	11.2408	12.1821	14.3081	12.6591	0.45935	0.311068	0.487724	0.255072	0.378007	0.352711	-0.0999265	0	0.0488889
AT1G14740	14.4743	16.0618	17.6128	14.4392	26.7213	25.8978	34.0231	36.3607	0.541676	0.620199	0.517672	0.39711	0.57961	0.453401	-0.354293	0	0.027248
AT1G14750	0.432044	0.70003	0.619351	0.418195	0.841237	0.578037	0.369021	0.637382	0.513582	1.21105	1.67836	0.656114	0.788652	1.04938	0.412076	0	0.0414508
AT1G14770	0.895891	0.852734	0.934974	0.589993	2.96913	3.3341	2.90666	3.25187	0.301735	0.255761	0.321666	0.181432	0.277799	0.241579	-0.201545	0	0.0255814
AT1G14780	1.49649	1.9253	2.42482	2.66573	6.0091	6.21931	6.64631	6.93629	0.249037	0.309568	0.364837	0.384316	0.277658	0.37445	0.431464	0	0.0509554
AT1G14790	3.67863	4.25351	3.3188	2.42718	4.34694	4.21494	4.56504	4.15063	0.846257	1.00915	0.727003	0.584774	0.924122	0.652022	-0.503163	0	0.0442238
AT1G14810	12.2631	12.2472	10.1518	7.81458	29.1326	28.5931	23.7375	26.2602	0.420941	0.428327	0.427669	0.297583	0.424618	0.356745	-0.251272	0	0.0558511
AT1G14820	2.93142	4.00439	3.14727	2.16015	14.2693	16.4293	14.698	10.9691	0.205435	0.243735	0.214129	0.19693	0.223767	0.20535	-0.123915	0	0.05
AT1G14830	21.833	22.323	27.9337	20.47	35.3087	31.9586	38.5431	33.7808	0.618346	0.698497	0.724739	0.605966	0.657201	0.662697	0.0120141	0	0.0487805
AT1G14840	2.5322	2.89313	2.48821	1.76507	5.33092	5.4432	5.00842	3.99275	0.475002	0.531513	0.496805	0.442069	0.502464	0.468639	-0.100544	0	0.0578512
AT1G14850	3.24578	3.22282	3.67412	2.6478	2.28421	2.24685	2.60734	2.35976	1.42096	1.43437	1.40914	1.12206	1.42765	1.25744	-0.183158	0	0.0532423
AT1G14860	2.81064	3.42645	3.832	2.16665	8.39171	8.80833	7.53955	6.9081	0.334931	0.389001	0.508253	0.313639	0.360955	0.399259	0.145508	0	0.0677966
AT1G14870	153.978	154.139	142.311	86.4059	187.706	178.974	164.331	159.128	0.820315	0.861237	0.866002	0.542996	0.840527	0.685737	-0.293637	0	0.0849673
AT1G14880	35.5897	37.1623	49.4427	21.9289	60.0815	61.479	75.9023	73.4754	0.592357	0.604471	0.651399	0.298452	0.598384	0.440921	-0.440549	0	0.0921053
AT1G14890	6.25216	6.03546	6.73429	5.29536	35.5475	38.6815	43.488	47.0351	0.175882	0.15603	0.154854	0.112583	0.165659	0.132038	-0.327264	0	0.0681818
AT1G14900	6.53238	6.82775	9.70588	7.69124	33.4504	33.3001	37.4034	39.3167	0.195286	0.205037	0.259492	0.195623	0.200102	0.225305	0.171147	0	0.0780488
AT1G14910	3.59609	4.02929	3.99404	3.02058	14.2653	13.3383	16.871	16.2083	0.252087	0.302084	0.23674	0.18636	0.275955	0.210045	-0.393737	0	0.0548341
AT1G14920	13.8161	14.8706	14.1557	12.0936	18.1245	18.3188	20.3505	19.9901	0.762289	0.811767	0.695595	0.604979	0.786639	0.648707	-0.278135	0	0.0505618
AT1G14960	26.9572	28.3311	32.404	31.1425	78.4203	79.0092	90.0916	95.0801	0.343753	0.35858	0.359678	0.32754	0.351088	0.343233	-0.0326444	0	0.038961
AT1G14970	0.24699	0.268179	0.280924	0.222783	1.55942	1.48875	1.5918	1.35931	0.158386	0.180137	0.176482	0.163894	0.168912	0.170072	0.00987379	0	0.0461812
AT1G14980	24.2044	23.2061	42.7478	36.7768	115.289	111.879	102.782	105.911	0.209945	0.207421	0.415907	0.347242	0.20868	0.380027	0.864813	0	0.0505051
AT1G14990	4.34881	4.24165	5.02735	3.50657	13.3882	13.8656	14.7437	12.8772	0.324824	0.305912	0.340983	0.272308	0.315226	0.304717	-0.0489165	0	0.0569106
AT1G15000	0.0680803	0.0739211	0.0614692	0.112903	4.75892	7.86748	8.77787	10.2187	0.0143058	0.00939578	0.00700275	0.0110487	0.0115937	0.00879608	-0.398411	0	0.0629213
AT1G15010	2.19865	1.48304	3.77576	2.42697	6.17579	7.03438	18.8862	20.9029	0.356011	0.210827	0.199922	0.116107	0.273965	0.152356	-0.846548	0	0.048951
AT1G15020	3.05152	3.40416	3.34892	2.19832	8.60577	10.2201	12.1929	11.4408	0.35459	0.333085	0.274661	0.192147	0.343669	0.229729	-0.581087	0	0.0536779
AT1G15030	13.1459	14.4401	14.1137	12.5175	24.5911	20.8546	25.882	24.0727	0.53458	0.692418	0.545309	0.519987	0.608402	0.532498	-0.192248	0	0.0637119
AT1G15040	15.5488	15.2688	13.4039	11.8097	20.1641	19.4393	13.7618	14.8887	0.771113	0.78546	0.973993	0.793199	0.778254	0.87896	0.175557	0	0.0555556
AT1G15060	6.12852	6.70468	7.1834	4.89639	7.94315	7.7802	6.77724	7.04783	0.771548	0.861762	1.05993	0.694737	0.815408	0.858122	0.0736598	0	0.0552677
AT1G15080	0.566256	0.614836	0.511265	0.332273	1.80944	2.26669	1.31263	1.47183	0.312945	0.271248	0.389497	0.225755	0.291352	0.296531	0.0254216	0	0.0378007
AT1G15100	10.1317	13.1531	13.9468	9.6768	49.1613	58.6791	44.4244	50.8415	0.206091	0.224153	0.313945	0.190333	0.214932	0.244446	0.185634	0	0.0448718
AT1G15110	8.46431	7.71464	11.364	8.11615	12.298	12.6698	14.7196	13.0336	0.688267	0.6089	0.772032	0.62271	0.647368	0.693363	0.0990232	0	0.0446009
AT1G15120	19.6029	29.4272	23.0752	14.3405	102.525	86.2472	96.8772	74.9307	0.191201	0.341196	0.23819	0.191384	0.255415	0.213508	-0.258556	0	0.0571429
AT1G15125	13.3487	11.6359	16.0782	11.2247	41.5107	41.7384	55.9294	62.4385	0.321573	0.278782	0.287473	0.179772	0.299414	0.227332	-0.397342	0	0.0511364
AT1G15130	14.5825	14.1932	17.6951	13.927	16.5334	16.5306	17.7153	21.3514	0.882002	0.858602	0.99886	0.652276	0.870223	0.807175	-0.108504	0	0.081464
AT1G15140	9.646	8.72626	9.58043	5.37193	15.068	15.1423	12.8826	13.3194	0.640165	0.576284	0.743672	0.403316	0.607385	0.547663	-0.149322	0	0.0574324
AT1G15160	0.519463	0.297666	0.332118	0.281735	0.385376	0.457143	0.715393	0.486687	1.34794	0.651144	0.464246	0.578883	0.936858	0.518405	-0.853749	0	0.0368852
AT1G15165	0.780546	0.770401	0.567912	1.03301	0.150928	0.145462	0.298652	0.115814	5.17164	5.29624	1.90158	8.91956	5.23357	4.11841	-0.345708	0	0.0606061
AT1G15170	2.0108	1.72554	2.12846	1.30189	4.49371	5.09558	4.48254	4.58265	0.44747	0.338635	0.474833	0.284091	0.389267	0.367282	-0.0838726	0	0.0373444
AT1G15180	1.99611	2.62652	2.18856	2.7088	7.79113	7.9977	7.66601	6.97604	0.256203	0.328409	0.285489	0.388301	0.290068	0.33295	0.198913	0	0.0351967
AT1G15190	0.226098	1.0914	0.460421	0.620874	0.95853	1.19005	1.25244	1.32822	0.23588	0.917104	0.367619	0.467448	0.465109	0.414539	-0.16606	0	0.0281124
AT1G15200	6.9541	6.61434	6.91147	5.13176	12.6881	16.2524	16.2363	16.1977	0.54808	0.406976	0.42568	0.31682	0.472288	0.367238	-0.362949	4	0.0825472
AT1G15210	10.2717	11.0294	13.9577	10.2094	7.23924	7.17278	10.5688	10.0907	1.41889	1.53767	1.32065	1.01176	1.47709	1.15594	-0.353697	0	0.042273
AT1G15215	4.40622	3.4838	3.22915	4.44007	6.43256	4.69935	5.26601	5.13483	0.684987	0.741337	0.613206	0.864697	0.712605	0.728174	0.0311805	0	0.0609756
AT1G15220	1.85549	1.43036	2.16519	1.11255	5.49894	4.96873	4.75657	5.68683	0.337427	0.287872	0.4552	0.195636	0.311666	0.298418	-0.0626652	0	0.05625
AT1G15230	8.21132	9.2559	9.95881	7.85109	36.4763	39.8005	33.1136	34.3409	0.225114	0.232557	0.300747	0.228622	0.228805	0.262216	0.196637	0	0.0320513
AT1G15240	4.78254	4.4084	4.86579	3.86294	7.12823	6.82035	9.26965	8.9478	0.67093	0.64636	0.524916	0.43172	0.65853	0.476043	-0.468159	0	0.0466761
AT1G15250	4.50042	3.81412	5.67582	3.62459	30.7815	34.3714	34.3681	30.6063	0.146205	0.110968	0.165148	0.118426	0.127374	0.139849	0.134805	0	0.0520833
AT1G15260	8.50079	8.75322	6.57496	5.13452	27.8511	26.6332	25.9566	23.4735	0.305223	0.328658	0.253306	0.218737	0.316724	0.235388	-0.428187	0	0.0558659
AT1G15270	130.56	137.888	129.75	71.6622	582.907	563.192	538.596	505.961	0.223981	0.244833	0.240904	0.141636	0.234175	0.184718	-0.342264	0	0.0615385
AT1G15280	5.77587	6.28579	6.14728	4.49632	15.8579	15.9349	17.2492	17.5199	0.364227	0.394467	0.356381	0.256641	0.379045	0.302426	-0.325786	0	0.0598291
AT1G15290	7.77025	7.92913	8.30025	6.21138	9.25234	9.09778	12.3262	12.7497	0.839815	0.871546	0.673383	0.487179	0.855533	0.572763	-0.578885	3	0.0466128
AT1G15310	2.55703	2.32172	2.1034	1.8549	4.69456	4.73669	4.25441	3.73996	0.544679	0.490157	0.494405	0.495968	0.516699	0.495186	-0.0613556	0	0.0604167
AT1G15340	33.9665	31.162	44.9546	41.8718	83.4536	98.2446	102.095	102.111	0.407011	0.317188	0.440321	0.410062	0.359303	0.424922	0.241996	4	0.0337662
AT1G15350	25.0666	44.0381	15.3638	29.2957	54.4259	53.6536	67.1703	60.9462	0.460564	0.820786	0.228729	0.480681	0.614837	0.331581	-0.890843	0	0.0580645
AT1G15370	17.5921	16.3981	16.9324	12.1162	66.0053	64.6871	67.1698	60.2832	0.266526	0.253499	0.252084	0.200988	0.259931	0.225091	-0.207621	0	0
AT1G15380	2.67668	2.42197	1.69443	1.84953	8.73667	9.55165	3.85036	4.14665	0.306373	0.253566	0.440071	0.44603	0.278721	0.44304	0.668613	0	0.0571429
AT1G15385	2.55607	2.00173	1.91715	1.20086	2.72161	4.00469	1.76019	1.92257	0.939176	0.499846	1.08917	0.624612	0.68516	0.824809	0.26762	0	0.0405405
AT1G15390	1.48229	1.79556	1.56852	0.463133	13.1876	13.1488	11.4228	11.8999	0.1124	0.136557	0.137315	0.0389191	0.123891	0.0731038	-0.761056	0	0.0518519
AT1G15400	43.3053	39.6114	52.0002	49.7464	158.256	168.856	192.055	202.695	0.273641	0.234587	0.270757	0.245425	0.253362	0.25778	0.0249368	3	0.0821918
AT1G15410	3.20405	3.38735	3.0525	2.15774	13.8109	13.5979	11.9974	12.2707	0.231994	0.249108	0.25443	0.175845	0.240399	0.211519	-0.184645	0	0.0271903
AT1G15420	5.49502	4.47998	5.24105	4.10982	11.5183	12.4944	12.7562	11.1308	0.477069	0.358559	0.410863	0.36923	0.413591	0.38949	-0.0866162	0	0.0215054
AT1G15430	2.81778	3.02188	3.92446	2.4328	10.2752	9.80931	13.8067	11.9569	0.274231	0.308062	0.284243	0.203464	0.290655	0.240486	-0.273358	0	0.0730769
AT1G15440	2.7043	2.57625	3.29398	2.53357	4.55835	4.32899	4.93957	4.40254	0.593263	0.595116	0.666856	0.575479	0.594189	0.619485	0.0601481	0	0.0388457
AT1G15460	0.284835	0.301599	0.430575	0.374657	0.554107	0.792404	0.685487	0.580542	0.514043	0.380613	0.62813	0.645357	0.442325	0.636685	0.525474	0	0.0365497
AT1G15470	3.59664	3.68208	2.98285	2.23875	10.4124	11.0921	9.46327	10.2188	0.345419	0.331955	0.315203	0.219081	0.33862	0.262783	-0.365794	0	0.0239521
AT1G15480	1.37874	1.30586	1.63395	1.52252	4.20592	4.09459	4.15798	4.58778	0.327809	0.318923	0.392967	0.331864	0.323336	0.361126	0.159468	0	0.0453782
AT1G15490	0.946046	1.3005	1.22972	1.13951	3.04311	3.27785	3.39464	3.41971	0.310881	0.396754	0.362253	0.333218	0.351203	0.347433	-0.0155707	0	0.0308166
AT1G15500	12.8408	12.6955	12.3579	8.95276	43.949	44.8229	47.5739	49.1925	0.292175	0.283237	0.259762	0.181994	0.287671	0.217429	-0.403878	0	0.0274637
AT1G15510	0.706734	0.428001	0.59632	0.485146	0.646192	0.79241	0.59778	0.871597	1.09369	0.540126	0.997558	0.556617	0.76859	0.745156	-0.0446708	0	0.0299885
AT1G15520	6.45014	7.04074	6.37205	4.59446	5.99223	6.02761	6.99184	6.5513	1.07642	1.16808	0.911355	0.701305	1.12131	0.799461	-0.488089	0	0.0428371
AT1G15530	3.32492	2.87232	3.82584	2.73211	5.85602	6.23339	4.90732	6.26823	0.567778	0.460796	0.779619	0.435866	0.511498	0.582932	0.1886	0	0.0365297
AT1G15550	1.90476	1.69994	2.28292	0.985951	3.20264	4.20127	4.3852	4.32512	0.594747	0.404625	0.520597	0.227959	0.49056	0.344492	-0.50996	0	0.0501393
AT1G15570	0.531569	1.15911	0.628831	0.555341	3.18793	2.71115	2.65774	3.34606	0.166744	0.427534	0.236604	0.165969	0.267	0.198164	-0.430147	0	0.0620843
AT1G15580	0.577238	0.490117	0.321561	0.526855	1.02953	1.10107	0.269006	0.33291	0.560681	0.445128	1.19537	1.58257	0.499575	1.37541	1.46109	0	0.0182927
AT1G15625	0.397027	0.431089	0.35847	0.492203	1.4186	1.09452	0.481504	0.684329	0.279872	0.393861	0.74448	0.719249	0.33201	0.731756	1.14013	0	0.0331492
AT1G15640	0.504284	0.477155	0.697397	0.607842	0.78747	0.625789	0.835254	0.448864	0.640385	0.762485	0.834952	1.35418	0.698773	1.06333	0.605695	0	0.0390625
AT1G15660	1.85267	1.6582	2.2568	1.60011	3.35312	3.19999	3.48504	3.80741	0.552521	0.518189	0.647568	0.420262	0.53508	0.521678	-0.036594	0	0.0566572
AT1G15670	35.9647	32.0439	53.4036	39.3826	32.2521	31.4955	52.4023	50.4739	1.11511	1.01741	1.01911	0.780257	1.06514	0.891721	-0.256382	0	0.0444444
AT1G15690	65.5583	65.6468	68.07	36.8731	115.557	109.7	105.996	99.7432	0.567324	0.598421	0.642194	0.36968	0.582665	0.487244	-0.258024	0	0.0194553
AT1G15700	2.32762	2.22961	2.57503	2.01541	2.30218	0.663376	1.55709	1.59879	1.01105	3.361	1.65375	1.26058	1.84341	1.44384	-0.352459	0	0.0439276
AT1G15710	2.89638	2.99473	3.06713	2.84346	4.77862	4.60504	3.86252	5.11975	0.606112	0.650316	0.794075	0.55539	0.627825	0.664095	0.081026	0	0.0584958
AT1G15720	0.448756	1.30421	1.46175	0.949627	1.70222	1.80391	0.910401	1.42053	0.26363	0.722991	1.60561	0.668502	0.43658	1.03603	1.24675	0	0.0460358
AT1G15730	7.61933	8.47339	7.4321	3.6736	10.2297	9.61942	10.8413	10.3069	0.744824	0.880863	0.685536	0.356421	0.809993	0.494307	-0.712501	0	0.0311804
AT1G15740	28.2284	30.6075	28.513	17.6105	47.044	42.0974	49.1209	45.0832	0.600043	0.727064	0.580466	0.390622	0.660507	0.476175	-0.472081	0	0.0392491
AT1G15750	17.4153	21.7585	17.7307	26.762	17.6029	17.1675	21.6437	20.5435	0.989343	1.26742	0.819208	1.3027	1.11978	1.03305	-0.116318	0	0.0485866
AT1G15760	0.611929	0.294593	0.692307	0.449933	3.11387	1.96468	2.20027	3.0151	0.196517	0.149945	0.314646	0.149227	0.171659	0.216688	0.336076	0	0.0591133
AT1G15780	5.4298	6.01102	6.57645	4.69453	6.60869	6.1878	8.9737	8.83617	0.821615	0.971431	0.732858	0.531286	0.893388	0.623985	-0.517776	0	0.188623
AT1G15790	9.09123	15.312	9.22326	14.0258	8.51441	8.25517	9.95484	8.79468	1.06775	1.85484	0.92651	1.59481	1.4073	1.21557	-0.211302	0	0.0777778
AT1G15800	2.4321	2.87056	2.94407	2.68449	7.44648	7.42685	8.99587	9.96012	0.326611	0.386511	0.327269	0.269524	0.355301	0.296996	-0.258596	0	0.0480769
AT1G15810	5.69218	7.33271	6.63391	5.88433	10.5184	11.6754	12.5557	11.9915	0.541164	0.628048	0.528358	0.490708	0.58299	0.509186	-0.195279	0	0.0690476
AT1G15820	336.769	316.449	388	222.914	2478.76	2584.23	1934.38	2053.15	0.135862	0.122454	0.200581	0.108572	0.128984	0.147572	0.194227	0	0.034749
AT1G15825	3.98072	3.16773	4.2233	7.17697	6.43436	6.19402	7.9363	6.745	0.618666	0.511417	0.53215	1.06404	0.562491	0.752483	0.419827	0	0.0551181
AT1G15830	0.547569	0.607949	1.07486	0.918759	3.58965	4.01718	3.85813	4.97538	0.152541	0.151337	0.278596	0.184661	0.151938	0.226817	0.578045	0	0.0247934
AT1G15860	10.6625	12.4153	13.6359	6.54595	43.4279	39.7937	46.1827	43.1604	0.245522	0.311992	0.29526	0.151666	0.276768	0.211615	-0.387239	0	0.0570175
AT1G15880	6.66777	7.45186	6.81875	6.58802	40.6718	39.509	45.7355	43.0092	0.163941	0.188612	0.149091	0.153177	0.175844	0.15112	-0.218601	0	0.0982143
AT1G15885	3.35871	3.64686	3.81153	3.16945	6.13951	8.94747	6.42026	8.31966	0.547065	0.407586	0.593672	0.380959	0.472203	0.475568	0.0102439	0	0.0224719
AT1G15890	1.18881	0.953341	1.29418	1.16328	1.29674	1.46394	1.97082	1.52607	0.916768	0.651216	0.656671	0.762272	0.772667	0.707504	-0.127109	0	0.0399061
AT1G15910	3.50306	3.79276	3.03689	2.10593	6.06817	6.55488	7.76781	7.64962	0.577284	0.578616	0.390958	0.275299	0.57795	0.328071	-0.816938	0	0.0661417
AT1G15920	2.87172	4.03845	3.12074	2.43117	13.2817	14.7785	15.2166	16.9549	0.216216	0.273265	0.205088	0.14339	0.243073	0.171487	-0.503293	0	0.0383275
AT1G15930	45.5533	47.3152	58.5865	31.9737	99.7248	103.917	105.989	103.744	0.45679	0.455317	0.55276	0.308198	0.456053	0.412746	-0.143946	0	0.0413793
AT1G15940	3.2303	3.84879	3.9825	3.39162	7.69444	7.58941	8.18136	8.86648	0.419823	0.507126	0.486777	0.382522	0.461414	0.431512	-0.0966611	0	0.0433905
AT1G15950	53.1502	57.8776	69.0571	50.1878	162.688	187.22	170.806	186.561	0.3267	0.309142	0.404301	0.269015	0.3178	0.329793	0.0534413	0	0.0434783
AT1G15960	0.65272	0.697826	0.25159	0.486414	1.44859	1.56386	1.26051	1.02439	0.45059	0.44622	0.199594	0.474833	0.4484	0.307853	-0.542542	0	0.030303
AT1G15970	3.89198	2.92159	4.28125	3.78408	6.65035	6.9202	7.41224	7.62164	0.585229	0.422183	0.577592	0.496492	0.497065	0.535509	0.107475	3	0.0396601
AT1G15980	23.3177	22.6039	24.2604	17.5538	79.2965	70.121	64.4467	64.5512	0.294057	0.322356	0.376441	0.271936	0.307881	0.31995	0.0554714	0	0.0238095
AT1G15990	0.524103	0.551787	0.755654	1.64555	0.0422555	0.0269693	0.0830978	0.193901	12.4032	20.4598	9.09355	8.48655	15.9301	8.78481	-0.85867	0	0.0554804
AT1G16000	8.74414	8.93425	9.63436	8.56206	83.2508	89.148	83.5662	82.1131	0.105034	0.100218	0.11529	0.104272	0.102598	0.109643	0.0958091	0	0.045977
AT1G16010	8.2797	7.2938	8.41132	6.42317	20.5541	22.2639	19.9299	18.8436	0.402825	0.327607	0.422045	0.340867	0.363274	0.379291	0.062246	0	0.0586907
AT1G16020	2.01712	2.19578	1.77373	1.83562	6.80514	7.51098	6.78861	6.03373	0.296411	0.292343	0.26128	0.304226	0.29437	0.281937	-0.0622585	0	0.0445736
AT1G16022	2.12153	1.71059	2.18134	2.21582	7.32656	6.96861	7.01164	8.42686	0.289567	0.245471	0.311103	0.262947	0.266609	0.286013	0.101358	0	0.0322581
AT1G16030	0.886182	0.659826	0.877148	1.13133	1.73531	1.99517	2.02323	1.69821	0.510676	0.330712	0.433538	0.66619	0.410958	0.537419	0.387055	0	0.049459
AT1G16040	3.0625	3.66476	3.57476	2.89555	9.29567	7.71459	8.58594	8.00231	0.329454	0.475043	0.41635	0.361839	0.395607	0.388139	-0.0274945	0	0.0264317
AT1G16060	6.44197	8.87877	4.49453	9.5538	17.2019	15.3769	14.6526	18.4512	0.374492	0.57741	0.306739	0.517787	0.465011	0.39853	-0.222578	0	0.0549133
AT1G16070	1.23313	1.85489	1.33173	1.77873	1.3799	1.4079	1.22393	0.678467	0.893637	1.31749	1.08808	2.62169	1.08506	1.68896	0.638364	0	0.0552764
AT1G16080	20.7794	21.604	16.447	12.5752	72.0148	68.9721	54.4543	53.2877	0.288543	0.313228	0.302033	0.235987	0.300633	0.266975	-0.171294	0	0.0382166
AT1G16090	0.207954	0.638121	0.251158	0.461303	2.24751	1.36788	1.9664	1.48378	0.0925264	0.466504	0.127725	0.310897	0.207759	0.199272	-0.0601747	0	0.0408805
AT1G16110	0.852681	0.899779	1.09308	1.37985	3.80299	4.45001	4.70368	5.62286	0.224213	0.202197	0.232388	0.2454	0.212921	0.238806	0.165519	0	0.0326594
AT1G16120	0.391337	0.51334	0.577867	0.568014	0.51908	0.460877	0.722613	0.640369	0.753905	1.11383	0.799691	0.88701	0.916365	0.84222	-0.121725	0	0.0341997
AT1G16130	1.50629	1.58034	1.3873	1.00163	1.84657	1.62638	2.01218	1.9185	0.815723	0.971692	0.689451	0.52209	0.890299	0.599963	-0.569415	0	0.046729
AT1G16150	0.395093	0.756825	0.491745	0.422743	0.517106	0.457331	0.287092	0.304849	0.764046	1.65487	1.71285	1.38673	1.12446	1.54119	0.454815	0	0.0446194
AT1G16160	0.381043	0.24022	0.329948	0.409769	0.359652	0.523266	0.707948	0.632938	1.05948	0.459078	0.466062	0.647408	0.697411	0.549302	-0.344411	0	0.0355191
AT1G16170	2.9398	3.3632	3.92019	3.08303	15.509	12.9198	15.4017	15.351	0.189554	0.260314	0.25453	0.200836	0.222134	0.226094	0.0254935	0	0.0860215
AT1G16180	70.7329	69.9745	79.6349	48.0267	113.464	109.226	114.105	115.21	0.623395	0.64064	0.697909	0.416862	0.631959	0.539381	-0.228525	0	0.031477
AT1G16190	3.41925	4.53759	4.16903	1.83869	9.61989	8.77534	8.48218	8.78984	0.355435	0.517084	0.491505	0.209184	0.428707	0.320647	-0.419006	0	0.0840108
AT1G16210	22.4903	25.1556	27.292	31.5691	75.2117	80.5673	76.1896	80.1439	0.299027	0.312231	0.358212	0.393905	0.305557	0.375635	0.297887	0	0.0680851
AT1G16220	0.578298	0.41279	0.662348	0.402133	1.42673	1.70612	1.47137	1.26088	0.405331	0.241947	0.450157	0.31893	0.313159	0.378905	0.274941	0	0.0386179
AT1G16240	19.459	20.3476	21.4792	12.2915	48.0079	47.6071	52.3884	46.9399	0.405329	0.427407	0.409999	0.261856	0.416222	0.32766	-0.345154	3	0.055794
AT1G16250	1.96797	2.09869	2.07346	3.08735	4.93314	6.14407	4.75375	5.04359	0.398928	0.34158	0.436174	0.612133	0.369142	0.516717	0.485198	0	0.0338542
AT1G16260	3.51265	2.88587	2.85989	2.83432	8.80664	8.8458	9.8049	10.9941	0.398864	0.326242	0.29168	0.257804	0.36073	0.274219	-0.39559	0	0.0527046
AT1G16270	4.73657	4.5229	5.62125	4.60153	4.2447	3.74512	5.1997	4.48399	1.11588	1.20768	1.08107	1.02621	1.16087	1.05329	-0.140312	0	0.0627178
AT1G16280	2.37878	2.02364	2.15751	1.52037	4.07427	3.9268	3.98005	3.55957	0.583854	0.515341	0.542081	0.427122	0.548529	0.481181	-0.188989	0	0.054878
AT1G16300	8.40546	11.5384	10.8146	33.5298	8.77537	9.21733	8.70951	9.55942	0.957847	1.25182	1.2417	3.50751	1.09501	2.08693	0.930438	0	0.023753
AT1G16310	3.61951	3.31033	3.54304	3.32302	5.22931	5.12967	5.00134	4.94284	0.692158	0.64533	0.708418	0.67229	0.668334	0.690117	0.0462725	0	0.0536131
AT1G16320	7.1012	8.83161	7.15178	7.07521	48.3183	41.611	41.7618	38.2848	0.146967	0.212242	0.171252	0.184805	0.176614	0.177899	0.0104575	0	0.0510949
AT1G16330	0.760655	0.68483	0.599038	0.653715	0.791822	0.592504	1.12715	0.640321	0.960639	1.15582	0.531463	1.02092	1.05372	0.7366	-0.51654	0	0.0446841
AT1G16340	2.62547	3.01635	2.65075	2.08749	9.33645	7.88897	9.26986	6.87476	0.281206	0.38235	0.285954	0.303646	0.327901	0.294667	-0.154178	0	0.0547945
AT1G16350	10.2486	10.0081	11.0176	10.0466	21.4559	21.4234	23.4445	23.2847	0.477659	0.467157	0.469944	0.431468	0.472379	0.450295	-0.0690738	0	0.0457256
AT1G16360	0.420333	0.568165	0.58925	0.539069	1.09571	0.991091	1.18238	1.02126	0.383617	0.573272	0.498359	0.527847	0.468953	0.512891	0.129209	0	0.0474777
AT1G16370	2.72852	2.58427	3.25134	2.31278	3.4255	3.66264	5.90307	4.77201	0.796532	0.705576	0.550788	0.484655	0.749676	0.516665	-0.537038	0	0.0306513
AT1G16390	0.93654	1.05254	1.10549	0.782259	2.30282	2.2257	2.21625	3.44903	0.406693	0.472903	0.498811	0.226806	0.43855	0.336353	-0.382767	0	0.0346821
AT1G16400	2.63482	3.23455	2.42976	1.45762	6.05281	5.88841	5.02011	4.82643	0.435305	0.549308	0.484005	0.302008	0.488996	0.382326	-0.355017	0	0.0371747
AT1G16410	1.21612	1.70331	1.34639	0.852472	4.00756	3.94714	2.73688	2.54926	0.303456	0.43153	0.491943	0.3344	0.361871	0.405593	0.164558	0	0.0463822
AT1G16420	0.844131	1.4556	0.843292	0.920264	2.52067	2.8683	2.19709	2.47713	0.334884	0.507478	0.383822	0.371504	0.412245	0.377613	-0.126595	0	0.0628272
AT1G16430	3.48485	3.05287	3.46483	3.35705	8.27922	9.47115	8.61929	5.74935	0.420915	0.322334	0.401986	0.583901	0.368341	0.484479	0.395391	0	0.0662252
AT1G16440	1.75265	1.32224	1.76538	1.23925	3.33716	2.60811	2.33797	2.29413	0.525192	0.506972	0.755091	0.540183	0.516002	0.638661	0.307673	3	0.05
AT1G16445	0.178517	0.517012	0.508909	0.296041	1.41391	1.43895	0.894043	1.92896	0.126258	0.359298	0.569222	0.153472	0.212989	0.295566	0.472706	0	0.0363636
AT1G16460	7.69109	7.66333	9.51216	6.22174	27.3265	26.1754	27.97	25.6321	0.281452	0.292768	0.340084	0.242732	0.287054	0.287314	0.00130596	0	0.0470219
AT1G16470	21.6818	23.102	20.6328	10.5241	81.8301	81.8522	71.029	70.4096	0.264961	0.28224	0.290484	0.14947	0.273464	0.208371	-0.392197	0	0.0550847
AT1G16480	0.30032	0.424586	0.407869	0.129114	0.366108	0.399194	0.47604	0.416218	0.820304	1.06361	0.856796	0.310208	0.934068	0.515543	-0.857434	0	0.033049
AT1G16490	0.962569	1.22668	1.93084	1.32579	1.20896	2.17179	2.10208	1.38755	0.796196	0.564824	0.918538	0.95549	0.670605	0.936832	0.482327	6	0.0654545
AT1G16510	3.91624	5.13017	6.75735	6.21849	29.3525	29.1222	32.3056	38.4445	0.133421	0.17616	0.20917	0.161752	0.153308	0.183939	0.262794	0	0.0743243
AT1G16515	8.56466	11.1378	8.53952	5.83041	9.66754	7.71485	4.28463	4.86598	0.885919	1.44368	1.99306	1.1982	1.13092	1.54534	0.450425	0	0.0857143
AT1G16520	3.2009	3.43057	3.44083	2.51529	16.9467	17.3277	18.9611	16.8475	0.18888	0.197982	0.181468	0.149298	0.193378	0.164599	-0.232469	0	0.0705521
AT1G16530	1.44635	1.80878	1.30589	1.38053	3.64428	4.14573	4.08113	4.35443	0.396882	0.4363	0.319982	0.31704	0.416124	0.318508	-0.385685	0	0.0481928
AT1G16540	1.211	1.35956	1.4643	1.2079	3.26608	3.12464	3.6347	3.0125	0.370781	0.435109	0.402867	0.400963	0.401659	0.401914	0.000913035	0	0.0329268
AT1G16560	15.7138	16.4393	14.8372	12.5354	37.6153	36.4608	38.0211	36.9315	0.41775	0.450876	0.390236	0.339423	0.433997	0.363944	-0.25397	0	0.0349854
AT1G16570	4.47808	5.27135	4.81058	5.73576	8.82882	8.13166	8.96966	8.55515	0.507212	0.64825	0.536317	0.670445	0.573411	0.599642	0.0645334	0	0.0493562
AT1G16590	1.2658	1.14865	1.20013	1.16671	4.89702	5.01644	4.64507	6.1455	0.258484	0.228977	0.258366	0.189848	0.243283	0.221473	-0.135507	0	0.0416667
AT1G16610	5.16261	4.87973	6.64725	3.71664	11.9399	11.1525	12.7679	14.2196	0.432383	0.437546	0.520622	0.261374	0.434957	0.368887	-0.237695	3	0.086747
AT1G16630	1.36084	1.54215	1.34193	1.53718	1.16767	1.27331	1.38766	1.54156	1.16543	1.21113	0.967045	0.997159	1.18806	0.981987	-0.274837	0	0.0567376
AT1G16640	1.42228	1.22211	0.832743	0.775352	2.81866	1.8162	2.3053	2.80962	0.504594	0.672894	0.36123	0.275963	0.582699	0.315731	-0.884055	0	0.0444444
AT1G16650	0.861026	1.08154	0.933298	0.587875	2.60962	1.8835	2.20019	2.45333	0.329943	0.574218	0.42419	0.239623	0.435269	0.318819	-0.449169	0	0.059387
AT1G16670	5.40635	4.97295	4.66196	4.49353	13.852	12.858	18.2602	14.9153	0.390294	0.386759	0.255307	0.30127	0.388522	0.277338	-0.486353	0	0.0358056
AT1G16680	1.92416	2.08924	1.81243	2.02529	4.85509	5.82916	5.25081	5.00449	0.396318	0.358412	0.345172	0.404695	0.376889	0.37375	-0.0120651	0	0.0396396
AT1G16690	0.789794	0.857551	0.921746	0.497994	2.9179	3.37947	2.79466	2.52072	0.270672	0.253753	0.329824	0.19756	0.262076	0.255265	-0.0379912	0	0.0613636
AT1G16700	34.2235	43.1846	24.6337	28.4641	79.003	77.5298	70.5765	65.1946	0.433192	0.557006	0.349035	0.436602	0.491214	0.390371	-0.331505	0	0.058296
AT1G16705	2.96933	2.95982	2.5128	9.4718	0.537757	0.419721	0.332848	0.616544	5.52169	7.05187	7.54939	15.3627	6.24006	10.7694	0.787303	0	0.0620155
AT1G16710	3.3264	3.25616	3.12223	2.06908	3.49751	3.0956	4.12271	3.86511	0.951077	1.05187	0.757325	0.535322	1.0002	0.63672	-0.651561	6	0.0919742
AT1G16720	20.4857	18.8354	22.2788	16.1289	64.6573	67.5169	55.2753	52.5754	0.316835	0.278973	0.403052	0.306777	0.297302	0.351634	0.242147	0	0.0500835
AT1G16730	5.82491	6.94502	8.54075	8.97868	65.1106	66.2138	48.0365	56.6981	0.0894618	0.104888	0.177797	0.158359	0.0968682	0.167797	0.792622	0	0.0295567
AT1G16740	12.2444	13.9859	10.2937	6.18608	65.616	73.0213	54.0106	58.8261	0.186607	0.191532	0.190587	0.105159	0.189053	0.141569	-0.417285	0	0.0787402
AT1G16750	1.09788	1.56962	1.13784	1.51298	4.25343	3.68317	4.09493	3.66475	0.258116	0.42616	0.277866	0.412847	0.331661	0.338697	0.030288	0	0.0603774
AT1G16780	0.806534	1.21535	1.21356	1.344	1.17882	1.26212	0.852223	1.10307	0.684188	0.962943	1.42399	1.21842	0.811686	1.3172	0.698482	0	0.0323786
AT1G16790	1.54206	1.68849	1.0903	0.397307	12.3315	12.3299	11.2729	14.8634	0.12505	0.136943	0.0967187	0.0267306	0.130862	0.0508463	-1.36383	0	0.0413793
AT1G16800	0.605717	0.573373	0.64741	0.761924	0.434686	0.462894	0.456336	0.548435	1.39346	1.23867	1.41871	1.38927	1.31379	1.40391	0.0957236	3	0.0609929
AT1G16810	124.039	257.923	105.409	418.084	134.207	152.499	160.74	146.769	0.924236	1.69131	0.655773	2.84859	1.25027	1.36676	0.12852	3	0.0689655
AT1G16820	6.02741	3.93166	7.24354	8.97718	5.4294	2.70805	4.66492	5.13551	1.11014	1.45184	1.55277	1.74806	1.26955	1.64752	0.375984	0	0.0425532
AT1G16825	1.05071	0.81533	1.64315	0.986549	7.58086	8.80089	6.63167	9.50956	0.1386	0.0926418	0.247773	0.103743	0.113315	0.160327	0.500683	0	0.0320513
AT1G16830	0.128624	0.186817	0.155347	0.13242	0.387757	0.422617	0.364624	0.405325	0.331713	0.442048	0.426047	0.326701	0.382927	0.373082	-0.0375776	0	0.0328407
AT1G16840	97.513	86.0051	92.1851	86.1138	56.4021	64.7314	65.067	62.1298	1.72889	1.32865	1.41677	1.38603	1.51561	1.40132	-0.113118	0	0.0740741
AT1G16850	4.50242	3.94229	5.44621	2.30813	9.85411	9.20795	7.87553	10.388	0.456908	0.42814	0.691536	0.222192	0.44229	0.391987	-0.174187	0	0.0261438
AT1G16860	6.88776	7.15909	8.76397	6.49908	21.731	20.9343	23.1376	21.9216	0.316956	0.341979	0.378776	0.296469	0.32923	0.335105	0.0255199	0	0.0378947
AT1G16870	3.74995	4.037	4.10299	2.60602	10.4383	10.783	10.4956	10.1524	0.359249	0.374386	0.390925	0.25669	0.366739	0.316775	-0.211296	0	0.043659
AT1G16880	54.1026	52.4097	63.2214	55.2864	130.866	120.948	123.981	114.07	0.41342	0.433324	0.509928	0.484671	0.423255	0.497139	0.232122	0	0.0343643
AT1G16890	185.48	223.079	205.12	284.539	112.126	105.739	117.347	100.38	1.65421	2.10971	1.74798	2.83462	1.86813	2.22595	0.252826	0	0.0330579
AT1G16900	2.33425	2.20923	2.7786	2.77301	4.69545	3.98026	4.74504	4.1401	0.49713	0.555047	0.58558	0.669793	0.525291	0.626273	0.253674	0	0.0297723
AT1G16905	0.865209	0.771078	1.44614	1.26591	1.59793	1.38234	0.920036	1.26632	0.541456	0.557806	1.57183	0.999676	0.54957	1.25352	1.18961	0	0.0471698
AT1G16916	5.48873	5.55124	3.96291	3.30025	22.9679	25.8543	20.3783	21.4246	0.238974	0.214712	0.194467	0.15404	0.226519	0.173077	-0.388213	0	0.0909091
AT1G16920	7.46993	7.67645	8.51885	9.64243	35.7246	38.4334	38.6755	39.6025	0.209098	0.199734	0.220265	0.24348	0.204362	0.231582	0.180394	0	0.0552995
AT1G16930	2.57569	2.39089	2.60056	2.82824	4.16854	3.90762	5.72659	4.7733	0.617888	0.611853	0.45412	0.592513	0.614863	0.518721	-0.245305	0	0.0444444
AT1G16960	3.13809	3.49864	2.21076	1.18271	16.3934	15.9053	16.9695	14.4043	0.191424	0.219967	0.130278	0.0821081	0.2052	0.103426	-0.988432	0	0.0347826
AT1G16970	3.59116	2.67548	3.70263	2.93009	4.35014	4.64286	5.13691	4.54349	0.825527	0.576257	0.720789	0.644899	0.689722	0.681789	-0.0166892	0	0.0594855
AT1G17020	5.9115	6.31103	7.01468	6.15078	17.8817	17.9766	18.8838	19.3533	0.330589	0.351069	0.371465	0.317816	0.340675	0.343595	0.0123112	0	0.0557103
AT1G17030	1.09488	0.729513	0.748023	0.565254	2.19415	2.24508	1.99969	2.57092	0.499	0.324939	0.374069	0.219864	0.402671	0.286783	-0.489642	0	0.0357853
AT1G17040	1.66953	1.77103	1.89494	1.11271	2.46548	2.19951	2.23684	2.53747	0.677162	0.805193	0.84715	0.438512	0.738408	0.609496	-0.276801	0	0.0327103
AT1G17050	16.8115	17.1185	15.0498	11.4273	30.0766	30.0468	25.768	23.9058	0.558956	0.569728	0.58405	0.478014	0.564316	0.528379	-0.0949321	0	0.0406699
AT1G17060	3.47513	4.54154	4.04542	4.47787	7.2831	7.32631	9.39743	7.59827	0.47715	0.619895	0.430482	0.589328	0.543859	0.503681	-0.110722	0	0.0382166
AT1G17070	2.21119	2.00095	2.18641	1.97673	3.55241	3.27433	3.88231	3.4465	0.622448	0.611102	0.563172	0.573547	0.616749	0.568336	-0.117939	0	0.0623529
AT1G17080	38.3779	39.2113	52.9434	30.178	80.415	82.5529	85.3285	73.3323	0.477248	0.474984	0.620466	0.411524	0.476115	0.505308	0.0858549	0	0.0580645
AT1G17090	2.8292	2.28872	3.50006	1.31754	8.9308	8.00018	7.99653	4.94756	0.316791	0.286084	0.437697	0.266301	0.301046	0.341408	0.181511	0	0.0425532
AT1G17100	13.7101	15.3393	14.5051	10.6729	92.5353	85.1004	56.5057	56.2311	0.148161	0.180249	0.256702	0.189804	0.163419	0.220733	0.433723	0	0.0472103
AT1G17110	4.34195	4.29961	4.62025	3.34787	8.90124	9.01277	9.99295	10.2653	0.487792	0.477058	0.462351	0.326135	0.482395	0.388315	-0.312986	0	0.0421622
AT1G17120	4.50894	4.4594	5.18249	3.93826	8.54581	8.13108	7.91567	8.34838	0.52762	0.548439	0.654713	0.471739	0.537929	0.555746	0.0470112	0	0.0321489
AT1G17130	6.70507	8.26218	6.4557	7.94438	30.523	29.1099	34.2469	31.1008	0.219673	0.283827	0.188505	0.25544	0.249698	0.219435	-0.186393	0	0.0512048
AT1G17140	4.69292	3.76457	3.79876	3.04978	16.3311	17.7964	15.5908	14.5257	0.287361	0.211535	0.243654	0.209958	0.24655	0.226179	-0.124416	0	0.0492754
AT1G17145	2.90671	2.99402	3.45038	3.00539	9.59689	8.7699	10.1081	9.35676	0.30288	0.341397	0.341348	0.3212	0.321563	0.331121	0.0422574	3	0.0744048
AT1G17147	3.35487	3.24538	3.88361	3.44419	12.7623	11.2192	12.4721	10.2463	0.262873	0.28927	0.311384	0.33614	0.275756	0.323525	0.230485	0	0.0505051
AT1G17160	6.99088	8.00019	10.0426	4.43065	18.7171	19.3191	19.3611	16.0539	0.373502	0.414108	0.5187	0.275986	0.393281	0.378357	-0.0558145	0	0.0578947
AT1G17170	59.7836	75.6842	42.0761	47.2458	125.229	132.788	98.1836	99.1837	0.477394	0.569963	0.428545	0.476346	0.521629	0.451814	-0.207295	0	0.0136986
AT1G17180	38.9755	41.9925	26.8198	16.3705	101.347	112.863	60.8173	59.7969	0.384575	0.372066	0.44099	0.273768	0.378269	0.347461	-0.122561	0	0.018018
AT1G17190	15.6973	15.3587	20.0595	13.6519	35.0866	30.2914	36.9414	34.1978	0.447387	0.507032	0.543009	0.399204	0.476277	0.465587	-0.0327494	0	0.0135747
AT1G17200	7.38633	7.20151	7.51811	7.77546	54.8337	50.9813	49.5298	50.2717	0.134704	0.141258	0.15179	0.154669	0.137942	0.153222	0.151564	0	0.0195122
AT1G17210	8.60985	8.60339	9.26524	7.01148	16.2136	16.0441	18.898	17.5401	0.531026	0.536234	0.490276	0.39974	0.533624	0.4427	-0.269495	3	0.0646507
AT1G17220	15.0358	15.1359	12.6346	11.347	27.1237	29.9418	24.7418	21.9439	0.554342	0.505511	0.510658	0.517091	0.529363	0.513865	-0.0428703	0	0.0340798
AT1G17230	0.684777	0.658784	0.604747	0.455746	1.91212	1.98725	2.19383	2.03341	0.358124	0.331505	0.275658	0.224129	0.344558	0.248562	-0.471142	0	0.0435572
AT1G17240	0.349873	0.347025	0.60514	0.45	0.413278	0.410254	0.682976	0.520384	0.84658	0.845878	0.886034	0.864746	0.846229	0.875325	0.0487707	0	0.0410959
AT1G17250	0.966694	1.10806	1.54675	1.43023	0.793395	1.31963	1.60618	1.52611	1.21843	0.839675	0.962999	0.937174	1.01148	0.949999	-0.0904639	0	0.0422721
AT1G17260	0.297162	0.294092	0.200394	0.329548	0.353031	0.401178	0.412119	0.366836	0.841745	0.733071	0.486253	0.898352	0.785531	0.660928	-0.249174	0	0.0516878
AT1G17270	1.76279	1.82266	1.97422	2.19832	5.17266	5.10138	5.53678	5.46017	0.34079	0.357288	0.356565	0.40261	0.348941	0.378889	0.118789	3	0.0548673
AT1G17280	13.1154	13.3565	24.1483	22.3005	40.2733	37.4258	44.6174	44.1862	0.32566	0.356879	0.541231	0.504694	0.340913	0.522643	0.616424	0	0.0546218
AT1G17285	4.21685	7.95369	5.8979	5.47218	6.40018	6.87489	6.45531	7.09438	0.658864	1.15692	0.913651	0.77134	0.873071	0.839485	-0.0565934	3	0.0625
AT1G17290	41.8476	44.2315	43.5898	26.8084	68.5011	63.8	78.2079	74.79	0.610904	0.693284	0.557358	0.358449	0.650792	0.446973	-0.54201	4	0.0698529
AT1G17300	1.93536	1.81013	2.54768	1.13629	5.88778	7.83571	6.90566	9.69815	0.328708	0.23101	0.368926	0.117166	0.275563	0.207907	-0.406441	0	0.0512821
AT1G17310	0.722464	0.797274	1.42765	2.08535	2.44674	1.80877	1.85216	1.67989	0.295276	0.440782	0.770803	1.24136	0.360767	0.978184	1.43904	0	0.059633
AT1G17330	3.3229	4.43524	5.20456	4.24671	16.1547	19.0451	18.3198	18.3908	0.205692	0.232881	0.284095	0.230915	0.218865	0.256128	0.226826	0	0.0269058
AT1G17340	6.1384	6.11379	6.27423	6.95254	7.13186	7.66586	9.24959	7.87105	0.860701	0.797535	0.678325	0.883305	0.828516	0.77406	-0.0980853	0	0.0534351
AT1G17350	5.72332	4.65169	6.34789	4.16302	6.92448	8.74486	8.38793	8.82168	0.826534	0.531934	0.756789	0.471908	0.66307	0.597607	-0.149963	0	0.0219298
AT1G17360	5.98673	6.54167	5.39328	5.20316	8.29082	8.16963	9.38503	9.15194	0.722091	0.80073	0.574668	0.568531	0.760395	0.571591	-0.411765	3	0.0536723
AT1G17370	12.3247	13.207	13.0631	11.075	27.6429	29.5662	27.4089	30.5916	0.445854	0.446693	0.476601	0.362027	0.446273	0.415382	-0.103487	7	0.104762
AT1G17380	1.57217	1.93958	2.22989	2.55307	3.12769	3.72401	5.21597	4.76875	0.502662	0.520831	0.427512	0.535375	0.511666	0.478413	-0.0969441	5	0.0872727
AT1G17400	0.470552	0.348474	0.466956	0.443036	1.00584	0.786178	0.823446	1.15848	0.46782	0.443251	0.567075	0.382429	0.45537	0.465689	0.0323275	0	0.0304054
AT1G17410	1.39709	1.61801	2.14346	1.36045	5.33969	5.98472	7.86453	4.53797	0.261643	0.270357	0.272548	0.299793	0.265964	0.285846	0.104006	0	0.032967
AT1G17420	2.21271	2.76426	1.89967	1.48052	3.87064	4.17893	4.04491	3.20974	0.571665	0.661476	0.469645	0.461259	0.614933	0.465433	-0.401857	0	0.0456522
AT1G17430	6.09531	5.39734	7.02385	4.65568	14.7424	13.7507	15.0377	13.7114	0.413454	0.392514	0.467083	0.339548	0.402848	0.398242	-0.0165888	0	0.0510511
AT1G17440	4.05045	3.5728	3.91416	2.33103	9.30649	8.71122	11.5616	13.5873	0.435229	0.410138	0.338548	0.171559	0.422497	0.241	-0.809906	9	0.229532
AT1G17450	2.27167	2.30131	1.94936	2.03888	1.24218	1.42625	1.48206	1.12077	1.82878	1.61354	1.3153	1.81918	1.71779	1.54686	-0.151212	3	0.0553022
AT1G17455	3.83155	3.67076	3.96805	4.66121	8.42984	8.26459	8.52079	6.77898	0.454522	0.444155	0.46569	0.687598	0.449309	0.565869	0.33276	0	0.0608696
AT1G17460	0.775075	0.714977	0.645487	0.594996	1.10135	1.1301	1.29427	1.25245	0.70375	0.632667	0.498727	0.475066	0.667263	0.486752	-0.455066	0	0.0512397
AT1G17470	13.2243	12.5353	15.8915	15.2776	40.5376	38.4929	49.2471	43.6375	0.326223	0.325652	0.322689	0.350103	0.325938	0.336116	0.0443656	0	0.0475
AT1G17480	1.05275	0.864435	1.2372	0.85149	1.73677	1.76494	1.38971	1.97379	0.606154	0.489782	0.890258	0.431398	0.54487	0.619722	0.185711	0	0.0725806
AT1G17490	18.8007	22.8991	14.4558	15.6609	34.538	36.5718	36.3199	32.1921	0.544348	0.626141	0.398013	0.486483	0.583814	0.44003	-0.407906	0	0.025641
AT1G17500	4.86164	5.48801	4.66925	6.17452	5.64333	5.1186	7.08364	5.17198	0.861484	1.07217	0.65916	1.19384	0.961071	0.887092	-0.11556	0	0.0468365
AT1G17510	4.1941	7.38689	9.0717	6.55249	22.8844	25.0894	27.9471	22.8626	0.183273	0.294423	0.324603	0.286603	0.232293	0.305012	0.392921	0	0.0487805
AT1G17520	2.85083	3.08604	2.73696	3.41593	12.8858	12.3207	12.0926	12.6156	0.221238	0.250476	0.226333	0.27077	0.235404	0.247557	0.0726235	0	0.0572391
AT1G17530	6.88668	6.92948	8.41154	6.94573	23.2044	22.6462	20.7186	22.2201	0.296783	0.305989	0.40599	0.312588	0.301351	0.356241	0.241408	0	0.0531915
AT1G17550	10.3568	11.0229	10.504	7.55568	19.0392	18.8295	18.4811	15.2987	0.543972	0.585406	0.568364	0.493877	0.564309	0.529813	-0.091001	0	0.03125
AT1G17560	2.50404	3.3849	2.74629	1.38538	8.55749	7.1467	7.74256	5.64137	0.292614	0.473631	0.354701	0.245575	0.372278	0.295137	-0.334998	0	0.0761421
AT1G17580	2.81118	2.95446	3.02618	2.5694	2.68763	2.58305	3.18906	3.25424	1.04597	1.14379	0.948925	0.789555	1.09379	0.86558	-0.337591	0	0.0650888
AT1G17590	2.27527	2.29156	3.00447	2.05247	7.64356	7.94523	9.86611	9.98116	0.297672	0.28842	0.304524	0.205634	0.293009	0.250241	-0.227626	0	0.0729483
AT1G17600	0.614226	0.539544	0.515717	0.667831	0.594536	0.426627	0.604601	0.506838	1.03312	1.26467	0.852987	1.31764	1.14305	1.06016	-0.108608	0	0.0533333
AT1G17610	1.52041	0.959637	0.952313	0.575856	1.9581	2.08405	1.9983	2.30203	0.776472	0.460467	0.476562	0.250151	0.597947	0.345272	-0.792284	0	0.0475059
AT1G17615	0.972308	0.77566	0.854457	0.732235	1.17875	0.849795	1.50726	0.780731	0.824864	0.912761	0.566894	0.937884	0.8677	0.729165	-0.250952	0	0.0629921
AT1G17620	30.1664	26.7181	50.8283	35.7454	65.8256	68.7511	81.2952	100.192	0.458278	0.388621	0.625231	0.356769	0.422014	0.472296	0.162398	3	0.0415094
AT1G17630	0.299675	0.320153	0.295329	0.232023	0.336853	0.361486	0.265228	0.340463	0.889631	0.885658	1.11349	0.681493	0.887643	0.871112	-0.0271208	0	0.0505464
AT1G17640	2.22081	2.39996	2.68516	3.34208	3.27369	3.37616	3.82637	3.46939	0.678381	0.710855	0.701751	0.963305	0.694428	0.822192	0.24365	0	0.0297297
AT1G17650	2.91704	3.01328	2.08773	1.60053	9.37751	8.92587	8.55237	6.36924	0.311068	0.33759	0.244111	0.251291	0.324057	0.247675	-0.387801	0	0.0306407
AT1G17665	0.203011	0.560674	0.30352	0.332407	1.52769	1.57564	1.16546	0.979941	0.132888	0.355839	0.260429	0.339211	0.217455	0.297221	0.450823	0	0.0648968
AT1G17680	3.2039	3.33819	3.69369	3.75457	6.4759	5.43125	7.15303	7.15347	0.494742	0.614626	0.516381	0.52486	0.551436	0.520603	-0.0830087	0	0.0479376
AT1G17690	3.01328	3.40109	3.0398	2.72637	4.68093	4.75617	5.62222	5.01783	0.643735	0.71509	0.540676	0.543336	0.678475	0.542005	-0.323991	0	0.0423841
AT1G17700	0.562414	0.722863	0.787802	0.753428	1.57557	1.83496	1.51581	1.70758	0.356959	0.393939	0.519723	0.441226	0.374994	0.478869	0.352764	0	0.0662983
AT1G17710	189.382	206.661	218.301	135.167	373.121	339.519	394.428	355.218	0.507562	0.608688	0.553462	0.380518	0.55583	0.458915	-0.276417	0	0.0285714
AT1G17720	7.11369	7.5219	8.30508	5.70643	25.4081	26.2656	29.7015	29.4772	0.279977	0.286378	0.279618	0.193588	0.28316	0.23266	-0.283392	0	0.0418327
AT1G17730	18.4615	19.8661	20.8288	14.9052	49.6974	50.6226	46.8344	49.6672	0.371478	0.392435	0.444733	0.300101	0.381813	0.365329	-0.0636715	0	0.0686275
AT1G17744	0.116116	6.25105	0.880842	12.1867	3.59537	4.48263	6.96077	15.361	0.032296	1.39451	0.126544	0.793353	0.212219	0.31685	0.578246	0	0.115646
AT1G17745	100.483	97.716	109.591	67.0616	110.322	116.697	100.588	98.2963	0.910816	0.837348	1.0895	0.682239	0.87331	0.86215	-0.0185546	0	0.0384
AT1G17750	1.0796	1.06507	1.00776	0.657429	0.75706	1.02652	1.19639	0.911549	1.42604	1.03755	0.842334	0.721222	1.21639	0.779429	-0.642112	0	0.0348944
AT1G17760	3.51311	4.17081	4.4192	3.07115	6.21484	6.76774	7.08122	7.59427	0.565278	0.616278	0.624073	0.404404	0.590227	0.502372	-0.232515	0	0.0557823
AT1G17780	3.72643	4.04114	4.41774	2.1487	14.3844	14.3864	16.4551	12.8395	0.259061	0.2809	0.268472	0.167351	0.269759	0.211965	-0.347849	0	0.0368421
AT1G17790	2.77369	2.97997	2.76935	2.57002	4.28247	4.69398	4.2875	3.61771	0.647685	0.634849	0.645913	0.7104	0.641235	0.677389	0.079132	0	0.0266393
AT1G17820	1.82822	0.0437847	1.72254	1.8713	0.00287921	0.00274709	3.50525	2.70154	634.973	15.9386	0.491417	0.692679	100.601	0.583433	-7.42986	0	0.0497512
AT1G17830	5.69337	5.99608	8.20496	5.49305	11.782	11.0781	11.2536	9.55506	0.483226	0.541255	0.729096	0.574884	0.511418	0.647415	0.340186	0	0.0384615
AT1G17840	15.4893	15.6618	14.5173	11.7613	18.1121	17.4423	15.0676	14.5818	0.855191	0.897921	0.963478	0.806574	0.876295	0.881542	0.00861219	0	0.0482955
AT1G17850	1.04629	1.30246	1.09507	0.719396	2.09766	2.13509	2.00342	1.93322	0.498789	0.610026	0.5466	0.372123	0.551611	0.451002	-0.290517	0	0.0380313
AT1G17860	148.058	211.601	115.156	103.464	269.273	279.571	256.793	268.874	0.549843	0.756878	0.448439	0.384805	0.645108	0.415405	-0.635021	0	0.0456853
AT1G17870	2.15383	2.08301	0.974813	0.919046	6.4534	5.4063	3.32738	3.4542	0.333751	0.385293	0.292967	0.266066	0.358597	0.279193	-0.361103	0	0.0365854
AT1G17880	26.6534	27.6362	35.0073	27.5252	193.044	189.24	196.896	210.971	0.138069	0.146038	0.177796	0.130469	0.141998	0.152305	0.101099	0	0.0722892
AT1G17890	12.5222	13.6787	14.517	9.24587	38.3829	41.7467	37.879	37.2411	0.326244	0.327659	0.383247	0.248271	0.326951	0.308462	-0.0839814	0	0.0455927
AT1G17920	0.276695	0.226713	0.28775	0.262576	0.478155	0.488868	0.570708	0.556672	0.578672	0.463751	0.504198	0.471689	0.518035	0.487673	-0.0871348	0	0.056686
AT1G17930	2.50298	2.13837	2.2064	1.66721	4.7703	4.17406	4.96487	5.26188	0.524701	0.5123	0.444402	0.316847	0.518463	0.375243	-0.466416	0	0.0521921
AT1G17940	1.80716	1.58781	2.00846	1.87113	7.2005	6.41885	6.42912	7.01147	0.250977	0.247367	0.3124	0.266867	0.249165	0.288738	0.212655	0	0.0566502
AT1G17950	1.50433	1.62712	2.22141	2.27759	5.81388	5.64995	5.88962	5.16838	0.258748	0.287988	0.377174	0.440678	0.272977	0.407691	0.578697	0	0.052
AT1G17970	3.72067	3.15066	4.50495	3.85654	9.7502	10.6329	11.5118	14.3876	0.381599	0.296312	0.391333	0.268046	0.336263	0.323876	-0.0541494	0	0.0514905
AT1G17980	4.30085	4.99476	4.21695	3.204	8.54965	8.6613	9.88387	9.17428	0.503044	0.576676	0.42665	0.349237	0.538603	0.386008	-0.480593	0	0.0532213
AT1G17990	6.70562	6.29163	8.95198	7.85897	32.5566	33.9799	44.3071	42.3845	0.205968	0.185157	0.202044	0.185421	0.195286	0.193554	-0.0128503	0	0.0481481
AT1G18000	3.97557	3.51689	4.48764	3.25462	18.8174	20.0728	21.4508	22.5795	0.211271	0.175207	0.209206	0.14414	0.192396	0.173652	-0.147876	0	0.0347826
AT1G18010	3.79219	3.1425	4.37276	2.4534	16.902	17.9514	19.2213	20.7463	0.224363	0.175056	0.227496	0.118257	0.198182	0.164021	-0.272944	0	0.0347826
AT1G18020	7.62342	6.65559	9.2598	9.2171	33.1762	33.0948	44.0901	42.2457	0.229786	0.201107	0.21002	0.218178	0.214969	0.21406	-0.00610852	0	0.0481481
AT1G18030	1.62819	1.26274	1.50711	1.16486	5.42564	5.7542	6.27748	6.08665	0.300092	0.219447	0.240082	0.191379	0.256621	0.214352	-0.259655	0	0.0482955
AT1G18040	1.38793	1.4171	1.73159	1.44974	1.92396	2.40741	2.83477	2.8508	0.721392	0.588641	0.61084	0.508538	0.651645	0.557347	-0.225511	0	0.0637755
AT1G18060	6.18409	7.02741	6.03395	5.04033	78.703	78.7233	61.0298	57.5926	0.078575	0.0892672	0.0988689	0.087517	0.0837507	0.0930199	0.151439	0	0.0484581
AT1G18070	17.9004	17.0646	19.4512	12.1213	31.6249	33.926	33.0989	31.8698	0.566022	0.502995	0.587669	0.380338	0.533579	0.472772	-0.174558	0	0.0487805
AT1G18080	90.6061	87.1807	108.857	73.1276	176.165	178.608	165.569	180.384	0.514325	0.488112	0.657472	0.4054	0.501047	0.516274	0.0431907	0	0.0426829
AT1G18090	0.66934	0.762475	0.487855	0.646643	1.14206	1.32411	1.80425	1.08617	0.586081	0.57584	0.270392	0.595342	0.580938	0.401218	-0.533998	0	0.0467128
AT1G18100	2.25477	2.28098	2.12549	2.32186	8.36597	8.02642	6.62222	6.71861	0.269517	0.284184	0.320963	0.345586	0.276753	0.333047	0.267127	0	0.0402299
AT1G18140	1.93893	1.87282	1.81792	1.53163	4.01806	4.35628	3.33861	4.07103	0.482554	0.429913	0.544514	0.376227	0.455473	0.452615	-0.00908103	0	0.0378007
AT1G18150	7.11774	8.07191	9.45244	7.54773	19.7778	19.1153	19.2136	18.8976	0.359885	0.422275	0.491966	0.399402	0.389834	0.443274	0.18534	0	0.0491525
AT1G18160	4.26128	4.04271	4.13202	3.34694	9.02363	9.39468	11.0673	10.5284	0.472236	0.430319	0.373354	0.317896	0.45079	0.344511	-0.387907	0	0.0493454
AT1G18170	5.11048	5.38891	5.59462	3.504	15.2219	16.6716	14.1468	14.2079	0.335732	0.323239	0.395469	0.246623	0.329426	0.312301	-0.0770187	0	0.0483871
AT1G18180	2.66884	2.3519	3.1118	1.1468	3.4905	3.81698	3.07313	3.25034	0.764601	0.616168	1.01258	0.352825	0.686384	0.597716	-0.199555	0	0.0522876
AT1G18190	3.72809	3.66835	4.26106	2.52595	6.41897	7.01865	8.8322	8.59775	0.580793	0.522657	0.482446	0.293792	0.550959	0.376482	-0.549363	0	0.0657698
AT1G18200	1.00481	1.515	1.76163	1.79604	2.55158	1.92221	3.47278	1.59099	0.393799	0.788155	0.507268	1.12888	0.557113	0.756734	0.441815	0	0.0304348
AT1G18210	147.33	129.502	204.307	155.897	136.847	149.135	154.638	166.87	1.0766	0.868354	1.3212	0.934242	0.966889	1.111	0.200435	0	0.0584795
AT1G18250	2.40643	3.0435	2.44611	1.35105	12.6039	12.8917	9.70087	10.9821	0.190927	0.236082	0.252154	0.123023	0.212308	0.176127	-0.269541	0	0.057377
AT1G18260	9.21009	9.26215	10.8391	7.96023	21.7122	23.3333	24.6239	21.6373	0.42419	0.39695	0.440186	0.367894	0.410344	0.40242	-0.0281313	0	0.0427099
AT1G18265	0.64109	0.617229	0.304407	0.259482	0.964605	0.829401	0.306544	0.422891	0.664614	0.744186	0.993029	0.613591	0.703276	0.780585	0.150466	0	0.0604982
AT1G18270	10.3842	10.7062	10.0956	7.50268	10.2058	9.47935	10.9703	10.8733	1.01748	1.12942	0.920267	0.690009	1.07199	0.796864	-0.427888	0	0.0400291
AT1G18290	0.420113	1.08051	0.647373	1.18903	3.0862	2.63826	3.42857	2.07515	0.136126	0.409554	0.188817	0.572985	0.236117	0.328922	0.478244	0	0.0112994
AT1G18300	3.33712	3.05163	9.64901	7.91749	21.2417	23.1795	61.3944	60.4775	0.157102	0.131652	0.157164	0.130916	0.143815	0.143441	-0.00375822	0	0.0769231
AT1G18330	1.30625	1.26659	1.28775	1.4583	12.1219	11.0318	8.53111	8.38277	0.10776	0.114813	0.150948	0.173964	0.11123	0.162048	0.54287	0	0.0518732
AT1G18335	1.07196	1.09923	1.09222	0.974227	4.10004	5.59998	4.17913	3.85593	0.261451	0.196292	0.261351	0.252657	0.226541	0.256967	0.181814	0	0.0518519
AT1G18340	1.71927	1.69385	1.98312	1.40066	4.06963	4.02299	4.63985	3.20809	0.422463	0.421043	0.42741	0.436602	0.421752	0.431982	0.0345748	0	0.0662252
AT1G18350	0.119045	0.403665	0.262066	0.48001	0.733825	0.639458	0.656496	0.482585	0.162225	0.631261	0.399189	0.994664	0.32001	0.630126	0.977523	3	0.0649351
AT1G18360	2.95565	3.18762	2.53468	2.59843	8.43239	9.0941	6.40984	5.59328	0.350512	0.350515	0.395436	0.464563	0.350513	0.428608	0.290189	0	0.0234987
AT1G18370	1.63989	1.83015	1.41277	1.07721	2.18475	1.90633	2.03449	2.22714	0.750608	0.960038	0.69441	0.483674	0.848889	0.579541	-0.550664	0	0.0728205
AT1G18390	5.66593	5.34064	5.55513	4.21103	9.13648	9.43472	10.1474	12.1326	0.620144	0.566062	0.547444	0.347084	0.592486	0.4359	-0.442784	0	0.0446841
AT1G18400	2.45382	3.08574	3.34482	2.39344	13.072	14.025	19.6141	18.5189	0.187716	0.220017	0.170531	0.129243	0.203226	0.148459	-0.45302	3	0.0536398
AT1G18410	0.357535	0.29607	0.525536	0.388815	0.337246	0.332532	0.250074	0.241465	1.06016	0.89035	2.10152	1.61023	0.971553	1.83955	0.920988	0	0.0645724
AT1G18420	2.30843	2.10899	3.19593	2.32572	3.74254	3.55573	3.41429	4.34379	0.616808	0.593124	0.936045	0.535413	0.60485	0.707934	0.227036	0	0.0274914
AT1G18440	1.84132	2.12885	2.49185	3.15517	6.80861	6.6253	5.97956	5.56386	0.27044	0.321321	0.416728	0.567083	0.294785	0.486127	0.72167	0	0.0692042
AT1G18450	6.97755	8.38259	7.30166	4.87035	20.1247	19.632	19.8643	21.8433	0.346716	0.426986	0.367577	0.222968	0.384763	0.286283	-0.426531	3	0.0429864
AT1G18460	6.56792	5.69612	6.58049	4.37304	11.0735	10.835	11.4313	10.8061	0.593121	0.525715	0.575655	0.404683	0.558402	0.482657	-0.210305	0	0.039886
AT1G18470	10.3192	11.3831	14.9935	11.5316	19.3196	19.0823	21.4014	19.6227	0.534131	0.596527	0.700585	0.587666	0.564467	0.641646	0.184888	0	0.0405983
AT1G18480	5.15687	4.99411	5.48886	3.57319	11.3645	12.1794	10.382	10.0248	0.45377	0.410046	0.52869	0.356435	0.431354	0.434101	0.00915766	0	0.0255102
AT1G18485	0.818418	0.868782	0.656855	0.536618	1.06816	1.00267	0.906446	0.979	0.766194	0.866469	0.724649	0.548129	0.81479	0.630239	-0.37053	0	0.030896
AT1G18490	4.69772	2.45758	3.73214	3.68762	8.28485	9.00607	7.07614	7.44606	0.567025	0.27288	0.527426	0.495244	0.393357	0.511082	0.377714	0	0.0353357
AT1G18500	14.8348	16.7041	16.6062	8.849	21.3353	20.6486	24.3977	22.9777	0.695317	0.80897	0.680646	0.385113	0.749994	0.511982	-0.550786	0	0.0506329
AT1G18540	20.7695	24.3884	23.8073	20.8498	178.308	170.568	162.866	165.728	0.116481	0.142983	0.146177	0.125807	0.129054	0.13561	0.0714958	0	0.0470085
AT1G18550	1.00779	1.26601	1.0435	0.697115	1.82823	2.09933	2.32241	2.54386	0.551238	0.603054	0.449318	0.274038	0.576564	0.350899	-0.716425	3	0.0606061
AT1G18560	1.21577	1.24759	1.11835	0.436707	1.06057	1.22412	1.33292	1.42972	1.14634	1.01917	0.839023	0.305449	1.08089	0.50624	-1.09432	0	0.040521
AT1G18570	7.74644	7.38719	11.306	9.04248	15.9751	14.6606	22.3106	24.7697	0.484907	0.50388	0.506755	0.365062	0.494303	0.430113	-0.20068	0	0.0254958
AT1G18580	2.75987	3.94711	3.51925	3.22003	7.13098	7.89641	8.97357	10.0361	0.387025	0.499861	0.392179	0.320845	0.43984	0.354723	-0.310283	0	0.0483271
AT1G18590	2.8485	3.02318	3.01406	2.60031	8.87761	8.97233	9.11801	9.21347	0.320863	0.336945	0.330561	0.282229	0.328806	0.305441	-0.106344	0	0.0432277
AT1G18600	5.0152	5.89255	5.62721	3.67857	9.67654	9.13899	9.63338	9.05769	0.518284	0.64477	0.584137	0.406127	0.578078	0.487066	-0.247147	0	0.0682493
AT1G18610	0.697637	0.966741	0.917365	0.657901	1.79413	1.60746	1.9584	1.51193	0.388844	0.601409	0.468426	0.43514	0.483585	0.451476	-0.0991196	3	0.048474
AT1G18620	3.79403	3.29639	3.43213	2.40686	8.92713	8.44558	11.6827	11.835	0.425	0.390309	0.293779	0.203368	0.407286	0.244428	-0.736629	3	0.0551583
AT1G18630	3.33354	5.0299	4.78237	3.35829	8.94903	8.66346	8.14278	7.30616	0.372503	0.580588	0.587314	0.459652	0.465049	0.519577	0.159954	0	0.0641026
AT1G18650	1.09964	0.859324	1.18547	0.440637	9.24536	6.77514	6.42327	7.87059	0.11894	0.126835	0.184559	0.0559853	0.122824	0.101649	-0.272992	0	0.027027
AT1G18660	6.41544	6.28821	7.46902	4.12559	19.5408	19.3844	21.087	18.2308	0.32831	0.324395	0.3542	0.226298	0.326347	0.283116	-0.205012	0	0.0554415
AT1G18670	2.58691	2.49797	2.45937	2.53425	4.86316	4.91083	6.39757	4.8258	0.53194	0.508666	0.384423	0.525146	0.520173	0.449308	-0.211285	0	0.0492958
AT1G18680	2.61188	2.35173	5.44023	3.42967	11.2202	9.1215	9.77867	9.76214	0.232784	0.257823	0.556336	0.351324	0.244984	0.442102	0.851694	0	0.0534759
AT1G18690	0.729796	1.20599	1.1483	1.14902	2.3909	2.10539	2.42459	2.15513	0.305239	0.572811	0.473606	0.533156	0.418144	0.502499	0.265123	0	0.0330739
AT1G18700	6.58283	5.70485	6.72848	4.64744	14.2319	13.558	14.5458	14.5092	0.46254	0.420774	0.462572	0.32031	0.441163	0.384924	-0.196739	0	0.0499287
AT1G18710	1.33792	1.6132	1.01101	0.801646	9.61637	9.81322	5.32764	4.4975	0.139129	0.16439	0.189767	0.178243	0.151233	0.183915	0.282258	0	0.0447761
AT1G18720	46.5048	47.9193	44.6592	27.2715	39.6375	37.2604	32.8481	35.8002	1.17325	1.28607	1.35957	0.761769	1.22836	1.01768	-0.271452	0	0.0483092
AT1G18730	16.6045	17.8318	17.4016	11.4088	93.1218	100.496	82.1308	68.8694	0.178309	0.177438	0.211877	0.165658	0.177873	0.187348	0.0748695	0	0.0454545
AT1G18740	10.5461	10.5509	19.4753	20.7102	33.6167	31.1298	76.772	70.0797	0.313716	0.338932	0.253677	0.295524	0.326081	0.273802	-0.252096	0	0.0652742
AT1G18750	0.600056	0.764871	0.687698	0.659948	2.28339	2.32689	2.76882	2.98283	0.262792	0.32871	0.248372	0.221249	0.293908	0.234419	-0.326279	13	0.105128
AT1G18773	0.737425	0.486283	0.560619	1.53113	2.06575	2.07391	1.65682	2.22616	0.356977	0.234476	0.33837	0.68779	0.289314	0.482419	0.737649	0	0.0606061
AT1G18800	4.01652	3.99898	4.65568	4.71973	20.791	19.8837	21.4685	17.3284	0.193186	0.201119	0.216861	0.27237	0.197112	0.243036	0.302152	0	0.0389105
AT1G18810	2.58917	2.43589	1.92482	1.18237	6.54471	7.65428	4.15785	4.4118	0.395613	0.318239	0.462936	0.268002	0.354823	0.352233	-0.0105714	0	0.0386598
AT1G18830	0.618493	0.368071	1.0823	0.764212	0.30815	0.230325	0.619595	0.715977	2.00712	1.59805	1.74679	1.06737	1.79094	1.36545	-0.391337	0	0.0494845
AT1G18835	3.61538	2.64498	2.07085	1.67701	4.90964	3.8835	2.79523	3.01888	0.736384	0.681081	0.740851	0.555507	0.708193	0.64152	-0.142648	0	0.0449438
AT1G18840	4.72064	4.39177	5.08307	3.61943	13.1463	12.9063	12.763	12.5818	0.359085	0.340281	0.398266	0.287672	0.349557	0.338482	-0.0464479	0	0.0732984
AT1G18850	2.33523	2.49136	2.68346	1.78435	4.12174	3.91608	4.58166	5.09485	0.566564	0.636187	0.585696	0.350226	0.600367	0.452908	-0.406626	0	0.02
AT1G18860	1.81155	2.05651	1.9182	1.60755	4.14661	4.19416	4.97334	4.37265	0.436875	0.490327	0.385697	0.367637	0.46283	0.376559	-0.297607	0	0.0510397
AT1G18870	8.96782	8.5952	11.7828	7.43025	16.2878	14.1695	18.0594	17.5847	0.550585	0.606599	0.652447	0.422541	0.577914	0.525057	-0.138379	0	0.0586146
AT1G18880	7.29877	7.40517	9.46322	6.24743	23.1398	24.0115	26.6705	27.94	0.315421	0.308401	0.35482	0.223602	0.311891	0.281671	-0.147034	0	0.0442177
AT1G18890	10.5971	11.0308	12.4353	7.37158	10.2367	10.1744	11.1867	10.8729	1.03521	1.08417	1.11161	0.677977	1.05941	0.86813	-0.287273	0	0.043956
AT1G18900	2.62766	2.90697	2.98801	2.40971	4.60685	4.33394	4.81943	4.8868	0.570381	0.670745	0.619992	0.493106	0.618531	0.552921	-0.161772	0	0.0511034
AT1G18910	1.47747	1.91442	1.75127	1.44912	2.42904	2.22645	3.65346	3.21379	0.608253	0.859853	0.479346	0.450907	0.723193	0.464909	-0.637433	0	0.0533865
AT1G18940	1.68156	1.64483	1.40006	1.37913	1.36958	1.56953	1.15279	1.39992	1.22779	1.04798	1.2145	0.985149	1.13433	1.09383	-0.0524498	4	0.0341556
AT1G18950	3.74331	3.42854	3.42131	2.80214	7.66338	8.33818	9.62218	8.58441	0.488467	0.411186	0.355565	0.326422	0.448164	0.340682	-0.3956	0	0.0492676
AT1G18970	9.50109	10.3835	10.9403	6.48763	20.6236	18.2668	15.1735	18.8391	0.46069	0.568436	0.721014	0.34437	0.511735	0.498293	-0.0384029	0	0.0316742
AT1G18980	44.1797	45.7805	34.3206	20.6664	57.0443	51.86	29.9076	31.5376	0.774481	0.882771	1.14755	0.655294	0.826855	0.867171	0.0686825	0	0.0271493
AT1G19000	55.92	55.8078	68.6436	47.2185	250.97	252.176	285.864	295.54	0.222815	0.221305	0.240127	0.15977	0.222059	0.19587	-0.181045	0	0.0454545
AT1G19010	2.19655	1.93705	1.93016	1.88785	6.13735	5.42852	6.27972	6.42628	0.357899	0.356828	0.307364	0.29377	0.357363	0.30049	-0.250073	0	0.06875
AT1G19020	51.6503	47.9997	56.7697	31.129	156.693	166.385	190.555	214.982	0.329627	0.288486	0.297918	0.144798	0.308371	0.207697	-0.570189	0	0.045977
AT1G19025	0.496075	0.699001	0.294735	0.603655	0.905979	0.645918	0.84289	0.628294	0.547557	1.08218	0.349672	0.960784	0.769777	0.57962	-0.409333	0	0.04
AT1G19050	7.71846	5.996	9.44121	3.34707	7.77195	7.86745	14.0007	8.96675	0.993118	0.762128	0.674338	0.373276	0.86999	0.501711	-0.794141	0	0.0289855
AT1G19080	2.69691	2.50043	3.03286	1.68309	7.5164	7.61251	9.66407	9.13967	0.358803	0.328463	0.313828	0.184152	0.343298	0.2404	-0.514026	0	0.0322581
AT1G19100	1.03854	1.10724	1.05145	0.486139	1.80008	2.14637	1.74604	2.06435	0.576941	0.515866	0.602191	0.235493	0.54555	0.376579	-0.534759	0	0.064759
AT1G19110	7.52798	7.1487	8.16713	6.65223	15.1844	14.674	17.5227	16.1547	0.495771	0.487168	0.466089	0.411783	0.49145	0.438095	-0.165802	0	0.0370861
AT1G19120	11.0145	14.7241	11.7807	6.10501	29.5616	29.85	28.6435	27.7996	0.372595	0.49327	0.411287	0.219608	0.428707	0.300536	-0.512455	0	0.0387597
AT1G19130	18.2048	22.5725	27.5372	15.3524	52.1494	48.1149	51.6621	45.0994	0.349089	0.469137	0.533025	0.340413	0.404686	0.425968	0.0739404	0	0.0518135
AT1G19140	7.45589	6.53158	13.4775	10.8032	19.5014	16.566	16.9098	16.1057	0.382326	0.394276	0.797023	0.670769	0.388255	0.731176	0.913214	0	0.0737179
AT1G19150	9.4732	8.94189	9.72253	6.61889	41.7334	38.1842	31.4863	30.9587	0.226993	0.234178	0.308786	0.213797	0.230558	0.256939	0.156299	0	0.0369004
AT1G19170	3.58848	3.40725	4.30843	3.91194	8.0927	8.23129	7.19985	7.47769	0.443422	0.413939	0.598406	0.523148	0.428427	0.559513	0.385123	0	0.0473373
AT1G19180	35.256	35.3554	36.1795	24.4869	39.3949	43.1502	68.283	73.3268	0.894938	0.819357	0.529846	0.333942	0.856314	0.42064	-1.02555	0	0.0590551
AT1G19190	1.26294	1.63847	2.06726	1.46282	5.18867	4.61329	5.32441	5.72994	0.243403	0.355163	0.388261	0.255294	0.29402	0.314834	0.0986779	0	0.0282132
AT1G19200	31.0567	29.3316	38.6585	42.5044	61.2478	66.0373	64.9188	66.8796	0.507066	0.444167	0.59549	0.635536	0.474576	0.615187	0.374387	0	0.0277778
AT1G19210	0.264475	0.323183	2.04156	1.18586	0.906913	0.875679	12.5826	10.025	0.291621	0.369066	0.162253	0.11829	0.328066	0.138538	-1.2437	0	0.0537634
AT1G19220	2.0936	2.43718	2.93951	2.65559	3.0875	3.08996	5.4556	6.56477	0.678089	0.788742	0.538806	0.404521	0.731326	0.46686	-0.647523	10	0.131555
AT1G19230	5.73199	6.5736	7.8926	6.88864	6.61256	6.39221	9.38562	7.35137	0.866834	1.02838	0.840925	0.937055	0.944157	0.88769	-0.0889707	0	0.0366775
AT1G19240	4.54721	6.02216	8.1824	6.38789	19.5911	19.4299	16.62	16.5628	0.232106	0.309943	0.492323	0.385677	0.268216	0.435749	0.700105	0	0.0190476
AT1G19250	5.03919	5.01357	11.8445	13.6087	7.22669	7.56923	18.3823	17.3546	0.697303	0.662362	0.644343	0.784155	0.679608	0.71082	0.0647813	0	0.0338983
AT1G19270	2.92458	2.83954	4.22368	2.60449	6.97088	7.5474	9.04492	7.09235	0.419542	0.376228	0.466967	0.367225	0.397295	0.414104	0.0597819	0	0.0487805
AT1G19290	0.619854	0.793302	0.746121	0.686633	0.980979	1.07193	1.22791	1.18447	0.631873	0.740069	0.607635	0.579696	0.683834	0.593501	-0.204396	0	0.0353591
AT1G19300	3.5355	3.15605	4.41269	3.12539	9.35603	8.51091	9.35018	12.2551	0.377885	0.370824	0.471936	0.255028	0.374338	0.346925	-0.109717	0	0.0454545
AT1G19310	5.35112	5.67866	7.95276	5.34228	11.9575	13.1851	16.9556	12.8777	0.447512	0.430688	0.469034	0.414847	0.439019	0.44111	0.00685366	0	0.0396476
AT1G19330	2.21594	2.92453	2.38496	2.18429	16.9972	15.1752	18.1722	16.9625	0.130371	0.192718	0.131242	0.128772	0.158508	0.130001	-0.286032	0	0.0604839
AT1G19340	0.267013	0.147908	0.418855	0.442796	1.66105	1.37867	1.12178	1.20182	0.16075	0.107283	0.373384	0.368438	0.131323	0.370903	1.49792	0	0.0457831
AT1G19350	22.0922	20.9792	23.1898	15.4585	112.801	107.573	111.692	119.39	0.195851	0.195023	0.207623	0.129479	0.195437	0.16396	-0.253359	0	0.0505952
AT1G19360	19.2032	19.6625	18.1726	10.6789	29.1966	29.5889	32.3657	31.9716	0.65772	0.664523	0.561477	0.334012	0.661113	0.433059	-0.610333	0	0.039627
AT1G19370	2.2823	2.61335	2.6484	2.89742	4.79203	4.30861	4.54263	5.03737	0.47627	0.606541	0.58301	0.575185	0.537473	0.579084	0.107581	0	0.019802
AT1G19380	5.1291	4.2822	8.132	4.13229	32.3315	34.1515	51.9483	53.0491	0.158641	0.125388	0.15654	0.0778956	0.141038	0.110426	-0.353011	0	0.0337838
AT1G19396	4.522	2.41834	4.27103	6.36124	5.80404	7.02738	6.32225	6.63421	0.779112	0.344131	0.675555	0.958854	0.5178	0.804835	0.636298	0	0.0612245
AT1G19397	0.145498	0.56038	0.792256	0.461869	3.04767	2.8809	2.43184	1.86781	0.0477407	0.194516	0.325785	0.247278	0.0963655	0.28383	1.55844	0	0.040404
AT1G19400	8.52391	7.79734	9.17401	8.2184	20.7727	20.9346	21.6304	23.6081	0.410342	0.372462	0.424126	0.348118	0.390943	0.384247	-0.0249258	0	0.0328947
AT1G19430	2.75502	2.85091	3.3367	2.65022	5.91077	6.04319	6.26455	6.10533	0.466102	0.471756	0.532632	0.434083	0.46892	0.480839	0.0362125	0	0.0303448
AT1G19440	6.32551	5.99624	5.63938	3.86708	5.89506	5.71283	5.08351	4.71392	1.07302	1.04961	1.10935	0.820353	1.06125	0.953969	-0.153749	0	0.0367505
AT1G19450	12.043	13.3327	12.8383	9.19785	20.7915	19.82	18.4743	16.1012	0.579227	0.672689	0.694928	0.571252	0.624211	0.630063	0.0134609	0	0.0327198
AT1G19480	2.50184	1.67673	1.88934	2.27445	5.11459	4.4171	4.03256	4.61476	0.489157	0.3796	0.468521	0.492864	0.430911	0.480539	0.157263	4	0.073107
AT1G19485	1.11598	1.37288	1.50393	0.955774	5.19233	5.20993	5.43185	5.91747	0.214929	0.263512	0.276873	0.161517	0.237984	0.21147	-0.170408	0	0.0281863
AT1G19490	0.73666	0.906195	0.9677	0.990243	3.41813	4.14212	3.71698	3.54016	0.215516	0.218776	0.260346	0.279717	0.217139	0.269858	0.313577	0	0.0444915
AT1G19510	1.64302	2.05473	1.93656	1.56825	3.15043	3.05697	3.65847	2.62264	0.521522	0.672146	0.529336	0.597966	0.592064	0.562606	-0.0736281	0	0.0594059
AT1G19520	5.01796	5.74239	5.00329	4.68494	6.03419	5.81877	6.51832	6.40006	0.831588	0.986874	0.767574	0.732015	0.90591	0.749583	-0.273278	3	0.0413223
AT1G19530	22.2475	17.5436	26.0047	21.1042	75.8363	80.3927	88.8406	82.4155	0.293362	0.218224	0.292712	0.256071	0.253019	0.273779	0.113766	0	0.0508475
AT1G19540	4.02662	4.56219	3.60806	3.65321	2.75343	3.5223	4.41913	4.05682	1.4624	1.29523	0.816464	0.900511	1.37628	0.857458	-0.682636	0	0.0321543
AT1G19550	35.3555	33.6392	43.7631	28.026	2.71403	0.975835	1.9034	1.3989	13.0269	34.4722	22.9921	20.0343	21.1912	21.4623	0.0183385	0	0.0194805
AT1G19570	290.104	301.726	320.058	166.614	935.759	902.07	879.25	871.703	0.31002	0.334482	0.364013	0.191136	0.322019	0.263773	-0.28785	0	0.0186916
AT1G19580	9.03315	7.50661	10.0181	6.23884	22.8302	23.1296	22.4451	21.4458	0.395667	0.324546	0.446338	0.290912	0.358346	0.36034	0.00800614	0	0.0434783
AT1G19600	5.88389	5.5404	7.55879	6.15183	36.5756	37.8013	40.1663	38.8435	0.160869	0.146566	0.188187	0.158375	0.153551	0.172639	0.169035	0	0.0477528
AT1G19630	1.61603	1.82571	1.58088	1.97298	1.6347	1.92086	1.52634	1.77355	0.988579	0.950465	1.03573	1.11245	0.969335	1.0734	0.147127	0	0.0461216
AT1G19640	0.575999	0.625415	0.520061	0.350163	2.0969	1.53576	1.32147	1.32595	0.274691	0.407235	0.393547	0.264085	0.33446	0.322381	-0.0530659	0	0.0282051
AT1G19650	1.87935	2.09987	1.88875	1.2256	5.65758	5.77925	4.90453	4.16907	0.332183	0.363346	0.385103	0.293974	0.347415	0.336468	-0.0461935	0	0.0410509
AT1G19660	41.1065	37.812	45.2862	25.5489	134.405	130.529	125.384	104.64	0.305841	0.289683	0.36118	0.24416	0.297652	0.296961	-0.00335428	0	0.0545455
AT1G19670	13.6442	14.5044	12.241	8.68741	86.0069	92.2509	47.1554	49.2245	0.158641	0.157228	0.259589	0.176485	0.157933	0.214041	0.438578	0	0.0153846
AT1G19680	2.73205	2.48236	2.96951	1.88232	14.6347	14.5234	15.8063	14.5978	0.186683	0.170921	0.187869	0.128945	0.178628	0.155643	-0.198719	0	0.0404494
AT1G19690	0.936173	1.1924	1.09469	0.965152	6.109	6.56983	5.94266	4.89079	0.153245	0.181496	0.184209	0.197341	0.166773	0.190662	0.193126	0	0.0538244
AT1G19700	14.047	13.9198	15.0147	9.64024	19.5429	19.2832	21.8782	20.9745	0.718778	0.721862	0.686286	0.459617	0.720318	0.56163	-0.359013	0	0.100186
AT1G19710	2.07191	2.5869	2.01106	0.965942	9.08503	8.81143	9.15347	8.81826	0.228058	0.293585	0.219705	0.109539	0.258755	0.155133	-0.738083	0	0.0333333
AT1G19715	4.87521	4.27809	4.58117	3.54787	12.6266	12.2957	14.0594	13.264	0.386106	0.347934	0.325844	0.267481	0.366523	0.295224	-0.312096	0	0.0436242
AT1G19720	4.42914	4.5378	4.25503	3.5098	5.49288	5.46062	6.27154	5.95036	0.806342	0.831005	0.678467	0.589847	0.81858	0.632607	-0.371815	0	0.0357542
AT1G19730	9.70015	10.0933	10.7292	8.62902	31.282	31.6405	31.1564	25.4984	0.310087	0.318999	0.344366	0.338414	0.314512	0.341377	0.118252	0	0.0416667
AT1G19740	25.7063	23.8549	22.7561	22.3771	73.972	72.1377	64.1629	81.4842	0.347514	0.330686	0.354661	0.274619	0.338995	0.312084	-0.119329	0	0.0501792
AT1G19750	0.369463	0.371158	0.634101	0.416968	0.269637	0.581609	0.35385	0.615122	1.37022	0.638157	1.79201	0.677862	0.935103	1.10215	0.237122	0	0.0643016
AT1G19770	26.7328	26.3927	38.1762	20.5464	68.3638	71.9561	129.572	146.7	0.391037	0.366789	0.294633	0.140057	0.378719	0.203139	-0.89866	0	0.0634518
AT1G19780	0.592284	0.466466	0.599302	1.28747	0.162785	0.10398	0.133465	0.0649307	3.63844	4.48611	4.49033	19.8284	4.04011	9.43589	1.22376	0	0.0543767
AT1G19790	0.191686	0.215063	0.473904	0.331164	0.395149	0.612153	0.642028	0.506541	0.485098	0.351322	0.738136	0.653775	0.412827	0.694676	0.750805	0	0.0693642
AT1G19800	6.83426	6.68604	6.51015	3.90646	16.3063	14.9593	13.8349	13.8092	0.419118	0.446949	0.47056	0.282888	0.43281	0.36485	-0.246427	0	0.042735
AT1G19835	11.0194	11.3141	11.4756	8.49745	16.9434	16.2377	18.7079	17.8655	0.650365	0.69678	0.613409	0.475635	0.673173	0.540147	-0.317625	0	0.0559512
AT1G19840	2.21348	2.05447	2.43691	3.56456	6.1747	6.39509	6.24767	5.53179	0.358476	0.321257	0.390051	0.644377	0.339357	0.501338	0.562982	0	0.0519481
AT1G19850	2.63858	2.54503	2.96556	2.76368	3.84784	4.0923	5.19655	4.89383	0.68573	0.621907	0.570679	0.564727	0.653039	0.567695	-0.202053	3	0.0819491
AT1G19860	1.32588	1.25282	1.61322	0.674783	6.86848	6.9696	8.17673	7.63508	0.193038	0.179755	0.197294	0.0883793	0.186278	0.132048	-0.496396	0	0.0652174
AT1G19870	14.8907	14.3718	17.3113	11.3466	29.1492	28.0765	34.2801	33.4347	0.510844	0.51188	0.504996	0.339366	0.511362	0.413979	-0.304788	0	0.0641509
AT1G19880	7.64737	7.5062	8.21351	5.31584	12.5085	12.7832	15.7547	13.1718	0.611374	0.587193	0.521337	0.403577	0.599161	0.458694	-0.385413	0	0.0593692
AT1G19900	4.48737	4.17772	4.18856	3.29802	5.53797	6.43208	4.65364	5.45225	0.810291	0.649513	0.900061	0.604892	0.725462	0.737861	0.0244499	0	0.0382514
AT1G19910	53.0991	52.8721	81.1034	47.512	259.616	287.258	248.48	260.533	0.204529	0.184058	0.326398	0.182365	0.194024	0.243974	0.330495	0	0.0180723
AT1G19920	6.87172	6.58612	5.68422	2.90446	20.5859	18.3679	15.3941	14.48	0.333807	0.358567	0.369247	0.200584	0.345966	0.272149	-0.346232	0	0.0377358
AT1G19940	0.892297	0.804221	0.773438	0.674907	1.03137	0.873856	0.803531	0.859079	0.865157	0.920313	0.962549	0.785617	0.892309	0.869595	-0.0372002	0	0.0232558
AT1G19950	2.2534	1.92874	1.39834	1.23612	4.06468	3.53292	3.40589	4.26787	0.554386	0.545934	0.410565	0.289634	0.550143	0.344839	-0.673887	3	0.085443
AT1G19960	15.7831	15.1071	14.5819	11.3275	105.844	110.682	89.1335	84.6995	0.149117	0.136491	0.163596	0.133738	0.142664	0.147915	0.052148	0	0.0461538
AT1G19970	2.21825	2.29539	2.23077	1.74826	5.85537	5.64402	5.875	4.81131	0.37884	0.406694	0.379706	0.363365	0.39252	0.371445	-0.0796175	0	0.043956
AT1G19980	1.69847	1.69083	1.99847	1.13587	4.45733	4.40084	3.87872	3.88097	0.381051	0.384206	0.51524	0.292677	0.382625	0.388328	0.0213435	0	0.0408163
AT1G19990	2.30805	2.10084	2.75903	1.9642	9.26677	8.25181	8.74082	7.04421	0.249067	0.254591	0.315649	0.278839	0.251814	0.296674	0.236516	0	0.0238095
AT1G20010	27.0728	27.3106	32.1969	28.3691	48.0319	46.918	52.8413	52.1635	0.563642	0.582092	0.609313	0.54385	0.572793	0.575652	0.00718241	0	0.0733333
AT1G20020	72.9252	74.8474	64.326	53.0266	140.643	136.46	119.942	121.117	0.518513	0.548493	0.536309	0.437813	0.533292	0.484565	-0.138237	0	0.027027
AT1G20030	1.76253	1.55814	1.55488	0.777854	8.93642	10.8347	9.16016	10.7136	0.19723	0.14381	0.169744	0.0726044	0.168415	0.111014	-0.601279	0	0.03
AT1G20050	13.4282	14.291	15.6522	9.28808	109.896	98.8474	114.606	118.376	0.12219	0.144576	0.136574	0.0784625	0.132913	0.103518	-0.3606	0	0.0178571
AT1G20060	0.425471	0.506209	0.534081	0.373306	0.448705	0.278301	0.431026	0.672324	0.94822	1.81893	1.23909	0.555247	1.31329	0.829459	-0.662947	0	0.0556128
AT1G20070	0.116283	0.110486	0.0927748	0.588505	4.67092	3.34065	2.98931	3.0426	0.0248951	0.0330732	0.0310355	0.193422	0.0286943	0.0774787	1.43304	0	0.0773196
AT1G20090	15.2865	15.7496	14.7146	11.909	51.7858	52.8844	57.2636	50.4046	0.295187	0.297812	0.256963	0.236268	0.296497	0.246398	-0.267024	0	0.0459184
AT1G20100	8.5685	9.23544	10.3574	8.44769	49.7969	46.9475	53.091	48.6424	0.172069	0.196718	0.195088	0.173669	0.183981	0.184067	0.000673027	0	0.0384615
AT1G20110	41.1051	53.5428	45.4497	51.099	27.7179	27.5131	29.0253	30.1399	1.48298	1.94608	1.56586	1.69539	1.69882	1.62934	-0.0602466	0	0.0631229
AT1G20120	0.289967	0.314843	0.309909	0.290393	0.791096	1.01322	0.827683	0.808822	0.366538	0.310735	0.37443	0.359032	0.337485	0.36665	0.119579	0	0.0272953
AT1G20140	4.07082	4.08293	3.73732	3.93765	9.81457	10.5267	10.9924	9.04841	0.414773	0.387864	0.339991	0.435176	0.401093	0.38465	-0.0603888	0	0.0365854
AT1G20160	4.86141	4.52114	3.74663	1.7326	10.1911	9.70472	9.68154	8.97456	0.477025	0.46587	0.386987	0.193057	0.471415	0.273332	-0.786341	0	0.0220779
AT1G20180	0.512315	0.608821	0.497113	0.412452	0.16819	0.172695	0.0474043	0.275744	3.04605	3.52541	10.4867	1.49578	3.27698	3.96052	0.273325	0	0.0409207
AT1G20190	5.07576	6.41532	4.99976	4.49116	14.9225	18.3968	13.4793	11.5999	0.340141	0.348719	0.370921	0.387172	0.344404	0.37896	0.137944	0	0.0316206
AT1G20200	20.6548	19.5186	24.257	15.6251	36.9114	37.5206	39.3827	39.2435	0.559578	0.52021	0.61593	0.398158	0.539535	0.495214	-0.123663	0	0.0695297
AT1G20220	5.40599	5.45307	5.64577	6.10297	20.4475	21.2976	16.891	16.8432	0.264384	0.256042	0.334247	0.36234	0.260179	0.34801	0.419624	0	0.0664557
AT1G20225	16.4991	18.7022	24.6438	15.5383	84.3722	75.3637	87.3624	82.4176	0.195551	0.248159	0.282087	0.188531	0.22029	0.230613	0.0660653	0	0.0384615
AT1G20230	0.306058	0.24146	0.0890237	0.16351	0.473178	0.362706	0.26613	0.207224	0.646814	0.665718	0.334512	0.78905	0.656198	0.513757	-0.353044	0	0.0407359
AT1G20260	118.786	138.551	84.4869	137.373	73.7148	77.1653	69.9336	67.7747	1.61143	1.79551	1.2081	2.02691	1.70098	1.56484	-0.120355	0	0.0696721
AT1G20270	5.34993	5.61902	5.99806	4.95639	11.2477	12.0591	12.05	14.1431	0.475647	0.465957	0.497764	0.350446	0.470777	0.417659	-0.172716	0	0.0173611
AT1G20300	2.3455	2.44491	2.20259	1.63822	3.11164	3.62471	2.99293	4.06079	0.753783	0.674512	0.735931	0.403424	0.713046	0.544878	-0.388063	0	0.0334572
AT1G20310	0.741632	0.533302	0.928399	0.483082	1.72763	2.26357	3.85405	4.29531	0.429277	0.235602	0.240889	0.112467	0.318023	0.164597	-0.950193	0	0.0373444
AT1G20330	27.8794	28.3734	32.4384	18.731	71.4047	71.1213	80.8694	88.1721	0.390442	0.398944	0.401121	0.212437	0.39467	0.291912	-0.435112	0	0.038674
AT1G20340	663.683	563.602	683.278	604.037	1659.72	1585.34	1323.07	1434.33	0.399876	0.355509	0.516434	0.421128	0.37704	0.466353	0.306702	0	0.0178571
AT1G20350	1.80802	2.21376	1.49406	1.52119	2.63787	1.43127	1.83644	2.65717	0.685409	1.54671	0.813563	0.572485	1.02963	0.682461	-0.593302	0	0.0410959
AT1G20370	3.32102	2.48096	3.22466	2.10788	4.80409	5.30188	4.93107	4.08302	0.69129	0.46794	0.653947	0.516255	0.568755	0.581037	0.0308224	0	0.0309091
AT1G20380	1.66087	1.68668	1.1848	0.679098	2.84571	2.97579	2.64411	2.22933	0.58364	0.566801	0.44809	0.30462	0.575159	0.369455	-0.638561	0	0.0409836
AT1G20410	1.79498	2.1193	2.27446	1.76725	4.43619	4.6601	4.4177	3.80131	0.404622	0.454776	0.514852	0.464906	0.428966	0.489242	0.189682	0	0.0514851
AT1G20430	6.55615	6.37396	12.6577	13.9817	32.2376	30.2983	32.9737	26.2348	0.20337	0.210374	0.383873	0.532945	0.206842	0.452308	1.12878	0	0.0769231
AT1G20440	119.516	140.555	122.323	145.071	181.634	198.205	184.527	193.555	0.658005	0.70914	0.6629	0.749508	0.683094	0.704875	0.0452842	0	0.0150376
AT1G20450	45.6163	45.0789	45.5804	39.7418	202.307	210.159	206.397	229.145	0.225481	0.214499	0.220838	0.173435	0.219921	0.195707	-0.168293	0	0.0268199
AT1G20460	1.9867	1.6636	2.75998	2.37992	10.0815	9.31829	12.2904	8.75732	0.197064	0.178531	0.224564	0.271764	0.187569	0.247039	0.397321	0	0.0373832
AT1G20470	3.62579	3.07176	5.45773	3.21843	12.7772	15.037	14.1296	17.0953	0.28377	0.20428	0.386262	0.188264	0.240767	0.269665	0.163533	0	0.0408163
AT1G20480	1.14947	2.05808	1.21356	2.52587	1.21532	1.18352	1.16116	1.60922	0.945817	1.73895	1.04513	1.56962	1.28247	1.2808	-0.00187504	0	0.0388693
AT1G20490	0.636868	0.453536	0.920421	0.606846	3.9348	4.05864	4.35039	4.76042	0.161855	0.111746	0.211572	0.127477	0.134487	0.164227	0.288233	0	0.03125
AT1G20510	15.9886	15.2555	18.1566	12.5752	36.79	36.9076	42.8343	44.1026	0.434591	0.413343	0.42388	0.285135	0.423834	0.347654	-0.285848	0	0.0383912
AT1G20530	0.184666	0.237348	0.165459	0.417109	0.19873	0.219805	0.39135	0.164037	0.929231	1.07981	0.42279	2.54277	1.0017	1.03685	0.0497646	0	0.0471545
AT1G20540	2.924	2.95384	2.55219	1.32978	7.87891	6.35575	8.04439	8.14846	0.371117	0.464751	0.317263	0.163194	0.415304	0.227542	-0.868032	0	0.0482955
AT1G20550	1.0807	0.814927	0.825702	0.991699	2.69763	2.75606	3.15205	3.11275	0.400611	0.295686	0.261957	0.318593	0.344173	0.28889	-0.252611	0	0.0442478
AT1G20560	15.1107	19.543	11.7978	17.0671	19.7894	20.3505	20.6831	19.0683	0.763575	0.96032	0.570408	0.895051	0.856316	0.714524	-0.261162	0	0.02693
AT1G20570	0.190571	0.183032	0.160252	0.186729	0.148461	0.0864248	0.0887832	0.086445	1.28364	2.11782	1.80498	2.16009	1.64879	1.97457	0.260126	0	0.0409417
AT1G20575	11.2558	12.6076	11.2287	10.9797	21.6762	23.2889	25.1336	24.4308	0.51927	0.541357	0.446761	0.44942	0.530198	0.448088	-0.242748	0	0.0404858
AT1G20580	11.767	11.3089	14.5706	12.9217	57.9381	58.2439	55.0599	55.0449	0.203096	0.194165	0.264632	0.234748	0.19858	0.249243	0.32783	0	0.0227273
AT1G20590	0.516729	0.56106	0.690548	1.06077	0.245723	0.339545	0.444244	0.350437	2.10289	1.65239	1.55443	3.02699	1.86408	2.16916	0.218674	0	0.0488722
AT1G20610	1.00414	0.918758	1.16105	1.1039	3.10501	2.90258	3.28516	3.14974	0.323393	0.316531	0.353423	0.350473	0.319944	0.351945	0.13753	0	0.0302326
AT1G20620	451.081	443.115	580.602	426.246	1568.11	1523.45	1911.34	1964.52	0.287659	0.290863	0.303767	0.216972	0.289257	0.256727	-0.172112	0	0.0507099
AT1G20630	11.3269	12.9046	14.7088	16.1165	16.9299	18.3723	18.4309	18.3548	0.669047	0.702394	0.798051	0.878054	0.685518	0.837097	0.288201	0	0.0567951
AT1G20640	4.56546	5.45153	4.80897	4.46192	8.28884	8.32373	10.0304	9.28347	0.550796	0.654938	0.47944	0.480631	0.600614	0.480035	-0.3233	0	0.0544379
AT1G20650	5.89196	6.81422	6.0606	4.26463	16.0932	14.4236	15.8754	14.5024	0.366115	0.472435	0.38176	0.294064	0.415891	0.335055	-0.311809	0	0.0418848
AT1G20670	3.59994	3.50865	3.56127	2.76629	4.97276	4.52334	6.02099	6.89137	0.723932	0.775677	0.591476	0.401414	0.749358	0.487264	-0.62095	0	0.0903522
AT1G20690	5.09841	8.3124	4.75724	4.50399	1.47184	0.760416	0.716339	0.78005	3.46397	10.9314	6.64105	5.77398	6.15353	6.19235	0.00907235	0	0.0373444
AT1G20693	83.3709	103.332	64.8908	43.287	359.262	360.106	362.915	357.299	0.232062	0.286949	0.178804	0.121151	0.25805	0.147181	-0.810058	0	0.0206897
AT1G20696	47.9386	51.2842	45.8998	27.5523	177.361	179.701	180.041	172.677	0.270288	0.285386	0.254941	0.15956	0.277735	0.201689	-0.461578	0	0.0140845
AT1G20700	2.16165	4.02025	2.52898	2.31229	7.08978	6.66363	6.82632	6.35322	0.304897	0.603312	0.370475	0.363956	0.428891	0.367201	-0.224044	0	0.0566038
AT1G20720	0.356167	0.332411	0.289608	0.121668	0.216181	0.240708	0.306318	0.294564	1.64754	1.38097	0.945449	0.413044	1.50838	0.62491	-1.27128	3	0.0561224
AT1G20735	0.311608	0.643358	0.716277	0.239825	1.11485	1.31819	1.41637	1.66156	0.279507	0.488062	0.505713	0.144337	0.369346	0.270173	-0.451091	0	0.0327456
AT1G20760	6.03975	6.42498	7.74171	4.12601	11.03	11.4086	13.4151	14.8438	0.547575	0.56317	0.577089	0.277962	0.555318	0.400511	-0.471472	0	0.054902
AT1G20770	6.2287	5.7953	6.78334	5.99327	21.9147	24.0607	24.1937	17.8367	0.284225	0.240862	0.280376	0.336008	0.261646	0.306934	0.230311	0	0.0416667
AT1G20780	7.65896	7.94388	7.29362	7.08554	9.33073	9.60508	11.4054	10.4684	0.820832	0.82705	0.639488	0.67685	0.823935	0.657904	-0.324653	0	0.0411471
AT1G20810	4.21265	3.72328	3.66174	2.02251	26.5256	28.4343	26.3545	24.5386	0.158815	0.130943	0.138942	0.0824216	0.144207	0.107013	-0.430355	0	0.0515021
AT1G20816	2.05567	2.51847	2.41246	1.20655	10.0415	9.14952	9.52588	5.4988	0.204717	0.275257	0.253253	0.219421	0.237381	0.235731	-0.0100669	0	0.0595238
AT1G20823	8.02434	6.38645	13.3915	8.11766	32.6735	30.7085	43.5282	49.4864	0.245592	0.20797	0.307651	0.164038	0.225999	0.224648	-0.00865539	0	0.0606061
AT1G20830	2.35209	2.43993	2.38124	1.86149	7.83226	6.10532	6.98721	7.42299	0.300308	0.39964	0.3408	0.250774	0.346432	0.292342	-0.244917	0	0.0685714
AT1G20840	14.9834	14.0302	17.674	10.3517	16.6819	16.233	18.6527	17.8004	0.898183	0.864301	0.94753	0.581543	0.881079	0.742314	-0.247243	0	0.0380952
AT1G20850	26.111	29.397	25.7131	15.1935	46.1176	45.3094	37.8989	35.4506	0.566183	0.648806	0.678466	0.428582	0.606088	0.539239	-0.168604	0	0.022409
AT1G20860	2.13719	2.15763	2.28336	2.24223	4.59601	4.36518	5.65131	5.24932	0.46501	0.494282	0.404041	0.427147	0.479423	0.415433	-0.206681	0	0.0373832
AT1G20870	0.93899	1.186	0.43464	0.929011	0.554042	0.235044	0.339985	0.408786	1.6948	5.04586	1.27841	2.27261	2.92433	1.7045	-0.778758	0	0.0344828
AT1G20880	1.89068	1.64468	3.13254	1.48776	4.25016	2.75368	4.33988	4.98389	0.444849	0.597266	0.721803	0.298514	0.515455	0.464186	-0.151143	0	0.0909091
AT1G20890	5.03116	4.79218	5.55069	2.71145	6.25013	5.96315	7.18669	6.30808	0.804969	0.803632	0.772357	0.429838	0.8043	0.576184	-0.481205	0	0.030303
AT1G20900	3.20037	2.96038	3.22501	2.65724	12.55	14.5096	16.7981	18.311	0.25501	0.204029	0.191987	0.145117	0.228099	0.166915	-0.450551	5	0.0929487
AT1G20910	2.04471	2.07487	1.61877	0.737608	5.1663	5.69823	5.62915	5.9795	0.395778	0.364125	0.287569	0.123356	0.379622	0.188344	-1.01119	0	0.0626566
AT1G20920	3.51371	3.33932	3.82389	3.54551	7.50966	8.04892	8.15316	8.25425	0.467892	0.414878	0.469007	0.429538	0.440588	0.448839	0.0267655	3	0.0479863
AT1G20930	5.81784	5.79953	6.48314	3.09212	17.4877	17.3302	20.8447	17.381	0.332682	0.334649	0.311021	0.177902	0.333664	0.235226	-0.504347	0	0.0474684
AT1G20950	19.8343	19.6837	20.1469	12.9063	24.0636	21.4981	24.3669	21.5212	0.824245	0.915602	0.826814	0.599702	0.868723	0.70416	-0.302993	0	0.0634146
AT1G20960	14.4437	13.9225	16.7358	12.2742	6.20358	6.38468	7.32251	7.4339	2.32828	2.18061	2.28553	1.65111	2.25324	1.94259	-0.214017	0	0.0662983
AT1G20970	12.2838	12.7273	14.2112	9.81685	14.5618	15.28	18.9034	17.461	0.843563	0.832938	0.75178	0.562216	0.838234	0.650125	-0.366636	0	0.0498168
AT1G20980	13.0937	13.367	14.1191	10.6129	15.8494	15.2508	18.667	17.8609	0.826132	0.876479	0.756367	0.594197	0.850933	0.670396	-0.344032	0	0.0598456
AT1G20990	0.868139	0.478212	1.23555	1.35441	1.89727	2.49152	1.89907	1.84442	0.457573	0.191936	0.650608	0.734328	0.296352	0.691202	1.22179	0	0.046875
AT1G21000	25.5596	26.1624	38.3617	27.2863	90.2049	86.8516	100.375	104.887	0.28335	0.301231	0.382184	0.260149	0.292154	0.315317	0.110075	0	0.0364372
AT1G21010	7.58937	8.41988	9.00289	6.27462	19.6898	18.8285	19.4315	18.9933	0.385447	0.447188	0.463314	0.33036	0.415171	0.391229	-0.0856924	0	0.056872
AT1G21050	15.2174	15.9178	21.5721	15.0142	96.7459	95.3191	113.408	124.901	0.157292	0.166995	0.190217	0.120209	0.162071	0.151214	-0.100033	0	0.0813008
AT1G21060	1.31749	1.5604	1.3431	0.861632	6.13649	4.6994	7.5961	6.65304	0.214698	0.332042	0.176814	0.12951	0.266999	0.151325	-0.81919	0	0.0482625
AT1G21065	29.08	26.2246	31.8727	25.8587	131.214	127.917	114.882	110.387	0.221623	0.205013	0.277439	0.234255	0.213156	0.254934	0.258215	0	0.0504587
AT1G21070	1.54557	1.79426	1.69771	1.35964	2.82699	3.24413	3.29146	2.5443	0.546719	0.553079	0.515792	0.534387	0.54989	0.525007	-0.0668056	0	0.025788
AT1G21080	16.6121	17.0209	15.4926	11.4584	30.4603	30.7972	33.7459	33.3645	0.545369	0.552677	0.459096	0.343431	0.549011	0.397074	-0.467427	3	0.0739796
AT1G21090	1.73394	1.05339	2.02603	0.755619	2.70224	3.15187	3.30751	3.58131	0.641668	0.334211	0.612554	0.21099	0.46309	0.359503	-0.365288	0	0.0329218
AT1G21100	9.02246	9.41248	10.4777	4.44328	20.0745	19.6759	25.6054	24.8051	0.449449	0.478376	0.409199	0.179128	0.463687	0.270738	-0.776256	0	0.0374332
AT1G21110	9.48671	11.0949	11.2107	16.839	25.0544	25.9197	22.0861	19.4783	0.378644	0.428049	0.507591	0.8645	0.40259	0.662429	0.718456	0	0.0454545
AT1G21120	10.7141	10.4282	9.56585	7.73256	9.18573	10.3375	6.44414	5.94058	1.16639	1.00877	1.48443	1.30165	1.08472	1.39004	0.3578	0	0.0374332
AT1G21130	38.1752	38.8734	43.4867	44.3981	106.999	105.228	130.011	119.776	0.356781	0.369421	0.334485	0.370676	0.363046	0.352116	-0.0441017	0	0.0374332
AT1G21140	3.62894	3.63823	3.99106	2.44389	6.56349	8.11346	5.44894	6.30145	0.552898	0.448419	0.732447	0.38783	0.497926	0.532977	0.0981437	0	0.0348259
AT1G21150	0.698192	0.913426	1.14228	0.840413	1.33355	1.50733	1.15852	0.80196	0.523559	0.605989	0.985982	1.04795	0.563268	1.01649	0.851707	0	0.0434783
AT1G21160	1.44378	1.59994	1.84139	1.36587	3.34743	3.25277	3.64877	3.24292	0.43131	0.49187	0.50466	0.421185	0.460596	0.461037	0.00138286	0	0.0411711
AT1G21170	3.4773	3.88335	3.44223	2.69114	4.93746	4.358	4.82781	4.97311	0.704269	0.891085	0.713	0.541138	0.792189	0.621154	-0.350895	0	0.0595784
AT1G21190	14.9035	14.0592	16.2956	14.1023	43.0734	43.0917	39.6983	42.6642	0.346002	0.326262	0.410486	0.330542	0.335987	0.368351	0.132676	0	0.0306122
AT1G21200	4.00888	3.69347	4.36142	3.55874	3.62218	3.94464	4.37993	4.84104	1.10676	0.936326	0.995774	0.735119	1.01798	0.855577	-0.250742	0	0.0765766
AT1G21210	0.79208	1.07748	1.05379	0.8834	0.317569	0.412741	1.12696	0.851753	2.4942	2.61055	0.935073	1.03716	2.55171	0.984792	-1.37357	0	0.0541272
AT1G21230	0.486774	0.596412	0.530628	0.365804	0.185402	0.10934	0.561576	0.459084	2.62551	5.45466	0.944891	0.796813	3.78434	0.867699	-2.12478	0	0.0613079
AT1G21240	6.82827	6.99834	5.99396	4.79861	7.21046	8.41234	7.79425	7.14674	0.946995	0.831914	0.769023	0.67144	0.887591	0.718577	-0.304752	0	0.0512129
AT1G21245	8.88149	9.98221	7.34725	6.18593	0.987509	1.01791	0.938768	1.04033	8.99383	9.80657	7.82648	5.94612	9.39142	6.82182	-0.461186	0	0.0538922
AT1G21250	34.3409	38.9384	28.2302	20.2808	91.5402	92.5556	107.409	100.027	0.375146	0.420703	0.262829	0.202753	0.397272	0.230845	-0.783201	0	0.0461957
AT1G21270	10.3669	11.2264	9.27582	6.19797	23.8201	22.7605	30.5594	30.0483	0.435216	0.49324	0.303534	0.206267	0.463321	0.250218	-0.888827	0	0.0559345
AT1G21310	156.969	163.58	202.327	162.913	661.828	659.954	817.267	1029.26	0.237175	0.247866	0.247565	0.158282	0.242461	0.197952	-0.292603	0	0.00231481
AT1G21320	0.852147	0.901272	1.45494	0.749633	7.64509	7.66681	10.4946	10.8912	0.111463	0.117555	0.138637	0.0688292	0.114469	0.0976846	-0.22875	0	0.0616114
AT1G21326	0.223903	0.548317	0.792947	0.366615	1.92916	1.35524	2.67714	4.20448	0.116062	0.40459	0.296192	0.0871963	0.216697	0.160707	-0.431246	0	0.075
AT1G21350	5.34163	5.56647	5.35596	4.55936	14.3674	11.9363	11.4506	11.5481	0.371788	0.466348	0.467745	0.394815	0.416392	0.429735	0.0455049	0	0.0394737
AT1G21360	2.97064	3.47928	3.56803	4.66772	2.47207	2.62811	2.14926	2.08493	1.20168	1.32387	1.66012	2.23879	1.2613	1.92786	0.612095	0	0.0267857
AT1G21370	5.0646	5.49919	6.64658	5.97521	11.3615	9.7552	12.2823	11.2671	0.445769	0.563719	0.541151	0.530324	0.501287	0.53571	0.0958169	0	0.0408163
AT1G21380	31.3924	30.9022	31.369	19.3632	35.5236	36.176	37.7809	39.5029	0.883705	0.854218	0.830287	0.490172	0.868837	0.637952	-0.445636	0	0.0631164
AT1G21390	5.58321	5.23347	5.7045	4.08449	15.3872	15.276	16.565	14.2982	0.362848	0.342594	0.344371	0.285665	0.352576	0.313647	-0.16879	0	0.0281124
AT1G21400	10.3014	11.6674	9.36198	5.84623	43.5849	46.1555	40.6882	37.7235	0.236352	0.252785	0.230091	0.154976	0.244431	0.188835	-0.372301	3	0.0697674
AT1G21410	7.10734	7.57488	6.66407	4.07909	22.6887	22.6967	19.4221	16.7589	0.313255	0.333744	0.343118	0.243398	0.323337	0.288989	-0.162026	0	0.0470914
AT1G21440	18.0863	26.1414	14.0868	13.3962	29.3426	31.4512	23.7634	26.5396	0.616384	0.831173	0.592794	0.504763	0.715767	0.54701	-0.387921	0	0.0474777
AT1G21450	9.59576	8.78916	8.54813	5.80197	22.6505	23.2395	26.1886	25.5982	0.423645	0.378199	0.326407	0.226655	0.400277	0.271996	-0.557415	0	0.0555556
AT1G21460	17.0881	14.8642	14.2915	7.89678	42.8475	46.8303	39.3561	35.7607	0.398812	0.317406	0.363133	0.220823	0.355788	0.283175	-0.329324	0	0.0322581
AT1G21480	3.13313	3.98407	2.86177	4.12374	5.04065	4.28036	4.61632	4.21007	0.621573	0.930779	0.619925	0.979494	0.760623	0.779238	0.034884	0	0.0539957
AT1G21500	6.37222	5.44942	7.86014	4.93293	182.595	179.684	188.336	206.958	0.0348981	0.0303278	0.0417347	0.0238354	0.0325328	0.0315399	-0.0447183	0	0.0314961
AT1G21510	0.528599	0.203087	0.2259	0.192561	0.332793	0.3936	0.985208	0.903046	1.58837	0.515973	0.229292	0.213235	0.905294	0.221118	-2.03357	0	0.0401235
AT1G21520	11.3972	11.7402	23.0139	12.9888	73.8842	77.3323	123.507	133.288	0.154258	0.151815	0.186337	0.0974491	0.153031	0.134753	-0.183511	0	0.0895522
AT1G21540	0.901787	1.04084	1.09653	0.632528	1.48472	1.62242	1.35205	1.68869	0.607378	0.641535	0.811013	0.374567	0.624223	0.551161	-0.179588	0	0.0326679
AT1G21550	3.47341	3.84853	4.63315	3.63937	4.31665	4.43235	4.03551	3.61946	0.804654	0.868282	1.1481	1.0055	0.835863	1.07444	0.36224	0	0.0192308
AT1G21560	2.50946	2.30185	2.39422	2.22881	7.70937	6.96168	6.96004	5.20734	0.325508	0.330646	0.343995	0.428013	0.328067	0.383711	0.226032	0	0.0429448
AT1G21580	4.47807	4.52913	5.0775	3.50924	3.60466	3.37499	4.5436	4.69494	1.2423	1.34197	1.11751	0.747452	1.29117	0.913937	-0.498515	5	0.049377
AT1G21590	5.3849	6.13096	4.71944	3.53679	14.9749	15.3008	12.0085	10.8704	0.359595	0.400695	0.393008	0.32536	0.379589	0.357588	-0.0861419	0	0.0356671
AT1G21600	6.61911	7.89055	5.21315	5.10123	18.9993	19.4675	16.6584	16.8775	0.348387	0.405319	0.312944	0.30225	0.375776	0.307551	-0.28905	0	0.0182371
AT1G21610	3.47777	3.44804	3.3774	2.15448	6.93105	7.50503	7.41146	8.27584	0.501767	0.459431	0.4557	0.260334	0.480132	0.344433	-0.479209	0	0.0613139
AT1G21630	9.22577	8.89464	10.3684	7.64135	7.74563	8.07862	10.322	12.0167	1.19109	1.10101	1.0045	0.635894	1.14517	0.79922	-0.518892	3	0.0672683
AT1G21640	9.03611	9.61956	8.48025	4.79352	16.8643	16.648	17.8829	17.6904	0.535813	0.577821	0.47421	0.270967	0.556421	0.358463	-0.634353	0	0.0486815
AT1G21650	1.29584	1.39234	1.36733	1.54078	1.27955	1.37239	1.3249	1.07097	1.01273	1.01454	1.03203	1.43868	1.01363	1.2185	0.265574	0	0.0475285
AT1G21651	0.779837	1.44658	0.722942	0.173244	2.5793	3.04852	2.53865	2.72429	0.302344	0.474519	0.284774	0.0635923	0.378772	0.134571	-1.49296	0	0.0381773
AT1G21660	15.149	13.7687	15.9447	10.0425	20.5876	19.8304	22.8363	20.2371	0.735831	0.694323	0.698217	0.496242	0.714776	0.58863	-0.280131	0	0.0515267
AT1G21670	7.47481	7.46717	9.15213	7.12984	14.7561	14.6848	19.1935	20.7903	0.506557	0.508497	0.476835	0.342941	0.507526	0.404384	-0.327757	0	0.0383523
AT1G21680	13.9226	14.6723	15.5295	13.0038	43.9733	45.4613	44.0523	46.3363	0.316615	0.322743	0.352524	0.28064	0.319664	0.314535	-0.0233362	0	0.0268741
AT1G21690	3.79453	3.19159	4.87306	2.50843	9.16591	8.23807	9.00452	9.84656	0.413983	0.38742	0.541179	0.254752	0.400481	0.371304	-0.109134	0	0.0588235
AT1G21695	0.684477	0.572727	0.618004	0.596944	1.7649	1.62972	1.81855	1.01566	0.387828	0.351427	0.339833	0.58774	0.369179	0.446916	0.275683	0	0.0412844
AT1G21700	5.05845	4.15085	5.65073	3.9383	7.64187	9.04974	11.3219	10.8437	0.661939	0.458671	0.499097	0.363188	0.55101	0.425754	-0.37206	14	0.0804455
AT1G21710	1.07497	1.04787	1.72706	1.5549	10.7851	10.503	11.8523	9.30645	0.0996718	0.0997686	0.145715	0.167078	0.0997202	0.156031	0.645877	0	0.057377
AT1G21720	31.5366	33.1641	33.8228	29.1623	88.1383	75.694	84.9215	81.9912	0.357808	0.438134	0.398283	0.355676	0.395939	0.376377	-0.0730999	0	0.0585366
AT1G21730	1.94011	2.30514	2.23036	1.64739	4.65861	4.54199	5.80536	5.45686	0.416457	0.507518	0.38419	0.301893	0.459738	0.340565	-0.432883	0	0.0639731
AT1G21740	0.754241	0.733352	1.00564	0.687575	1.50208	1.46367	1.93079	1.92746	0.502131	0.501036	0.520844	0.356726	0.501583	0.431044	-0.218656	0	0.0597484
AT1G21750	48.2907	54.3118	41.49	35.9943	126.216	119.444	128.697	131.165	0.382604	0.454705	0.322385	0.27442	0.417099	0.297437	-0.487805	0	0.0378486
AT1G21760	18.4088	24.4172	20.5106	23.5095	22.9216	22.0664	24.2646	22.2962	0.80312	1.10653	0.845289	1.05442	0.942698	0.94408	0.00211415	0	0.0334347
AT1G21770	59.7822	58.8768	47.4278	39.4363	373.999	367.267	328.484	338.417	0.159846	0.160311	0.144384	0.116532	0.160078	0.129712	-0.30346	0	0.0178571
AT1G21780	9.06455	8.60157	10.6633	9.71273	38.3596	41.6937	44.7566	44.9053	0.236305	0.206304	0.238251	0.216294	0.220795	0.227007	0.0400272	0	0.0397554
AT1G21790	1.54939	0.854946	1.77234	0.969093	6.4415	6.95786	5.7465	5.49309	0.240532	0.122875	0.308421	0.17642	0.171917	0.233263	0.440248	0	0.0276817
AT1G21810	0.637056	0.504057	0.317874	0.380624	0.691143	0.549663	0.448796	0.518404	0.921743	0.917029	0.708282	0.734223	0.919383	0.721136	-0.350395	0	0.0492063
AT1G21830	2.47475	2.82102	2.7267	2.7609	12.6657	9.68351	15.6894	14.9217	0.19539	0.291322	0.173792	0.185026	0.238582	0.179321	-0.411939	0	0.0434783
AT1G21840	1.19368	0.776808	0.790141	1.108	3.22707	3.76833	3.10035	3.02637	0.369896	0.206141	0.254855	0.366115	0.276135	0.305461	0.145612	0	0.0622407
AT1G21880	3.53521	4.68234	3.03349	3.28831	5.89495	5.94405	5.9698	7.344	0.599701	0.787736	0.508139	0.447755	0.687318	0.476992	-0.527012	0	0.0252366
AT1G21890	0.965104	0.952839	1.62823	1.06269	1.43159	1.30952	2.09983	2.14024	0.674148	0.727625	0.77541	0.496528	0.700376	0.620494	-0.174712	0	0.025641
AT1G21900	23.1216	24.2421	23.5612	21.4901	35.8975	40.3423	37.6596	32.5561	0.644101	0.60091	0.625636	0.660094	0.622131	0.642634	0.0467802	0	0.0322581
AT1G21910	4.84621	5.94506	7.37898	6.99002	13.133	11.9671	23.0513	23.802	0.36901	0.496784	0.320111	0.293674	0.428157	0.306608	-0.481746	0	0.038961
AT1G21920	7.27719	6.47599	8.37369	6.00501	38.7216	40.0563	42.9331	40.9286	0.187936	0.161672	0.19504	0.146719	0.17431	0.169163	-0.043242	0	0.0550239
AT1G21930	4.45524	5.41864	5.68544	2.78661	56.8595	52.8476	66.924	62.8229	0.0783552	0.102533	0.0849537	0.0443566	0.0896327	0.0613861	-0.546113	0	0.0606061
AT1G21980	4.77715	4.81139	4.94576	4.12339	9.83351	9.21333	10.0898	9.37033	0.485803	0.522221	0.490174	0.440047	0.503683	0.464435	-0.117039	0	0.0504648
AT1G22020	4.47583	4.88977	5.13219	3.75987	8.57992	8.91943	8.65413	8.47293	0.521663	0.548216	0.593034	0.443751	0.534775	0.51299	-0.0599993	0	0.05
AT1G22030	1.58109	1.90621	1.62139	2.21043	5.07455	5.58212	6.18782	5.81257	0.311572	0.341485	0.262029	0.380284	0.326186	0.315667	-0.0472914	0	0.0688623
AT1G22040	3.53464	3.94474	4.18184	3.77929	7.96213	7.50163	8.58811	7.54507	0.443931	0.525851	0.486934	0.500895	0.483158	0.493865	0.0316216	0	0.0231092
AT1G22050	4.81025	6.32602	4.97242	2.38333	12.892	16.3934	15.1521	12.9671	0.373119	0.385888	0.328167	0.183798	0.37945	0.245594	-0.627633	0	0.0416667
AT1G22060	4.44935	3.91724	4.58083	3.19126	3.31939	3.27012	4.39636	3.72357	1.34041	1.19789	1.04196	0.857043	1.26715	0.944989	-0.423216	0	0.066
AT1G22065	26.7534	32.6229	34.1562	26.6804	70.9083	67.5616	94.4429	82.8767	0.377296	0.482862	0.36166	0.321929	0.426827	0.341217	-0.322965	0	0
AT1G22070	7.60727	7.53232	7.64125	6.10006	35.6715	37.5575	44.266	40.959	0.213259	0.200554	0.172621	0.148931	0.206809	0.160339	-0.367174	0	0.111688
AT1G22110	0.372561	0.216372	0.371476	0.505347	0.459031	0.423893	1.51822	0.886173	0.811625	0.51044	0.244679	0.570258	0.64365	0.373537	-0.785026	0	0.04947
AT1G22140	12.4734	13.0623	13.0611	13.5858	46.9734	49.0802	49.9098	39.8834	0.265542	0.266142	0.261694	0.340638	0.265842	0.298568	0.167493	0	0.109589
AT1G22150	0.69794	1.21932	0.999224	0.657284	2.03964	1.99813	1.95912	1.59753	0.342188	0.610231	0.510037	0.411438	0.456961	0.458092	0.00356664	0	0.0365297
AT1G22160	5.1803	6.51075	5.44015	7.26891	51.2203	45.7034	52.2023	46.4711	0.101138	0.142457	0.104213	0.156418	0.120032	0.127674	0.0890481	3	0.101351
AT1G22170	17.463	15.3524	21.3362	14.042	24.5533	22.2997	25.2789	24.1246	0.711228	0.688458	0.844032	0.582061	0.69975	0.700913	0.00239429	0	0.0597015
AT1G22180	5.56347	6.3516	5.19585	4.6558	19.8346	19.1917	21.9052	21.468	0.280493	0.330956	0.237197	0.216872	0.304681	0.226807	-0.425838	0	0.036
AT1G22190	6.16739	6.22661	6.69123	4.25581	85.6881	87.6376	93.8579	89.135	0.0719749	0.0710495	0.0712911	0.0477457	0.0715107	0.0583424	-0.293614	0	0.0572519
AT1G22200	5.1373	5.54619	5.63074	3.67464	19.3543	18.3992	20.9257	17.6299	0.265435	0.301436	0.269083	0.208432	0.282863	0.236824	-0.256291	0	0.0697674
AT1G22210	0.211191	0.517186	0.318652	0.350225	0.231124	0.305631	0.228236	0.265907	0.913756	1.69219	1.39615	1.3171	1.24348	1.35605	0.125021	0	0.0529595
AT1G22220	12.829	13.9515	20.1859	14.4808	24.453	25.4382	30.515	33.312	0.524639	0.548447	0.661507	0.434702	0.536411	0.536245	-0.000446123	0	0.0222222
AT1G22230	3.60624	3.58651	5.80907	4.24765	9.61662	10.1115	10.9338	10.268	0.375001	0.354696	0.531295	0.413678	0.364707	0.468812	0.362272	0	0.0507937
AT1G22250	1.48592	1.20046	1.18226	0.863276	3.79086	5.38268	4.19684	1.87687	0.391974	0.223023	0.281702	0.459955	0.295667	0.359959	0.283857	0	0.0497512
AT1G22270	7.38261	8.11545	7.10907	6.51679	44.9367	42.0049	42.8666	44.5071	0.164289	0.193202	0.165842	0.146421	0.17816	0.155829	-0.193209	0	0.008
AT1G22275	0.19506	0.198954	0.176755	0.183575	0.111541	0.106814	0.120935	0.0341906	1.74877	1.86262	1.46157	5.36917	1.8048	2.80132	0.63427	0	0.0735123
AT1G22280	15.2585	15.8779	16.0253	11.845	31.828	31.5038	36.6323	30.3078	0.479405	0.504	0.437464	0.390823	0.491548	0.413486	-0.249493	0	0.0425532
AT1G22300	102.439	100.275	99.2671	50.6313	185.72	182.044	179.76	151.539	0.551578	0.550828	0.55222	0.334114	0.551203	0.42954	-0.359791	0	0.0470588
AT1G22310	1.87339	1.4505	1.46627	1.67809	5.59425	5.36908	6.26953	6.03782	0.334878	0.270158	0.233872	0.27793	0.300782	0.254951	-0.238498	0	0.0516432
AT1G22330	1.6558	1.77257	2.60452	1.27074	4.41277	3.81913	5.01606	6.15213	0.375229	0.464129	0.519236	0.206553	0.417319	0.32749	-0.349698	0	0.119863
AT1G22340	0.207488	0.223905	0.435698	0.588806	0.147793	0.0405342	0.104074	0.388499	1.40391	5.52385	4.18643	1.51559	2.78478	2.51891	-0.144762	0	0.0327869
AT1G22360	27.9833	27.4808	35.1413	22.6352	47.7172	50.1535	53.9035	55.9044	0.586441	0.547934	0.65193	0.404891	0.56686	0.513771	-0.141868	0	0.0373444
AT1G22370	2.02395	2.35391	2.48689	1.85011	7.37355	7.61543	10.6348	10.2097	0.274488	0.309097	0.233845	0.181211	0.291279	0.205852	-0.500792	0	0.0451613
AT1G22380	0.34041	0.324466	0.262131	0.404051	0.186053	0.0793675	0.264917	0.221888	1.82964	4.08815	0.989483	1.82097	2.73493	1.34232	-1.02678	0	0.0368098
AT1G22400	11.8341	11.9076	15.7991	12.5566	21.5258	23.4224	26.9111	28.1081	0.549764	0.508385	0.587085	0.446725	0.52867	0.512119	-0.045888	0	0.044898
AT1G22410	108.55	101.944	134.944	91.4042	209.496	206.747	205.687	212.075	0.518148	0.493086	0.656065	0.430999	0.505462	0.531755	0.0731603	0	0.0643939
AT1G22430	3.59544	3.39955	2.6085	2.05394	17.2575	16.4072	14.4104	12.4137	0.208341	0.207199	0.181015	0.165458	0.207769	0.173062	-0.263694	0	0.0102828
AT1G22440	10.4413	11.5662	9.83481	4.99245	32.5029	33.6605	31.0087	24.9082	0.321242	0.343613	0.317163	0.200434	0.33224	0.252131	-0.398048	0	0.0258398
AT1G22450	23.7486	23.4763	22.8552	16.1231	100.106	101.979	97.4112	98.8015	0.237235	0.230207	0.234626	0.163187	0.233694	0.195673	-0.25618	0	0.046875
AT1G22460	0.263444	0.388556	0.115648	0.177102	0.525331	0.444343	0.471632	0.26054	0.501482	0.874451	0.245208	0.67975	0.662209	0.408265	-0.697782	0	0.0353357
AT1G22470	1.73669	2.49295	1.8205	0.815911	8.02474	8.92102	10.4984	9.31944	0.216417	0.279447	0.173407	0.0875494	0.245921	0.123214	-0.997027	0	0.0204082
AT1G22480	0.25315	0.367681	0.378481	0.565032	0.726613	0.533155	0.718416	0.371648	0.348397	0.689632	0.526827	1.52034	0.490169	0.894962	0.868546	0	0.0171429
AT1G22490	0.382346	0.682357	0.654463	0.665684	1.31575	1.04013	1.39897	1.1321	0.290592	0.65603	0.467818	0.588008	0.43662	0.524481	0.264513	0	0.0688525
AT1G22500	3.76151	2.82683	2.41056	2.29172	16.8645	14.6957	17.3299	15.9389	0.223043	0.192358	0.139098	0.143782	0.207133	0.141421	-0.550565	0	0.0549738
AT1G22510	3.80851	3.60039	3.57339	1.62363	9.47347	7.88111	8.53822	9.1316	0.402018	0.456838	0.418517	0.177803	0.428553	0.272789	-0.651687	0	0.0537634
AT1G22520	11.1653	10.7739	13.3911	10.8676	39.8221	36.8255	40.651	38.4416	0.280379	0.292566	0.329416	0.282704	0.286408	0.305168	0.0915302	0	0.04
AT1G22530	50.8754	49.9864	61.6307	69.1685	50.1763	49.1946	57.7521	60.0033	1.01393	1.0161	1.06716	1.15274	1.01501	1.10913	0.127926	0	0.0321637
AT1G22540	3.187	2.75321	4.06307	2.62544	3.98978	4.13098	4.43818	4.03846	0.798791	0.666479	0.915481	0.650109	0.729642	0.771468	0.0804178	0	0.0376344
AT1G22550	3.49819	3.97893	4.49103	3.80229	6.56665	5.55073	8.4177	8.56589	0.532721	0.71683	0.533522	0.443887	0.617956	0.486645	-0.344634	3	0.0460177
AT1G22570	1.45797	1.90934	2.4394	1.69347	2.342	2.36431	4.35394	4.20124	0.622532	0.807568	0.560274	0.403088	0.709039	0.475226	-0.577251	0	0.0388693
AT1G22590	4.1778	3.74903	3.35503	2.55312	7.4938	9.31047	6.88301	7.68854	0.557501	0.402668	0.487436	0.332068	0.473801	0.402321	-0.235936	0	0.031746
AT1G22610	6.26006	6.10463	7.63298	4.46486	8.22553	7.64608	9.12771	9.58979	0.761052	0.7984	0.836243	0.465585	0.779503	0.623973	-0.321071	3	0.0533981
AT1G22620	3.2518	3.61971	3.62257	3.04737	5.15031	5.50374	6.51069	5.97278	0.631379	0.657682	0.556403	0.51021	0.644396	0.532806	-0.274338	0	0.0580504
AT1G22630	14.2653	14.2227	10.0599	6.25634	52.9114	63.9772	45.7183	32.3168	0.269607	0.222309	0.220041	0.193594	0.244819	0.206394	-0.246309	0	0.036036
AT1G22640	18.4375	16.2288	20.2299	12.5819	34.2267	36.6654	33.0126	29.0606	0.538688	0.442619	0.612793	0.432954	0.488296	0.515084	0.0770499	0	0.0348837
AT1G22650	2.33065	1.44175	2.78981	1.86687	7.9049	8.78657	10.0851	10.0108	0.294836	0.164086	0.276627	0.186486	0.219951	0.227128	0.0463217	0	0.0336449
AT1G22660	2.64017	3.16161	2.36533	2.72776	4.12764	4.30982	4.18119	4.62283	0.639632	0.733583	0.565707	0.590063	0.684999	0.577757	-0.245639	0	0.0511551
AT1G22690	39.5386	44.5706	42.9469	23.27	319.707	305.184	326.671	314.507	0.123671	0.146045	0.131468	0.0739888	0.134393	0.0986265	-0.446415	0	0.05
AT1G22700	15.4172	14.2769	18.4466	12.6661	37.5111	37.0132	30.7168	29.7106	0.411004	0.385725	0.600538	0.426316	0.398164	0.505983	0.345728	0	0.0662252
AT1G22710	34.734	33.014	38.1217	22.5192	67.7443	71.7015	65.7405	68.7545	0.512722	0.460437	0.579882	0.327531	0.485877	0.435808	-0.156896	0	0.0350877
AT1G22730	2.83016	2.91026	3.83382	2.48504	10.6987	9.76094	11.1452	10.7673	0.264533	0.298154	0.343988	0.230795	0.280841	0.281764	0.00473424	0	0.0302594
AT1G22740	8.54713	9.21489	8.79029	6.05989	10.0079	9.94974	11.4071	9.78788	0.854038	0.926144	0.770598	0.619122	0.889361	0.69072	-0.364668	0	0.0588235
AT1G22750	33.0813	33.3767	38.2717	27.5905	57.3521	49.6415	53.5898	52.4708	0.576811	0.672355	0.71416	0.525826	0.622753	0.6128	-0.0232439	0	0.0285714
AT1G22770	4.7197	4.65888	5.45494	4.37744	4.54065	4.50335	5.3548	5.03069	1.03943	1.03454	1.0187	0.870147	1.03698	0.941499	-0.13936	0	0.0468484
AT1G22780	61.5292	43.253	55.9866	43.175	209.854	196.593	204.808	183.546	0.2932	0.220013	0.273361	0.235227	0.253984	0.253578	-0.00230476	0	0.0980392
AT1G22790	3.51366	2.85325	5.69702	3.87438	20.5489	17.8334	21.3416	20.9471	0.17099	0.159995	0.266944	0.18496	0.165401	0.222203	0.425908	3	0.0599078
AT1G22800	1.34315	0.0734192	0.0610203	0.112066	1.57601	3.45464	2.05273	0.000174956	0.852247	0.0212523	0.0297264	640.538	0.134582	4.36359	5.01896	0	0.0533708
AT1G22830	0.272629	0.500776	0.46664	0.2341	0.852646	0.815374	0.911938	0.585635	0.319745	0.614167	0.511701	0.399737	0.443144	0.452268	0.0294009	0	0.0340909
AT1G22840	108.997	122.859	165.481	117.91	398.207	402.684	412.227	426.469	0.273719	0.3051	0.401432	0.27648	0.288984	0.333148	0.205173	0	0.0434783
AT1G22850	38.9632	66.7675	43.7947	66.7246	74.8744	75.8912	70.2271	83.8443	0.520381	0.879779	0.623615	0.795816	0.676624	0.704473	0.0581907	0	0.0318841
AT1G22860	3.4924	4.0474	3.33849	2.69829	3.63653	3.66933	4.48856	3.92832	0.960366	1.10304	0.743778	0.686881	1.02923	0.714764	-0.52603	0	0.0507614
AT1G22870	2.2075	2.37155	2.16597	1.81004	3.22739	3.70673	3.91719	4.03241	0.683989	0.639796	0.55294	0.448873	0.661524	0.498196	-0.409078	0	0.0689278
AT1G22880	1.23129	1.85235	1.39386	1.40568	4.71501	5.37577	5.07666	6.04044	0.261143	0.344574	0.274562	0.232712	0.299972	0.252772	-0.246987	0	0.0474227
AT1G22882	3.7545	3.86166	3.43067	2.24146	7.80992	8.00426	10.063	9.32669	0.480735	0.482451	0.340919	0.240327	0.481592	0.286238	-0.750595	0	0.0332829
AT1G22885	11.4475	16.7683	9.98129	10.9262	34.9142	31.0173	31.8815	38.9036	0.327875	0.540611	0.313075	0.280853	0.421014	0.296527	-0.505708	0	0.130435
AT1G22890	8.90905	6.48227	6.55646	4.3543	61.2834	58.2091	60.5834	61.8219	0.145375	0.111362	0.108222	0.070433	0.127237	0.0873064	-0.543356	0	0.0810811
AT1G22900	2.03797	1.49097	2.73781	2.88865	4.7265	3.98302	5.15009	6.09615	0.43118	0.374332	0.531604	0.473848	0.401751	0.501896	0.321086	0	0.0206186
AT1G22910	3.74163	3.66424	4.2331	4.27803	15.6137	16.1437	18.2108	18.8583	0.239638	0.226976	0.23245	0.226851	0.233221	0.229634	-0.022365	0	0.048
AT1G22920	9.82332	8.15512	10.8904	5.39032	21.4962	20.9701	21.7818	22.3633	0.456979	0.388893	0.499977	0.241034	0.421564	0.347148	-0.280201	0	0.0642458
AT1G22930	37.8632	37.4744	39.4142	32.1307	49.2111	51.3766	57.3758	54.4429	0.769404	0.729406	0.686948	0.590172	0.749138	0.636724	-0.234562	0	0.0689046
AT1G22940	3.08742	2.87275	3.96904	2.35188	9.56952	9.59807	9.40241	9.57673	0.322631	0.299305	0.42213	0.245583	0.310749	0.321975	0.0511988	0	0.042065
AT1G22950	2.27363	3.02748	2.4146	1.81309	5.06057	5.17869	5.80391	5.03907	0.449283	0.584603	0.41603	0.359806	0.512496	0.386898	-0.405588	6	0.0577889
AT1G22960	0.991918	0.764666	0.748875	0.800285	1.13651	1.34603	1.06211	1.31891	0.872775	0.56809	0.705082	0.606778	0.704141	0.654086	-0.106385	0	0.0278164
AT1G22970	4.66945	4.6674	4.51869	3.08739	6.56592	5.82859	6.96135	6.41965	0.711165	0.800777	0.649111	0.480928	0.754642	0.558727	-0.433649	0	0.047486
AT1G22980	0.260553	0.16689	0.280352	0.517925	0.326237	0.44761	0.364428	0.750455	0.798662	0.372847	0.769293	0.690148	0.545691	0.728647	0.417136	0	0.0388889
AT1G22985	2.81546	3.057	3.39332	2.13382	8.89832	12.5478	10.6837	12.5555	0.316404	0.243628	0.317617	0.169951	0.277642	0.232334	-0.257021	0	0.04375
AT1G22990	9.56835	8.70014	16.7448	9.68537	41.1765	49.8983	53.012	58.8942	0.232374	0.174357	0.315868	0.164454	0.201286	0.227916	0.179253	0	0.0457516
AT1G23000	0.35608	0.221488	0.184177	0.821143	2.11007	2.13536	1.76557	1.61736	0.168753	0.103724	0.104316	0.507706	0.132302	0.230134	0.798646	5	0.0947075
AT1G23010	1.20878	1.11103	1.3662	0.697498	2.54002	2.40571	1.96498	1.99318	0.475894	0.46183	0.695274	0.349942	0.468809	0.49326	0.0733481	0	0.0343643
AT1G23020	3.36897	3.78196	3.78595	3.35162	8.58409	8.83079	11.9957	12.3103	0.392467	0.42827	0.315609	0.272261	0.409978	0.293135	-0.48398	0	0.0320781
AT1G23030	6.78308	6.67959	6.71782	4.64731	17.6733	17.8096	21.628	20.3724	0.383804	0.375056	0.310608	0.228118	0.379404	0.266186	-0.5113	0	0.0424144
AT1G23040	20.4234	16.6615	30.0072	24.5153	53.2033	58.6029	56.1458	65.4317	0.383875	0.284312	0.534451	0.37467	0.330364	0.447485	0.437785	0	0.0206897
AT1G23060	2.09719	2.04408	1.74469	0.980084	5.01579	5.14696	6.08556	5.97581	0.418118	0.397143	0.286693	0.164009	0.407495	0.216841	-0.910144	0	0.0570652
AT1G23080	9.42902	9.72136	12.0479	7.0129	27.4667	26.0241	29.1938	29.0726	0.343289	0.373552	0.412687	0.24122	0.358101	0.315513	-0.182668	0	0.033871
AT1G23090	1.96579	2.17762	2.02716	1.15607	5.95079	5.45783	8.23902	9.46755	0.330341	0.39899	0.246044	0.122109	0.363047	0.173332	-1.06661	0	0.0411392
AT1G23100	3.83918	3.49683	2.90083	3.75475	13.6295	12.568	10.9443	8.3319	0.281682	0.278233	0.265054	0.450648	0.279952	0.345609	0.303964	0	0.0408163
AT1G23110	8.72069	10.4915	9.31463	7.5263	73.2775	69.296	71.2861	69.7258	0.119009	0.151401	0.130665	0.107941	0.134232	0.118761	-0.176662	0	0.0441767
AT1G23120	7.00653	6.77666	6.64072	5.69452	17.9106	12.8895	22.7613	20.6299	0.391195	0.52575	0.291755	0.276032	0.453509	0.283785	-0.676335	0	0.0469799
AT1G23130	172.176	176.225	170.105	113.721	1139.74	1257.06	1112.08	1063.83	0.151066	0.140188	0.152961	0.106898	0.145526	0.127872	-0.186574	0	0.0559006
AT1G23140	37.2528	39.9322	39.4573	22.443	78.7374	72.9444	86.5373	75.0916	0.473127	0.547433	0.455957	0.298875	0.508926	0.369153	-0.463235	0	0.060241
AT1G23150	3.92517	2.68408	2.8132	3.11238	12.1378	11.0444	12.9538	11.8837	0.323384	0.243026	0.217172	0.261903	0.280341	0.238491	-0.233245	0	0.0211268
AT1G23170	2.44145	1.88101	2.25823	1.62072	4.97645	4.21061	4.96326	4.11975	0.490601	0.446731	0.454989	0.393403	0.468152	0.423077	-0.146059	0	0.0508772
AT1G23180	3.57018	2.88703	3.60451	2.5945	6.00266	6.20796	6.09977	5.69663	0.594766	0.465053	0.590926	0.455445	0.525926	0.518781	-0.0197328	0	0.0443114
AT1G23190	63.9118	68.2352	56.805	47.7578	57.0918	56.6268	54.61	48.5866	1.11946	1.205	1.04019	0.982942	1.16144	1.01116	-0.1999	0	0.0410959
AT1G23200	3.30539	2.87283	3.93457	2.85562	4.11472	5.22286	5.75623	7.20941	0.803309	0.550049	0.683532	0.396096	0.664725	0.520331	-0.353327	0	0.0504505
AT1G23205	2.71635	2.52122	2.85363	3.31159	7.35052	7.60788	8.60211	11.3358	0.369545	0.331396	0.331736	0.292136	0.349951	0.311307	-0.168817	0	0.0339806
AT1G23220	7.86966	7.3339	10.5263	13.1841	22.6724	27.3073	24.8688	19.0236	0.347103	0.268569	0.423273	0.693039	0.305321	0.541613	0.826934	0	0.0769231
AT1G23230	2.93036	3.25897	3.93299	2.96298	2.71035	2.88954	4.32442	4.31341	1.08117	1.12785	0.909484	0.686923	1.10427	0.790408	-0.482418	0	0.0674505
AT1G23260	13.8756	17.1731	17.8803	9.84648	53.2309	53.5873	59.6983	47.8301	0.260668	0.32047	0.299511	0.205864	0.289026	0.248311	-0.219052	0	0.0251572
AT1G23280	6.08488	6.30174	6.25221	4.40347	11.2304	10.1676	11.1588	12.8887	0.541822	0.619786	0.560294	0.341654	0.579495	0.437523	-0.405436	0	0.0460526
AT1G23290	112.739	118.669	115.728	100.23	251.74	262.727	264.935	272.89	0.447839	0.451682	0.436817	0.367291	0.449756	0.400548	-0.167168	0	0.0340136
AT1G23310	118.005	122.915	124.511	87.6999	624.324	615.702	538.95	492.31	0.189012	0.199634	0.231025	0.17814	0.194251	0.202866	0.06261	0	0.0622407
AT1G23330	3.32169	4.09065	4.28694	2.96528	9.35864	10.03	8.74617	8.6218	0.354933	0.407841	0.490151	0.343928	0.380469	0.410581	0.109889	0	0.0614407
AT1G23340	0.822753	0.973129	0.850678	0.809948	1.96775	2.45098	2.58742	2.98269	0.418119	0.397037	0.328775	0.27155	0.407441	0.298795	-0.447435	0	0.0609756
AT1G23360	2.41649	3.26832	1.87386	0.872833	6.30791	5.33678	5.21552	5.4525	0.383089	0.612414	0.359285	0.160079	0.484365	0.239821	-1.01413	0	0.0267176
AT1G23380	2.7397	2.48968	2.8561	2.27891	6.92857	8.49757	8.08486	5.79664	0.395421	0.292987	0.353265	0.393143	0.340372	0.372671	0.13079	0	0.0487805
AT1G23390	31.7107	32.0199	26.767	22.3619	104.311	105.475	75.3695	79.8241	0.304001	0.303578	0.355144	0.28014	0.30379	0.31542	0.0542015	0	0.0202532
AT1G23400	6.48658	6.07213	7.18014	4.30185	15.2448	15.1317	15.6633	14.9305	0.425495	0.401285	0.458405	0.288125	0.413213	0.363425	-0.185225	0	0.0336283
AT1G23410	0.139551	3.81723	0.439546	7.32516	0.778634	2.85943	0.828995	2.95558	0.179225	1.33496	0.530216	2.47842	0.489141	1.14634	1.22871	0	0.0573248
AT1G23440	70.5237	61.9329	74.3847	39.3181	93.4542	100.421	95.5755	91.5392	0.754634	0.616733	0.778282	0.429522	0.682208	0.578178	-0.238698	0	0.0458716
AT1G23460	4.88396	4.28679	5.0255	2.47816	6.84189	6.30497	7.3907	5.05378	0.713832	0.679906	0.679976	0.490358	0.696663	0.577435	-0.270801	0	0.0433839
AT1G23465	0.701097	1.46197	1.48131	0.449658	1.85228	1.03834	1.49095	0.98568	0.378505	1.40799	0.993534	0.456191	0.730021	0.673232	-0.116834	0	0.0352941
AT1G23480	2.59491	2.72784	2.42926	2.25337	7.97322	7.76807	10.285	8.50273	0.325453	0.351161	0.236194	0.265017	0.338063	0.250191	-0.43426	0	0.032316
AT1G23490	57.146	56.927	54.1768	31.5758	209.834	211.044	204.161	195.305	0.272339	0.26974	0.265363	0.161674	0.271036	0.207129	-0.387958	3	0.0604396
AT1G23530	1.84366	2.26246	2.45848	1.15227	7.49497	7.11922	6.61147	6.44619	0.245986	0.317796	0.371851	0.178752	0.279595	0.257816	-0.116998	0	0.0736842
AT1G23540	0.687937	0.55115	0.635498	0.400903	0.190132	0.183518	0.155285	0.112469	3.61821	3.00325	4.09246	3.56456	3.29642	3.8194	0.212448	4	0.0513176
AT1G23550	2.78411	2.47222	3.38049	3.7934	4.63446	4.04505	4.16078	5.21097	0.600741	0.611172	0.812465	0.727964	0.605934	0.769055	0.343927	0	0.0246914
AT1G23560	1.67366	1.22693	1.43074	1.28334	2.50877	2.616	2.51896	1.81064	0.667124	0.46901	0.567988	0.708777	0.559364	0.63449	0.18181	0	0.045045
AT1G23710	8.24526	10.3645	11.3834	10.864	37.4246	37.6683	65.6832	61.6741	0.220317	0.275152	0.173308	0.176152	0.246212	0.174724	-0.494826	0	0.0202703
AT1G23720	12.2324	13.7034	18.0385	8.42238	7.41226	8.04528	9.13092	10.7564	1.65029	1.70328	1.97554	0.783011	1.67658	1.24373	-0.430845	0	0
AT1G23730	165.398	171.88	142.236	104.211	200.924	193.464	211.263	203.929	0.823187	0.888434	0.673265	0.511016	0.855188	0.586557	-0.543971	0	0.019305
AT1G23740	28.9916	29.6595	30.6121	18.6635	136.663	152.665	103.293	97.0833	0.212139	0.194278	0.296362	0.192242	0.203013	0.238691	0.233573	0	0.0284238
AT1G23750	6.74346	6.17641	7.01201	5.54132	18.5836	20.4321	20.7517	18.9623	0.362872	0.30229	0.337901	0.292228	0.331198	0.314236	-0.0758479	0	0.0724638
AT1G23760	0.640702	0.423811	0.724225	0.400084	0.806539	0.913558	0.808471	0.764278	0.794384	0.463913	0.895796	0.52348	0.607062	0.684785	0.173807	0	0.0321027
AT1G23780	9.39164	9.0801	11.4005	8.36332	21.0955	21.0759	22.8046	21.0687	0.445196	0.430829	0.499921	0.396955	0.437954	0.445473	0.0245595	0	0.039916
AT1G23790	0.584662	0.673953	0.785146	0.725378	1.45508	1.45041	1.19175	1.18791	0.401807	0.464664	0.658818	0.610634	0.432094	0.634268	0.553748	3	0.0404624
AT1G23800	5.25672	5.13539	5.89073	4.14103	9.17217	8.6834	9.72641	8.30083	0.573116	0.591403	0.605643	0.498869	0.582188	0.54967	-0.0829203	0	0.0485981
AT1G23820	44.4206	36.1329	53.3232	37.1483	58.5596	60.4223	58.3158	52.1576	0.758554	0.598006	0.914387	0.712232	0.673513	0.807004	0.26087	0	0.041791
AT1G23830	3.23666	3.88611	5.39536	2.9101	4.56861	4.6413	4.69114	6.67246	0.708456	0.837289	1.15012	0.436136	0.770184	0.708242	-0.120959	0	0.0346821
AT1G23840	2.38754	2.96045	2.937	1.73135	6.89508	7.36066	7.34861	8.53643	0.346267	0.402199	0.399667	0.202819	0.373187	0.284711	-0.390401	0	0.0324484
AT1G23850	2.23404	2.31325	2.05609	2.80241	5.08128	5.55198	6.48552	6.24159	0.439661	0.416653	0.317028	0.44899	0.428002	0.377283	-0.181973	0	0.028169
AT1G23860	6.73995	6.0311	7.65157	6.11047	16.6124	17.075	16.4694	17.2089	0.405718	0.353212	0.464593	0.355076	0.378556	0.40616	0.101542	0	0.138298
AT1G23870	9.01434	9.56304	10.867	6.94137	9.31154	9.35461	12.8206	12.5397	0.968083	1.02228	0.84762	0.553552	0.994813	0.684983	-0.538357	0	0.0414747
AT1G23880	0.758144	0.882367	0.871007	0.97895	1.31471	1.55888	1.73594	1.53772	0.576663	0.566026	0.501749	0.636624	0.57132	0.565178	-0.0155933	3	0.0641026
AT1G23890	2.32066	2.39915	3.32848	1.8539	8.17467	7.76043	7.54754	8.08335	0.283884	0.309152	0.441002	0.229348	0.296249	0.31803	0.102353	0	0.0305344
AT1G23900	7.23511	5.94019	7.82901	4.65937	8.79248	8.44168	11.7685	11.0919	0.822875	0.703674	0.665251	0.42007	0.760944	0.528632	-0.525526	0	0.0467503
AT1G23935	0.529917	0.505434	0.445859	0.470359	0.354933	0.34338	0.225558	0.229773	1.49301	1.47194	1.97669	2.04706	1.48243	2.01157	0.440353	0	0.04053
AT1G23950	8.6561	10.6818	10.337	8.46846	24.3882	24.0701	28.6854	25.3368	0.35493	0.443779	0.360358	0.334236	0.396876	0.347051	-0.19354	0	0.047619
AT1G23960	11.0986	12.6765	14.5894	9.72953	40.5784	36.1852	39.9831	34.0874	0.27351	0.350323	0.364889	0.285429	0.309543	0.322723	0.0601556	0	0.049505
AT1G23970	5.10741	5.01826	5.14495	4.15448	8.28527	9.23692	7.8063	7.43229	0.616445	0.543283	0.659077	0.558977	0.578709	0.606967	0.0687804	0	0.0561497
AT1G23980	0.702641	0.599121	0.787475	0.66972	2.89944	2.25632	3.45839	2.27013	0.242337	0.26553	0.2277	0.295014	0.253669	0.259181	0.0310137	0	0.0378378
AT1G24020	24.9242	28.3857	18.6702	12.856	174.747	176.095	97.5078	108.913	0.14263	0.161195	0.191474	0.118039	0.151629	0.150338	-0.0123382	0	0.0192308
AT1G24030	1.03697	0.956393	1.88741	1.27181	3.12717	2.83664	4.42163	2.59804	0.3316	0.337157	0.426858	0.489527	0.334367	0.45712	0.45114	0	0.0398936
AT1G24040	3.37567	4.52739	4.83776	1.78668	11.3198	12.4596	9.64393	9.20617	0.298209	0.363366	0.501638	0.194074	0.329179	0.312018	-0.0772464	0	0.028125
AT1G24050	10.9142	11.8505	11.1996	9.34235	37.1809	35.4744	34.9885	33.8589	0.293543	0.334058	0.320094	0.27592	0.313146	0.297187	-0.0754628	0	0.031746
AT1G24070	0.909762	0.937709	0.394876	0.466104	1.66176	1.8256	1.29267	1.21446	0.547469	0.513644	0.305473	0.383795	0.530287	0.342402	-0.631082	0	0.0325497
AT1G24090	0.719284	1.26125	0.913983	1.92631	1.15371	0.723668	0.836072	0.974922	0.623453	1.74286	1.09319	1.97586	1.0424	1.46969	0.495607	0	0.0310734
AT1G24095	1.90347	1.43609	1.7853	1.81287	5.15796	4.06917	4.87112	4.35119	0.369035	0.35292	0.366507	0.416638	0.360888	0.390769	0.114768	0	0.0420561
AT1G24100	21.4979	22.5379	23.2915	17.2365	31.5839	32.5451	30.8857	33.0991	0.68066	0.692513	0.754119	0.520754	0.686561	0.626666	-0.13169	0	0.0347072
AT1G24120	3.29927	3.99865	3.90968	3.5526	13.2045	12.6878	13.536	12.5449	0.24986	0.315157	0.288836	0.283191	0.280615	0.285999	0.0274175	3	0.0526316
AT1G24130	0.962144	0.648989	1.14804	0.740322	1.58579	1.7541	1.1377	1.54763	0.606729	0.369984	1.00909	0.478359	0.473793	0.694771	0.552279	0	0.03125
AT1G24140	3.62252	3.50423	5.12482	4.91132	10.7501	11.3903	12.5649	15.8091	0.336975	0.30765	0.407868	0.310664	0.321979	0.355963	0.144761	0	0.0467532
AT1G24145	4.64923	5.39278	6.72631	4.6261	44.4876	41.2614	56.4887	57.7269	0.104506	0.130698	0.119074	0.0801377	0.116871	0.0976846	-0.25871	0	0.0852713
AT1G24147	9.10956	10.2807	9.37853	5.21382	60.5322	59.4104	52.5882	53.377	0.150491	0.173045	0.178339	0.0976792	0.161375	0.131985	-0.290042	0	0.0390625
AT1G24148	3.29454	3.37861	3.00916	2.83187	47.2153	47.9282	53.692	47.4111	0.069777	0.0704932	0.0560448	0.0597301	0.0701341	0.0578581	-0.277597	0	0.0862069
AT1G24160	13.5046	14.5948	15.1393	10.6328	27.508	28.7201	34.6097	33.4676	0.490934	0.508174	0.437429	0.317704	0.499479	0.372791	-0.422057	0	0.0480591
AT1G24170	12.5063	13.3617	16.2831	8.93425	27.4997	28.5515	30.3806	27.2287	0.45478	0.467986	0.53597	0.328119	0.461335	0.419359	-0.13763	0	0.0304569
AT1G24180	55.8041	59.8607	58.1847	38.4102	104.269	101.861	104.426	103.908	0.535194	0.58767	0.557186	0.369656	0.560819	0.453836	-0.305363	0	0.0482234
AT1G24190	6.48555	6.71676	7.35541	5.53904	6.37141	6.26752	6.81796	6.18658	1.01791	1.07168	1.07883	0.895332	1.04445	0.982807	-0.0877638	0	0.0495868
AT1G24210	0.821698	0.65504	1.24307	0.808177	0.89429	0.960444	0.88708	0.762938	0.918827	0.682018	1.40131	1.0593	0.791616	1.21836	0.622065	0	0.0384615
AT1G24240	3.61026	4.8171	3.72404	2.96671	9.02045	8.33534	7.99691	8.4965	0.400231	0.577913	0.465685	0.349168	0.480935	0.40324	-0.254203	0	0.0493274
AT1G24260	0.81853	0.621224	1.07181	1.18756	0.800181	1.22622	1.78129	1.42828	1.02293	0.506617	0.601704	0.831462	0.719885	0.707315	-0.0254141	0	0.10757
AT1G24265	0.892904	1.02051	1.11587	1.04224	1.18099	0.802478	1.69596	1.43478	0.756064	1.2717	0.657958	0.726411	0.980554	0.691338	-0.504206	0	0.0630372
AT1G24267	7.58939	8.61165	9.19912	6.1337	15.2116	16.4373	17.2268	16.3271	0.498921	0.523909	0.534001	0.375676	0.511262	0.447896	-0.190899	0	0.0610465
AT1G24280	4.86098	5.33493	3.35539	4.2582	6.89476	7.35541	6.1472	6.72392	0.705025	0.725307	0.54584	0.633291	0.715094	0.587942	-0.282459	0	0.0516667
AT1G24290	0.344161	0.466684	0.393163	0.410116	0.737296	0.86454	1.12273	1.10505	0.466788	0.539806	0.350185	0.371129	0.501971	0.360505	-0.477586	0	0.0646388
AT1G24300	4.8735	4.61838	5.58397	3.63198	4.77701	5.13444	5.8174	5.91761	1.0202	0.89949	0.959874	0.613758	0.957945	0.767548	-0.319686	4	0.100267
AT1G24310	1.76655	1.82801	2.50557	1.13719	6.87204	6.55522	5.56722	5.68591	0.257063	0.278863	0.450058	0.200001	0.267742	0.30002	0.164219	11	0.132275
AT1G24320	1.43223	1.67923	2.03845	2.02705	0.803523	0.648977	1.12881	1.37413	1.78244	2.5875	1.80584	1.47515	2.14757	1.63214	-0.39594	0	0.0455696
AT1G24330	0.530838	0.757707	0.579241	0.610194	1.18799	1.02565	1.20778	1.38073	0.446837	0.738758	0.479591	0.441936	0.574547	0.460379	-0.319604	0	0.0492228
AT1G24340	1.95249	1.94482	2.41605	1.54509	5.87061	5.88689	6.15346	7.00633	0.332587	0.330365	0.392633	0.220528	0.331474	0.294256	-0.171826	0	0.043662
AT1G24350	10.1486	6.94889	10.6121	7.33534	23.7426	22.2085	24.3716	22.7065	0.427443	0.312893	0.435429	0.32305	0.36571	0.375054	0.0363972	0	0.0414201
AT1G24360	25.988	28.1735	27.0589	13.6053	78.1465	78.6545	73.8121	71.1093	0.332555	0.358193	0.366592	0.191329	0.345136	0.264839	-0.382049	0	0.04375
[truncated: 18,398 more rows]
