# Supplementary material for: C2-methyladenosine in tRNA promotes protein translation by facilitating the decoding of tandem m2A-tRNA-dependent codons
Source: Nat Commun. 2024 Feb 3;15:1025. doi: 10.1038/s41467-024-45166-6 (PMC10838301; doi:10.1038/s41467-024-45166-6)
Supplement: Supplementary file 6 — Supplementary Data 3 [file 41467_2024_45166_MOESM6_ESM.xlsx]

## Sheet: Supplementary Dataset 3
Supplementary Dataset 3. Expression level of nuclear-encoded protein-coding genes
GENE ID	Col-0 rep1	Col-0 rep2	rlmnl3 rep1	rlmnl3 rep2	p value	p-adjusted	SNR	Fold change log2
AT1G01010	14.5074	14.2628	14.868	12.9956	0.0838245	0.11021	0.214124	-0.0461936
AT1G01020	6.02571	6.27707	7.06194	6.06103	0.199749	0.219203	0.327481	0.0931099
AT1G01030	1.35902	1.12071	1.93673	1.29947	0.207193	0.222266	0.431987	0.384118
AT1G01040	2.56521	2.30538	2.60929	2.49195	3.46901e-06	5.54831e-05	0.305764	0.0667514
AT1G01050	69.792	62.3113	71.1905	63.7048	0.105252	0.128032	0.0932756	0.0301736
AT1G01060	56.2325	54.3093	59.6014	59.7821	1.26416e-06	2.27656e-05	2.10126	0.111011
AT1G01070	8.71731	6.63306	7.11748	5.92511	0.00286148	0.0141074	0.352159	-0.235043
AT1G01080	20.6311	21.9804	19.2053	20.9808	0.00950248	0.0324049	0.388089	-0.0845463
AT1G01090	48.1324	48.1429	41.1446	42.8716	0.000111626	0.00107953	3.5278	-0.196498
AT1G01100	254.26	254.968	255.362	221.356	0.0388547	0.0725141	0.468255	-0.0951756
AT1G01110	2.06229	2.35742	2.5236	2.51147	0.0857645	0.111782	1.00137	0.18806
AT1G01120	43.574	42.5237	48.8575	52.379	0.00243679	0.0125273	1.65567	0.233683
AT1G01130	2.82213	6.13335	5.37531	2.44953	0.00206176	0.0110113	0.0906397	-0.19471
AT1G01140	52.5694	53.8038	61.7209	61.9165	0.0325758	0.065855	6.03643	0.216981
AT1G01160	45.6819	53.6005	58.4338	60.7159	0.000485245	0.00357638	0.97382	0.263165
AT1G01170	119.465	110.905	121.882	96.0326	0.012432	0.0386288	0.180988	-0.08019
AT1G01180	25.3033	25.6662	30.5264	30.6296	0.0233925	0.0558297	10.9274	0.26286
AT1G01190	7.97361	7.60164	9.87348	7.84135	0.0434203	0.0760952	0.444986	0.185702
AT1G01200	4.04397	3.58982	4.33626	3.79947	0.0228492	0.0550796	0.253265	0.0918723
AT1G01210	20.6239	17.2922	17.8063	17.4017	0.00525448	0.0218739	0.362404	-0.106907
AT1G01220	2.71379	2.67485	2.98602	2.70624	0.0939524	0.118724	0.476311	0.0790804
AT1G01225	4.67683	4.8521	4.76776	4.25088	0.149836	0.168816	0.368627	-0.0794043
AT1G01230	45.9139	48.8484	53.5997	48.6668	0.0550229	0.0852956	0.476917	0.109949
AT1G01240	20.4976	23.1091	27.1478	25.3458	0.00246114	0.0126127	1.00679	0.267592
AT1G01250	21.8456	25.4104	17.4469	18.3452	0.00016792	0.00150304	1.2843	-0.400856
AT1G01260	7.18022	7.5038	10.9054	10.4194	0.00708228	0.0267037	4.10137	0.538285
AT1G01290	8.96722	8.77164	9.18275	7.62227	0.00330965	0.0157199	0.265891	-0.078021
AT1G01300	21.5174	20.8299	21.83	25.5673	0.0149145	0.0428792	0.570647	0.162535
AT1G01320	12.703	12.505	14.8955	14.6827	0.00192821	0.0104806	5.31913	0.230653
AT1G01340	5.58671	5.32721	6.52553	6.62367	0.00655286	0.0253443	3.12504	0.268806
AT1G01350	15.8717	14.6124	17.0264	17.472	0.0588974	0.0890638	1.17728	0.178472
AT1G01360	29.2594	31.3819	33.2001	29.5071	0.052081	0.0827663	0.17762	0.0483304
AT1G01370	2.55114	3.38307	2.85662	3.09243	0.241685	0.258155	0.00694926	0.00360332
AT1G01380	6.80913	6.36932	8.01925	6.40313	0.207193	0.222729	0.302522	0.130129
AT1G01390	0.895215	1.09772	0.548999	0.716811	0.0663415	0.0955411	0.98176	-0.654834
AT1G01420	18.7352	17.1226	16.0232	18.7835	0.035127	0.0684995	0.120183	-0.0429219
AT1G01430	19.6714	19.1435	26.1211	26.3463	0.0333397	0.0668247	9.0642	0.434811
AT1G01440	7.44705	6.96586	9.81334	8.9062	0.0448622	0.0776003	1.55101	0.377183
AT1G01450	0.199294	0.207316	0.389068	0.528269	2.20657e-11	8.66251e-10	1.73454	1.17381
AT1G01453	3.54568	2.67763	2.89938	2.55907	0.141196	0.161045	0.316487	-0.189191
AT1G01470	73.9218	73.4226	70.7495	70.1763	9.87186e-10	3.14591e-08	2.99263	-0.0642565
AT1G01480	4.07096	3.61998	2.22988	2.1522	0.0513564	0.0822449	3.12948	-0.811544
AT1G01490	123.11	125.369	144.441	148.415	0.00915023	0.0316785	3.55984	0.237068
AT1G01500	7.79712	8.21563	7.32865	6.90209	0.00330965	0.0157128	1.05436	-0.17021
AT1G01510	9.01606	10.2111	10.3551	12.1579	0.0321361	0.0657386	0.548035	0.227613
AT1G01520	6.77598	6.48477	2.17751	3.18323	0.241685	0.258416	3.04566	-1.30666
AT1G01540	30.8392	33.4585	32.9907	32.5019	0.000416153	0.00316755	0.192224	0.0265648
AT1G01550	116.506	100.188	130.575	122.375	0.000191367	0.00168372	0.739375	0.223193
AT1G01560	6.55595	6.82201	8.3588	7.27637	0.0428673	0.0757218	0.83694	0.224937
AT1G01570	2.29747	1.86442	1.91582	1.80977	0.0479358	0.0797485	0.404656	-0.15977
AT1G01580	0.870512	0.846436	0.805561	0.776671	0.134942	0.155124	1.27172	-0.117885
AT1G01590	0.0391548	0.137546	0.218362	0.220055	0.349502	0.36123	1.30748	1.311
AT1G01600	7.94105	8.13974	8.1337	7.61661	0.000220126	0.00187969	0.230853	-0.0299581
AT1G01610	24.6154	24.9745	24.6164	25.4235	0.026063	0.05852	0.192934	0.0130326
AT1G01620	310.557	326.791	363.648	394.648	3.57346e-11	1.37983e-09	1.28031	0.25068
AT1G01630	60.5308	59.4287	61.7558	60.0837	0.0189266	0.0491333	0.338836	0.0224345
AT1G01640	12.5116	12.8762	17.496	15.7068	0.0395738	0.0732362	1.81424	0.38717
AT1G01650	10.4104	10.928	12.3816	12.5212	0.0599185	0.0900352	2.71181	0.222856
AT1G01660	1.14607	0.865615	0.805976	0.931798	0.0707933	0.0993031	0.337099	-0.211164
AT1G01670	1.51953	1.57645	1.06213	1.10843	0.199749	0.218603	4.48276	-0.512329
AT1G01680	10.7298	10.1575	23.9391	19.8394	0.134942	0.155428	2.44983	1.0676
AT1G01690	2.28569	2.11096	2.17668	2.12128	0.591187	0.603683	0.214422	-0.0327526
AT1G01700	0.587314	0.627254	0.510272	0.525899	0.0607168	0.0904384	1.60524	-0.229181
AT1G01710	18.0776	16.7869	18.8701	18.1463	0.0340068	0.0674021	0.534103	0.0864058
AT1G01715	2.94709	2.95931	2.85181	3.17329	0.0722264	0.0999746	0.177854	0.0287061
AT1G01720	86.0254	84.9081	83.6194	87.2204	2.7063e-08	6.94125e-07	0.00992942	-0.000791054
AT1G01725	46.3031	41.6843	45.4275	37.0598	0.000269558	0.00221165	0.211762	-0.0931249
AT1G01730	39.3557	35.3608	37.7921	45.2242	0.000114667	0.0011044	0.363166	0.151968
AT1G01740	2.17901	2.24978	2.59537	1.94451	0.0340068	0.0672634	0.0769716	0.0357416
AT1G01750	39.5253	39.3463	39.3091	35.9657	3.77539e-06	5.97958e-05	0.510561	-0.0673389
AT1G01760	1.87607	1.585	1.35019	2.25207	0.0865695	0.112395	0.0591768	0.0576842
AT1G01770	4.19038	4.04533	5.26394	4.6104	0.0488927	0.0802054	1.02595	0.261791
AT1G01780	19.3504	19.2439	17.3865	20.9226	0.0928459	0.117811	0.0391479	-0.0107007
AT1G01790	12.39	11.7751	10.8439	9.80588	0.03514	0.0684743	1.06337	-0.226799
AT1G01800	88.4389	91.2864	79.0053	80.0058	8.33647e-08	1.97758e-06	2.69155	-0.176666
AT1G01820	50.2327	52.4213	51.2854	48.0034	0.0100466	0.0333572	0.307571	-0.048087
AT1G01830	18.3341	19.0457	15.7587	15.1721	2.14115e-07	4.666e-06	2.48382	-0.273215
AT1G01840	3.63644	2.1652	2.47231	2.22775	0.0234618	0.0559004	0.321011	-0.303782
AT1G01860	6.291	5.75229	5.3444	4.40189	0.0111786	0.0359973	0.775374	-0.305305
AT1G01880	0.514335	0.575078	0.674318	0.60794	0.285762	0.299402	0.75851	0.235136
AT1G01900	1.45175	1.57603	1.7163	1.52593	0.00737369	0.0273109	0.340775	0.0987261
AT1G01910	25.7307	24.0461	22.4061	23.0351	0.000114667	0.0011039	0.936981	-0.131473
AT1G01920	5.2962	5.07358	5.6971	5.70224	0.1053	0.127841	2.26019	0.136565
AT1G01930	6.92025	6.72346	7.76339	8.04603	0.0623233	0.0921953	2.25863	0.212548
AT1G01940	19.3626	21.1737	20.9006	23.0827	4.18395e-05	0.000470917	0.431609	0.117741
AT1G01950	4.98437	5.34913	6.27282	5.67628	0.0403901	0.0739768	0.84032	0.209573
AT1G01960	7.6728	7.97584	10.2441	9.54377	4.09758e-08	1.02367e-06	2.06266	0.338579
AT1G01970	8.60306	7.33364	6.76834	5.48852	0.0098555	0.0331177	0.721752	-0.378763
AT1G01990	21.0294	21.0317	23.1528	27.6824	0.000338872	0.00268459	0.968038	0.273341
AT1G02000	7.88903	8.78554	6.66488	8.39666	0.00266624	0.0133375	0.306859	-0.14678
AT1G02010	2.3475	2.50354	2.72926	2.86073	0.0405313	0.0737312	1.28509	0.204552
AT1G02020	2.91671	2.77869	3.39124	3.47176	0.0465192	0.0787602	2.67136	0.269042
AT1G02030	0.473961	0.548465	0.54726	0.676481	0.0761371	0.103333	0.494085	0.259302
AT1G02050	1.46197	1.99307	1.6979	2.42286	0.1053	0.127731	0.265003	0.254208
AT1G02060	1.21824	1.24273	1.41491	1.72386	0.0591327	0.0891837	1.01637	0.350972
AT1G02065	1.18729	1.18504	0.989176	0.737247	0.207193	0.222199	1.27058	-0.458519
AT1G02080	2.98817	2.92686	4.37457	4.15972	0.0405313	0.0737439	4.74229	0.528886
AT1G02090	29.7733	28.668	28.393	29.5538	0.00560141	0.022789	0.109108	-0.0122593
AT1G02100	20.639	18.9661	23.3804	21.9609	0.0318286	0.0654449	0.927467	0.19514
AT1G02110	6.13446	6.36747	5.642	7.11002	0.00418156	0.0185497	0.0735113	0.028575
AT1G02120	36.2437	36.3692	37.5656	37.7099	0.00661972	0.0255189	4.9344	0.0519545
AT1G02130	32.3184	30.8409	32.44	28.5821	0.00031579	0.00253591	0.200285	-0.0496634
AT1G02140	190.462	191.582	191.812	178.971	0.00528125	0.0219292	0.403302	-0.0431637
AT1G02145	7.34141	7.58525	7.15544	7.05919	0.175235	0.194155	1.04683	-0.0705148
AT1G02150	22.8213	23.6108	19.9436	21.3089	9.10981e-06	0.000127912	1.20187	-0.170641
AT1G02160	48.658	58.4591	53.3107	46.0674	0.134942	0.155505	0.227025	-0.108189
AT1G02170	19.3309	19.9577	19.1866	21.7664	0.043323	0.0760128	0.259527	0.0598584
AT1G02180	4.58417	6.02572	4.49805	4.62456	0.0150586	0.0429665	0.474242	-0.217891
AT1G02190	0.0322444	0.077302	0.0158728	0.0494318	0.207193	0.221693	0.281377	-0.746286
AT1G02205	14.452	15.6136	8.58421	8.09545	0.000925848	0.00594747	4.05546	-0.850024
AT1G02220	13.7011	12.9789	10.6385	10.7204	0.0321879	0.0657936	3.30873	-0.320921
AT1G02230	2.09577	2.11217	2.63557	3.41035	0.17269	0.191716	1.16154	0.522848
AT1G02260	6.0743	6.19226	7.53958	6.80226	0.0623521	0.0920256	1.21322	0.225499
AT1G02270	14.6459	14.9518	14.6713	13.7385	0.069711	0.09811	0.479495	-0.0590964
AT1G02280	23.3424	21.0085	21.5487	19.177	0.113854	0.136689	0.385201	-0.123024
AT1G02290	6.35432	4.43333	6.04448	6.00056	0.0751517	0.102343	0.319961	0.159059
AT1G02300	7.23567	8.09285	10.1602	8.01151	0.00837392	0.0300631	0.47294	0.245476
AT1G02305	110.099	119.179	121.165	102.443	4.15179e-05	0.000467546	0.101971	-0.0361261
AT1G02310	7.2498	6.93101	8.4177	6.91961	0.0301414	0.0633296	0.318265	0.113106
AT1G02330	24.6046	24.6125	26.731	25.2879	0.0879989	0.113825	0.965472	0.0798762
AT1G02335	25.488	22.2875	25.4467	28.7353	0.0581822	0.0882977	0.493635	0.181543
AT1G02340	13.835	13.3318	36.6291	31.918	0.00906142	0.0315309	3.96796	1.33525
AT1G02350	1.39526	0.963803	2.11421	1.50584	0.0495471	0.0808713	0.606345	0.617796
AT1G02360	35.5806	35.3882	33.3726	30.6984	0.000420462	0.00318888	1.20313	-0.147513
AT1G02370	2.26612	1.88484	2.07548	1.49284	0.121843	0.143776	0.302224	-0.2182
AT1G02380	4.41041	3.61569	5.47132	5.16073	0.119417	0.141593	1.17883	0.405649
AT1G02390	7.27287	7.49206	8.11088	7.47628	0.0324334	0.0658945	0.481518	0.0781836
AT1G02400	10.5589	10.1132	11.2126	10.0203	0.0803107	0.106933	0.171184	0.0386165
AT1G02405	0.738513	0.66006	0.507937	0.43634	0.104719	0.127516	1.51382	-0.566674
AT1G02410	22.1204	20.1793	22.4883	18.0557	0.00737369	0.0273588	0.13773	-0.061159
AT1G02420	0.434211	0.367065	1.07511	0.523207	0.114425	0.136932	0.643762	0.996182
AT1G02430	1.08289	1.56542	1.74694	1.11167	0.0252391	0.0576302	0.0940687	0.110242
AT1G02440	1.89858	1.61131	1.85991	1.1297	0.0163875	0.0451216	0.255671	-0.231469
AT1G02450	14.1811	16.7492	22.7302	22.1463	0.1053	0.127892	2.21228	0.536939
AT1G02460	1.49783	1.61384	1.40899	1.47064	0.149836	0.168583	0.653045	-0.111806
AT1G02470	10.0957	8.76132	9.74467	7.92014	0.144853	0.164949	0.188706	-0.0942235
AT1G02475	28.7905	25.7935	23.6614	21.2382	0.0166505	0.04552	0.893362	-0.281776
AT1G02500	430.791	405.654	527.931	549.339	0.00205549	0.0109834	2.58701	0.365037
AT1G02520	5.14467	5.29272	7.12625	6.75009	0.0574852	0.0876865	3.28013	0.410866
AT1G02530	0.0323513	0.0232154	0.0477046	0.111538	0.122152	0.142629	0.710408	1.51893
AT1G02560	116.208	108.463	107.76	102.861	9.68707e-05	0.000956056	0.555599	-0.0931646
AT1G02570	2.21944	2.47752	1.3487	1.73306	0.0488111	0.0802396	1.25708	-0.607973
AT1G02575	0.595907	0.430692	0.405295	0.457253	0.0707933	0.0992636	0.377697	-0.251196
AT1G02580	0.177285	0.16992	0.305446	0.226466	0.206621	0.222476	1.06959	0.6154
AT1G02610	14.0855	12.6254	23.2273	18.1288	0.0865695	0.112519	1.11649	0.630672
AT1G02640	7.09531	7.40899	10.3416	9.70645	0.0461973	0.0786242	2.92136	0.466981
AT1G02650	0.583978	0.410925	0.767356	0.656619	0.123659	0.143259	0.755967	0.517296
AT1G02660	5.24558	5.24221	8.55499	8.1132	0.0687945	0.0975664	6.94177	0.668387
AT1G02670	0.41083	0.19994	0.250781	0.252643	0.206621	0.22285	0.25228	-0.278855
AT1G02680	23.6052	21.5399	31.0161	27.9236	0.129636	0.15015	1.33726	0.38467
AT1G02690	5.9529	5.53067	7.03956	6.05104	0.0500035	0.0811905	0.569566	0.18896
AT1G02720	3.13104	3.17697	3.06224	3.16171	0.0535262	0.0842217	0.289065	-0.0193545
AT1G02730	3.70504	3.94424	3.75975	3.6592	0.00805997	0.0291636	0.33897	-0.0441089
AT1G02740	6.19952	5.28005	6.00042	5.2148	0.0694911	0.0982646	0.0775179	-0.0336107
AT1G02750	14.5979	16.469	18.0529	13.7976	0.129636	0.150093	0.0639527	0.0359377
AT1G02770	1.00856	0.85273	1.60015	0.7033	0.122152	0.143087	0.210016	0.307493
AT1G02780	517.718	556.101	511.902	513.338	0.0140486	0.0414774	0.609998	-0.0667892
AT1G02800	0.331126	0.485939	0.153567	0.179189	0.349502	0.362114	1.34206	-1.29599
AT1G02810	14.9775	14.5805	13.5577	15.8843	0.028413	0.0612364	0.0212953	-0.00567298
AT1G02813	0.208567	0.74276	0.277033	0.748072	0.591187	0.595947	0.036697	0.107758
AT1G02816	22.4725	20.1507	20.9612	22.6057	0.0138638	0.0413413	0.118965	0.0315936
AT1G02820	42.1276	34.1096	20.2917	20.728	0.00162844	0.00921083	2.08282	-0.894178
AT1G02840	69.8119	81.7809	77.4387	75.0536	0.0233513	0.0557815	0.0313325	0.00853516
AT1G02850	71.525	67.1128	72.0914	68.6045	0.00151319	0.00870324	0.130274	0.0212596
AT1G02860	6.50208	6.10698	7.6158	7.26779	0.101132	0.124575	1.53041	0.239262
AT1G02870	24.1098	21.3614	22.8399	20.0871	0.0585791	0.0887472	0.23124	-0.0830677
AT1G02880	22.07	21.0196	20.8268	21.8476	0.0287779	0.061765	0.100232	-0.0139688
AT1G02890	11.1109	10.6315	13.2106	12.1484	0.0491709	0.0805181	1.173	0.221987
AT1G02900	110.7	112.685	127.971	123.453	0.000419176	0.00318255	2.15585	0.17059
AT1G02910	17.2575	17.2311	16.6192	15.8361	0.0618858	0.0917212	1.2559	-0.0876655
AT1G02920	400.998	349.996	428.802	410.093	0.0217779	0.0535402	0.630467	0.159689
AT1G02930	510.681	457.3	466.41	446.567	0.000199237	0.00173849	0.375587	-0.0844002
AT1G02940	1.97212	2.19792	1.4245	1.46579	0.206621	0.223923	2.39573	-0.528847
AT1G02950	12.7954	13.2742	15.335	14.4537	0.134942	0.155437	1.36722	0.192397
AT1G02960	6.07371	5.78674	7.0862	5.99252	0.122336	0.142687	0.441194	0.141063
AT1G02970	0.950158	0.875783	0.47729	0.3999	0.349502	0.36361	3.12572	-1.05768
AT1G02980	0.151315	0.297196	0.198614	0.24299	0.0955178	0.119758	0.0181518	-0.0223901
AT1G02990	3.32071	3.41791	3.95596	3.52623	0.0599104	0.0900614	0.705568	0.151007
AT1G03000	3.59936	3.48194	4.25425	3.90206	0.075134	0.102464	1.14458	0.203902
AT1G03010	0.824337	0.943634	1.11312	0.728974	0.20415	0.221995	0.0736161	0.0592521
AT1G03020	6.57954	5.28911	4.82996	5.31151	0.147611	0.167657	0.487359	-0.226889
AT1G03030	15.8379	14.7595	15.4563	13.4306	0.0221277	0.0541609	0.275523	-0.0829937
AT1G03040	30.1423	27.8083	33.914	35.9243	0.0361637	0.0695215	1.3682	0.269195
AT1G03055	5.82696	5.44979	5.36347	4.69583	0.119417	0.14164	0.582618	-0.164821
AT1G03060	1.35271	1.37496	1.85656	1.60388	0.0306941	0.0640015	1.33265	0.343286
AT1G03070	2.25117	2.64582	3.6733	2.80056	0.0851666	0.111284	0.622093	0.402731
AT1G03080	12.0433	11.8389	15.6991	13.8198	0.0011867	0.00725529	1.35257	0.305703
AT1G03090	8.26096	9.09979	8.58953	8.52001	0.0468702	0.0789942	0.138278	-0.0210283
AT1G03100	0.538644	0.383099	0.46765	0.649894	0.0710376	0.0993625	0.289827	0.277895
AT1G03110	3.93945	4.03299	3.48542	3.55438	0.148044	0.167359	2.86966	-0.179487
AT1G03130	748.73	787.121	815.587	945.21	0.00102974	0.00650621	0.669426	0.19719
AT1G03140	41.1267	44.9278	44.757	41.3306	0.0159813	0.0445774	0.00228987	0.000554811
AT1G03150	25.1826	22.4277	28.6083	21.6008	0.00994042	0.033208	0.133103	0.0766751
AT1G03160	6.94373	7.0387	5.64683	5.71016	0.00209804	0.01116	8.29261	-0.300035
AT1G03170	0.41993	0.488757	0.723536	0.597736	0.241685	0.257156	1.05994	0.540072
AT1G03180	2.88805	2.47032	2.44258	2.36949	0.199749	0.218931	0.556518	-0.155137
AT1G03190	2.60225	2.32867	2.80812	2.01458	0.0479358	0.0797673	0.0507066	-0.0320158
AT1G03200	5.94068	4.94281	5.59375	4.47677	0.591187	0.605964	0.192205	-0.112003
AT1G03210	25.7558	23.6644	28.6007	24.0123	1.91748e-05	0.00024108	0.238989	0.0903185
AT1G03220	119.134	116.687	104.898	120.596	1.93355e-08	5.0511e-07	0.284569	-0.0646032
AT1G03230	15.2584	14.0126	11.9576	15.3255	0.0303562	0.0636356	0.215434	-0.101464
AT1G03250	42.424	38.7325	42.1869	39.0546	0.003347	0.0158157	0.0062282	0.00151023
AT1G03260	4.98128	5.25059	6.6207	5.32714	0.046536	0.0786817	0.54898	0.22368
AT1G03270	1.39367	1.77367	2.07049	1.42463	0.591187	0.602288	0.159759	0.14207
AT1G03280	13.8067	13.7778	14.4363	13.114	0.0719367	0.100388	0.0126554	-0.0017898
AT1G03290	21.5559	19.2928	22.5104	20.485	2.02777e-08	5.27121e-07	0.250286	0.0738922
AT1G03310	8.62319	8.41847	6.92453	7.23345	0.000286507	0.00233622	2.8071	-0.26745
AT1G03330	49.2727	44.6114	45.0418	44.9897	0.0202912	0.0513344	0.408686	-0.060451
AT1G03340	2.9492	3.10014	3.8633	4.04102	0.12285	0.142829	2.82203	0.385864
AT1G03350	25.7912	25.8087	28.6875	25.143	0.0384902	0.0721074	0.313111	0.0610556
AT1G03360	5.76869	6.08661	6.31922	6.58814	0.013864	0.0412839	0.896377	0.122662
AT1G03365	5.16505	4.92204	5.77415	4.92373	0.181036	0.199444	0.2793	0.0848149
AT1G03370	6.53352	6.52446	8.1339	8.26024	0.0235033	0.0558861	12.3196	0.328248
AT1G03380	8.43666	8.27443	9.1612	8.68364	0.00436437	0.019132	0.886033	0.0947011
AT1G03400	29.7259	29.8697	30.3391	28.2324	0.0123058	0.0384398	0.227527	-0.025007
AT1G03410	2.18186	1.48478	3.26071	2.29362	0.00804721	0.0291673	0.567157	0.599154
AT1G03430	16.0175	13.4537	13.4359	12.8808	0.027974	0.0605988	0.505707	-0.163327
AT1G03440	12.3934	14.2499	13.5651	15.1396	0.0185665	0.048502	0.300408	0.107514
AT1G03457	4.41379	3.27585	5.74994	4.82199	0.0617124	0.0915668	0.69759	0.459251
AT1G03470	3.53936	4.57821	4.50694	4.77372	0.013864	0.0412606	0.445413	0.193179
AT1G03475	50.0971	48.3769	38.1749	42.0909	0.014792	0.0427652	1.61529	-0.294957
AT1G03495	11.9949	11.0562	11.6989	11.7069	1.95743e-05	0.00024465	0.187335	0.0220305
AT1G03510	0.696527	0.430211	0.687231	0.457822	0.349502	0.363181	0.0184729	0.0232623
AT1G03520	3.56651	3.24094	4.42413	3.83865	0.13315	0.153656	0.79871	0.279513
AT1G03530	2.43046	2.80663	2.91752	2.99429	0.0671474	0.0964653	0.744823	0.174835
AT1G03540	0.201151	0.175416	0.288271	0.140181	0.0847598	0.110978	0.149245	0.186227
AT1G03550	7.3205	7.13414	9.17327	6.49577	0.0147961	0.0427361	0.212022	0.116384
AT1G03560	1.93807	2.6091	2.66548	1.99569	0.0549678	0.0852851	0.0425113	0.0357232
AT1G03590	11.7173	12.6545	13.0035	11.1063	0.0501349	0.0812231	0.0462179	-0.0155931
AT1G03600	153.734	155.346	106.323	127.077	1.78599e-11	7.14397e-10	1.69185	-0.405176
AT1G03610	20.4753	20.3324	24.0522	21.4136	0.00881592	0.0311116	0.837336	0.15594
AT1G03620	1.33548	1.51007	1.71454	1.30446	0.149836	0.168529	0.148332	0.0853632
AT1G03630	66.7143	64.9093	57.3173	59.0226	0.000159522	0.00144623	2.17698	-0.178072
AT1G03650	4.37195	3.29811	3.65583	3.42604	0.000637011	0.00442956	0.225597	-0.115108
AT1G03660	2.12736	1.07732	1.80658	1.90324	0.349502	0.364596	0.220258	0.211169
AT1G03680	164.435	139.906	134.452	131.957	0.000682161	0.00467137	0.701821	-0.192046
AT1G03687	7.04481	7.04758	7.20303	5.99177	0.0289036	0.0618715	0.369674	-0.0949468
AT1G03700	5.63732	4.82726	5.68969	5.39143	0.141172	0.16168	0.278142	0.0825893
AT1G03730	17.7776	16.453	21.6923	22.1609	1.92651e-28	2.47061e-26	2.68308	0.357396
AT1G03740	13.6195	14.1391	20.0335	18.118	0.0520449	0.0827338	2.13398	0.458805
AT1G03750	2.72568	2.22277	3.1653	2.48401	0.0404978	0.073721	0.295921	0.191098
AT1G03760	6.4133	8.64326	8.15016	8.38185	0.0351284	0.0684707	0.299687	0.13487
AT1G03770	2.98724	3.81595	4.30674	4.07518	0.08357	0.110095	0.744494	0.301069
AT1G03780	2.67096	2.12104	3.36144	2.60723	0.0422006	0.0756493	0.451132	0.316782
AT1G03790	0.401148	0.311572	0.395304	0.175729	0.0165129	0.0452491	0.229155	-0.319761
AT1G03820	23.3535	21.7008	21.3036	22.3568	0.000198948	0.00173741	0.257567	-0.0453395
AT1G03830	1.50374	2.05179	1.3498	1.54343	0.104149	0.127342	0.446486	-0.297384
AT1G03840	2.95684	2.51027	2.79996	3.66006	0.0976398	0.122115	0.379939	0.24076
AT1G03850	53.5524	55.6445	58.1005	61.178	0.0339301	0.0673383	0.975085	0.127402
AT1G03860	37.0655	34.1447	40.1654	38.7011	0.0441792	0.0767703	0.87299	0.147329
AT1G03870	102.383	101.203	124.906	132.57	0.0170384	0.0459452	3.0467	0.3388
AT1G03900	112.567	123.09	135.255	139.29	0.000613502	0.00430714	1.33562	0.220354
AT1G03905	6.02309	6.54409	7.14591	4.75167	0.0400932	0.0739323	0.114845	-0.0789928
AT1G03910	15.0488	15.6619	17.7473	17.2435	0.0293252	0.0623265	1.91606	0.188234
AT1G03920	2.07495	2.06633	2.42356	2.20166	0.00725414	0.0270814	1.04967	0.159445
AT1G03930	11.6513	11.4072	11.8626	10.4012	0.00194542	0.010512	0.232982	-0.0505988
AT1G03940	12.9191	13.6732	10.9732	11.7236	0.0219898	0.053892	1.29462	-0.22852
AT1G03950	18.4536	20.1521	19.4989	21.5866	0.163347	0.182889	0.327479	0.0898155
AT1G03960	1.92005	1.37967	2.14186	1.78408	0.122152	0.143285	0.348613	0.250695
AT1G03970	31.524	33.6755	36.2104	35.7881	0.0107083	0.0349134	1.32081	0.143106
AT1G03980	0.296753	0.184869	0.359771	0.250674	0.0781109	0.105148	0.29148	0.34196
AT1G03990	0.405534	0.360898	0.584589	0.599431	0.00022179	0.00188932	3.51044	0.627464
AT1G04000	8.37454	8.53924	8.68032	9.57847	0.0787969	0.105455	0.632737	0.110392
AT1G04010	2.85754	2.95236	3.01389	2.96574	0.0321879	0.0656984	0.593586	0.0415429
AT1G04020	1.84856	1.88005	1.72386	1.78959	0.013864	0.0412027	1.10656	-0.0857495
AT1G04030	4.34011	3.23263	4.36644	4.34014	9.63838e-98	6.37338e-95	0.500026	0.201291
AT1G04040	431.134	467.969	528.06	525.916	1.30184e-06	2.33647e-05	1.98662	0.229284
AT1G04050	0.789704	1.25013	0.862863	0.731866	0.0252391	0.0576177	0.3763	-0.35514
AT1G04070	17.4547	19.6697	16.6021	15.9758	0.0277918	0.0606637	0.800074	-0.188474
AT1G04080	16.5428	16.4871	18.0093	18.877	0.025813	0.0582802	2.08815	0.159312
AT1G04090	0.314583	0.317519	0.21199	0.228442	0.0865695	0.11225	4.94301	-0.521238
AT1G04100	2.81621	3.29299	2.86979	1.90191	0.148044	0.167225	0.462912	-0.35648
AT1G04105	3.40834	0.129127	1.55928	2.25006	0.0332435	0.0667202	0.034241	0.106824
AT1G04110	1.62755	1.66437	1.31928	1.32074	0.0453287	0.0779547	8.51489	-0.31838
AT1G04120	12.0918	10.9544	13.6474	11.3915	0.0243085	0.0565799	0.293623	0.119642
AT1G04130	5.65595	5.14677	6.04738	4.50936	0.0548403	0.0853313	0.0600772	-0.0332302
AT1G04140	18.3373	18.4517	20.9064	19.8894	0.0121369	0.0381146	1.77073	0.149146
AT1G04160	1.1662	1.04834	1.32338	1.00927	0.285762	0.299922	0.136711	0.0749628
AT1G04170	38.6838	34.6741	38.1506	34.3101	0.000375874	0.00292408	0.057145	-0.0177536
AT1G04180	6.21611	5.38165	15.1185	14.7496	0.000495407	0.00363104	7.59139	1.36476
AT1G04190	23.3758	22.9967	23.9606	21.5396	0.0568469	0.0869698	0.155762	-0.0273966
AT1G04200	8.36962	8.33475	9.03922	9.76701	0.0742643	0.101737	1.37798	0.170985
AT1G04210	5.5164	5.16785	7.07906	6.22873	0.0449035	0.0776272	1.09416	0.316785
AT1G04220	16.9183	17.0088	18.874	18.7034	0.000194774	0.00170589	6.99023	0.147427
AT1G04230	6.93953	7.88627	7.70798	8.10125	8.35723e-05	0.000840489	0.366949	0.0926571
AT1G04240	19.1564	16.6021	18.3793	16.7569	0.00287306	0.0141315	0.0744966	-0.025328
AT1G04250	88.5616	100.573	101.499	100.071	0.00634095	0.0247737	0.462647	0.0918676
AT1G04260	12.346	12.7959	12.852	13.5469	0.000341684	0.00269778	0.549004	0.0703841
AT1G04270	317.238	326.591	319.098	288.235	2.95162e-05	0.000348918	0.45375	-0.0841898
AT1G04280	23.7071	21.9991	27.8704	25.4686	0.0186859	0.0487418	0.92861	0.222801
AT1G04290	52.6223	47.5612	38.1979	41.1734	0.038224	0.0717293	1.29484	-0.335956
AT1G04300	16.6934	17.9205	20.9182	19.4262	0.0310866	0.0644769	1.05375	0.221017
AT1G04310	3.92012	4.76689	4.42366	4.28744	0.057532	0.0876947	0.0122534	0.00399521
AT1G04330	14.6409	16.6692	20.1402	17.7056	0.0122263	0.0383045	0.732226	0.273505
AT1G04340	28.0133	25.5916	28.7307	26.9302	0.0454791	0.0780548	0.243475	0.0542994
AT1G04350	28.4873	28.8131	30.3962	28.3185	0.00554217	0.0226351	0.294217	0.0351765
AT1G04360	8.54083	8.17755	9.58697	9.08571	0.0478104	0.0798664	1.13025	0.159494
AT1G04390	1.78793	1.58632	1.92512	1.87122	0.0826541	0.109146	0.825975	0.170042
AT1G04400	52.9239	52.1461	57.4471	52.8077	6.69963e-05	0.000707759	0.47855	0.0694907
AT1G04410	495.306	485.909	450.428	432.909	3.40543e-10	1.15479e-08	1.81821	-0.151605
AT1G04420	31.2197	32.0263	24.51	24.4999	1.73082e-08	4.56092e-07	8.71562	-0.367901
AT1G04430	35.2981	34.7993	40.5991	36.4787	0.0143954	0.0420089	0.755585	0.136954
AT1G04440	29.9912	28.0622	38.9468	35.4486	0.00107541	0.00672053	1.50556	0.357833
AT1G04480	188.111	195.132	168.195	187.714	4.5576e-14	2.39897e-12	0.514959	-0.106751
AT1G04490	1.57834	1.17643	1.58865	1.98605	0.591187	0.602607	0.512899	0.37589
AT1G04510	16.4438	14.5771	16.8351	14.9501	0.00157486	0.00895808	0.10186	0.0351146
AT1G04520	7.89404	7.86942	7.37592	7.18563	0.0233483	0.0557871	2.79631	-0.11442
AT1G04530	32.2883	35.4389	31.313	28.8761	0.0626545	0.0923881	0.67455	-0.170233
AT1G04540	1.23941	1.48465	1.123	1.20898	0.0261888	0.0587216	0.591872	-0.224203
AT1G04550	14.2963	15.1979	10.2732	10.8104	0.0458442	0.0784334	2.92278	-0.48431
AT1G04555	13.7014	16.185	19.9487	18.2148	0.0454791	0.0780421	0.98128	0.352704
AT1G04580	0.0359437	0.0343876	0.0423958	0.0110153	0.0426922	0.0754756	0.25686	-0.397027
AT1G04590	10.7567	11.1992	11.5003	9.7779	0.0500035	0.0812217	0.15652	-0.0452326
AT1G04600	0.0853347	0.0707295	0.117391	0.0435829	0.591187	0.593149	0.0277656	0.0446872
AT1G04610	0.763152	1.06003	0.692809	1.01618	0.199749	0.21832	0.0920542	-0.0933155
AT1G04620	3.37076	3.48132	2.93414	2.44575	0.591187	0.604587	1.22898	-0.348965
AT1G04630	47.5588	47.8394	47.487	46.2145	0.0402072	0.0740391	0.54623	-0.0258899
AT1G04635	3.77523	2.78715	3.27651	3.03827	0.147611	0.167549	0.100952	-0.0554867
AT1G04640	30.0448	30.8546	26.4595	28.486	2.64313e-06	4.39345e-05	1.04959	-0.148427
AT1G04650	0.431899	0.485925	0.375574	0.289798	0.591187	0.598169	0.902891	-0.464056
AT1G04680	26.3803	25.5615	26.3853	26.8396	0.0459779	0.0785224	0.503927	0.0352053
AT1G04690	69.8198	73.7835	70.1789	64.3165	0.0134866	0.0404963	0.463454	-0.0945321
AT1G04700	0.7696	1.01269	1.04141	0.865983	0.0237597	0.0561801	0.14946	0.09787
AT1G04710	12.9291	12.7006	11.022	10.2613	0.0806822	0.10734	2.19693	-0.268095
AT1G04730	0.906981	0.771883	0.705355	0.782643	0.206621	0.22342	0.449338	-0.174113
AT1G04750	89.7992	85.9271	86.7102	81.1662	0.0451562	0.0779368	0.416834	-0.0659307
AT1G04760	1.12846	0.97753	0.810486	0.395735	5.12146e-08	1.26158e-06	0.795297	-0.804004
AT1G04770	65.4541	72.0856	70.1621	64.2125	0.00122434	0.00742107	0.125788	-0.0335876
AT1G04778	3.1114	2.81871	2.60348	2.23953	0.0487992	0.0804262	0.827775	-0.292155
AT1G04780	18.2331	19.0241	24.3585	21.6047	0.00196237	0.0105632	1.228	0.30296
AT1G04790	7.70632	7.63996	8.0898	8.12978	3.16163e-06	5.12252e-05	4.10617	0.0798475
AT1G04800	70.2043	84.4058	61.9169	59.1698	2.59315e-15	1.55442e-13	0.988973	-0.352594
AT1G04810	13.7408	13.5803	14.9713	14.236	2.79153e-07	5.86582e-06	1.0528	0.0963134
AT1G04820	129.243	123.346	117.934	127.828	0.000116305	0.00111864	0.216167	-0.03953
AT1G04830	9.32815	8.16936	9.2764	7.98856	0.0830195	0.109581	0.0475246	-0.0193026
AT1G04840	0.265446	0.351159	0.261217	0.271238	0.241685	0.256936	0.439499	-0.211687
AT1G04850	83.3018	87.9336	84.4076	84.7817	1.73339e-05	0.000220822	0.204369	-0.0173427
AT1G04860	6.87139	6.66221	7.96898	6.78562	0.00236296	0.0122489	0.438408	0.124619
AT1G04870	18.5273	17.8743	19.8428	18.8877	0.0556632	0.0859481	0.724115	0.0894683
AT1G04900	5.48102	4.41028	5.87009	5.43437	0.0549384	0.0853646	0.469033	0.19266
AT1G04910	16.6702	14.3145	16.9962	14.912	0.00186925	0.0102258	0.104	0.0423712
AT1G04920	0.249442	0.238761	0.0726785	0.0283157	0.20415	0.221847	3.51728	-2.27321
AT1G04930	1.70903	1.17474	1.37003	1.4864	0.0239456	0.0563613	0.0210094	-0.0137429
AT1G04940	20.1021	20.1009	20.6273	19.7422	0.207193	0.222911	0.0939298	0.00596256
AT1G04945	2.96322	2.75724	4.18002	3.86482	0.0865695	0.112436	2.22992	0.491933
AT1G04950	7.2613	7.34957	10.4908	9.49872	0.0073664	0.0273605	2.48931	0.452202
AT1G04960	23.0024	22.2258	24.1194	20.3858	0.0526455	0.083338	0.0801517	-0.0232487
AT1G04970	31.5425	26.8893	33.3648	31.0851	0.0510178	0.0819383	0.434025	0.141424
AT1G04980	10.9874	11.9339	10.6844	11.034	0.0355398	0.0688602	0.464046	-0.077771
AT1G04985	24.3543	27.3531	25.2634	27.4755	0.00023374	0.00197601	0.0989752	0.0284967
AT1G04990	14.3068	13.5307	12.4436	11.2417	0.000343406	0.0027033	1.0496	-0.233038
AT1G05000	80.28	77.3214	74.9744	77.1146	0.0065716	0.0253982	0.540559	-0.0513645
AT1G05010	322.766	333.093	401.59	392.1	2.28448e-05	0.000279905	3.47759	0.27519
AT1G05020	0.722301	0.679437	1.00814	0.966213	0.00113853	0.00703601	3.37663	0.494163
AT1G05030	3.38591	4.13037	3.38298	3.31129	0.119216	0.141664	0.50359	-0.167092
AT1G05055	5.94922	6.99444	6.29083	5.8971	0.0292068	0.0621558	0.262598	-0.0867925
AT1G05060	31.6569	29.1741	33.036	34.3067	0.0305348	0.0639275	0.867417	0.146715
AT1G05065	4.44167	3.36134	4.0535	2.80463	0.098804	0.123004	0.202834	-0.186215
AT1G05070	23.8014	26.5842	20.5012	26.3126	0.017477	0.0466936	0.207803	-0.106078
AT1G05087	4.49266	5.15332	4.53591	5.77885	0.349502	0.3651	0.175662	0.0967105
AT1G05090	5.84302	5.76294	6.02494	5.67896	0.591187	0.605934	0.114937	0.0121235
AT1G05100	5.75726	5.72155	5.2193	4.75519	0.0421057	0.075633	1.50486	-0.202658
AT1G05120	5.28917	5.17878	6.02126	6.86355	0.0783453	0.105404	1.26845	0.299692
AT1G05140	28.3976	25.4308	23.2933	22.0521	6.15561e-06	9.11495e-05	1.00796	-0.247411
AT1G05150	8.79038	9.52154	9.03152	8.30831	0.0426638	0.0759073	0.334196	-0.0786933
AT1G05160	2.03178	2.22667	2.03507	2.46247	0.0783871	0.105226	0.192105	0.0788077
AT1G05170	10.325	10.5714	8.18564	7.64354	0.0006207	0.00434757	3.2132	-0.400668
AT1G05180	13.5747	15.2427	14.9659	12.9127	0.144853	0.165011	0.126142	-0.0477821
AT1G05190	171.411	167.069	161.115	138.183	1.18215e-10	4.29797e-09	0.718303	-0.177488
AT1G05200	5.5979	6.37404	6.16346	6.02743	0.0485514	0.0804501	0.120016	0.0261465
AT1G05205	60.6582	68.5675	57.8367	61.0794	0.0129756	0.0396712	0.462231	-0.119949
AT1G05210	14.1375	12.0264	13.6564	12.7242	0.0434448	0.0761255	0.0356028	0.0118998
AT1G05220	4.62421	3.30237	4.9005	4.86135	0.00265735	0.0133435	0.674241	0.300456
AT1G05230	6.41055	5.91101	6.48346	6.30314	0.00104342	0.00658279	0.342012	0.0534478
AT1G05240	32.8212	30.5594	36.6879	38.3998	0.0403924	0.0739618	1.47307	0.244535
AT1G05250	61.2196	57.5094	69.7456	70.3186	0.0403924	0.0739682	2.49057	0.238416
AT1G05260	148.401	156.243	174.038	168.699	0.000170044	0.00151948	1.445	0.169978
AT1G05270	20.0177	21.2704	18.1569	18.0928	0.0370044	0.0705671	1.91312	-0.187757
AT1G05280	1.10741	1.05235	1.01609	0.848934	0.013864	0.0411738	0.663175	-0.211677
AT1G05300	12.233	12.0041	15.7751	16.0521	0.0367879	0.0702809	7.50158	0.393043
AT1G05310	6.08001	6.30478	5.94947	7.34346	0.121963	0.143661	0.280505	0.10209
AT1G05320	7.72583	6.86783	8.67455	8.02437	0.0366681	0.0701978	0.697947	0.194413
AT1G05340	33.6962	31.8511	28.5321	27.6158	0.0471044	0.0793133	1.70193	-0.223304
AT1G05350	11.1357	10.4877	11.3205	9.00342	0.0239456	0.0564241	0.219131	-0.0894147
AT1G05360	6.79416	6.86005	7.10408	6.29019	0.0879989	0.113776	0.14773	-0.0277299
AT1G05370	1.18998	1.26245	1.3789	1.44054	0.0663415	0.0955606	1.36832	0.201197
AT1G05380	4.36076	4.17441	5.65293	5.53918	0.0326972	0.0660436	4.42676	0.39099
AT1G05385	12.6901	14.4532	11.1099	12.0523	0.13315	0.153799	0.735742	-0.228824
AT1G05400	1.58477	1.34621	1.69907	1.94588	0.13315	0.153522	0.73549	0.314516
AT1G05410	6.18806	7.0441	6.21945	6.74479	0.0916924	0.11669	0.0969755	-0.029511
AT1G05420	0.414319	0.439638	0.574349	0.890361	0.207193	0.22185	0.894664	0.77838
AT1G05430	22.191	24.0571	25.3124	24.8921	0.0554603	0.0857161	0.865203	0.118423
AT1G05440	0.601312	0.620141	0.724724	0.443974	0.199749	0.218208	0.0880486	-0.0636962
AT1G05450	1.97493	1.8514	1.90027	1.57953	0.12285	0.142775	0.389999	-0.136957
AT1G05460	2.42687	2.39723	2.47487	2.11874	0.00107462	0.00671754	0.29874	-0.0706314
AT1G05470	1.88697	1.78713	1.8737	2.06292	0.0897739	0.115338	0.454093	0.0995666
AT1G05490	0.188494	0.15361	0.185266	0.23534	0.199749	0.218039	0.462005	0.298034
AT1G05500	24.0412	24.589	22.7338	22.7289	5.89745e-06	8.77567e-05	2.86548	-0.0971692
AT1G05520	8.48344	8.20012	10.0708	10.3922	0.0501423	0.0812039	3.12495	0.29459
AT1G05530	1.59534	1.88341	1.80674	1.48763	0.0707933	0.099336	0.151833	-0.0785664
AT1G05540	0.894222	0.783621	0.545108	0.35592	0.285762	0.299714	1.2956	-0.896964
AT1G05560	60.1374	60.5837	67.4298	67.0423	0.00743962	0.0275166	8.24598	0.155629
AT1G05570	5.79717	5.77975	6.38499	6.22602	0.0531194	0.0838936	2.93126	0.123432
AT1G05575	20.1673	20.6861	30.8517	26.7238	6.19995e-05	0.000663922	1.79935	0.494999
AT1G05590	4.92666	4.06302	4.19795	3.92306	0.0857645	0.111823	0.381488	-0.146611
AT1G05600	1.91108	2.386	1.93385	1.6106	0.0400932	0.0739065	0.471472	-0.277795
AT1G05610	1.23444	1.40086	1.30586	1.72174	0.199749	0.218524	0.336854	0.200207
AT1G05620	21.5995	23.3058	25.6854	22.8255	0.0499199	0.0812167	0.394814	0.111423
AT1G05630	3.21359	3.20959	3.73495	3.17779	0.0425343	0.0757981	0.436204	0.10597
AT1G05640	0.946844	0.950051	0.917624	0.771063	0.0499199	0.0811356	0.695102	-0.167738
AT1G05650	1.48252	1.07398	2.18184	1.7891	0.207193	0.222289	0.882613	0.635311
AT1G05660	7.69791	8.64525	8.36424	8.75418	0.0485754	0.0804332	0.289865	0.0668626
AT1G05670	0.977078	0.681401	1.04482	0.661513	0.147611	0.167289	0.0352394	0.0410385
AT1G05675	3.93399	3.66197	4.04987	3.37269	0.181036	0.199351	0.0913401	-0.0333155
AT1G05680	22.3402	21.7529	22.7619	20.7586	0.0238037	0.0562151	0.110515	-0.0188578
AT1G05690	3.34631	3.4007	2.78004	2.5236	0.0843414	0.110649	2.3218	-0.347265
AT1G05700	1.61509	1.80929	1.44044	1.48384	0.0897739	0.115282	1.0524	-0.227761
AT1G05710	27.9706	24.1572	21.4202	26.2355	0.00666994	0.0256984	0.259141	-0.129404
AT1G05720	43.7842	42.6814	45.1125	39.4297	0.0710273	0.0994993	0.141727	-0.0324546
AT1G05730	1.21286	2.18337	1.57359	2.74378	0.0041064	0.0184404	0.215149	0.346219
AT1G05750	1.01413	1.06374	0.949683	1.09501	0.00335841	0.0158589	0.0850967	-0.0232211
AT1G05760	8.5357	8.1733	9.22116	7.9566	0.105252	0.127959	0.14406	0.0399165
AT1G05770	1.8298	3.33255	2.03039	1.98386	0.0487992	0.0803761	0.370527	-0.362897
AT1G05780	8.58859	9.71807	8.56228	6.77579	0.0513335	0.0823516	0.509023	-0.255252
AT1G05785	13.2817	11.7488	11.8869	11.9239	0.0426922	0.0759196	0.388464	-0.072071
AT1G05790	6.7332	6.71335	7.49144	6.86603	0.0098555	0.033102	0.705855	0.0945655
AT1G05805	26.5874	26.2936	33.8449	36.9676	0.0206331	0.0518709	2.62425	0.421255
AT1G05810	22.7001	24.5942	28.9319	26.248	0.0443608	0.0769784	0.861249	0.222477
AT1G05820	0.996361	1.03039	0.74126	0.72156	0.0722144	0.10026	5.24792	-0.470417
AT1G05830	3.26133	3.46267	4.69241	3.28119	0.00926698	0.0319676	0.387458	0.245912
AT1G05835	12.259	13.0105	12.7787	10.6474	0.0421585	0.0757022	0.319724	-0.10928
AT1G05840	13.8649	15.3856	18.4153	16.7367	0.0174092	0.0465654	0.922311	0.265145
AT1G05850	545.786	569.181	628.21	650.579	1.57975e-15	9.60559e-14	1.78986	0.197777
AT1G05860	7.20776	6.54479	7.43911	6.27967	0.0453287	0.0780753	0.0092652	-0.00354696
AT1G05870	32.6108	33.322	26.9436	25.7286	1.76115e-05	0.000223416	3.44217	-0.323955
AT1G05880	0.509908	0.466136	0.913177	0.922135	0.241685	0.257259	8.14781	0.911007
AT1G05890	24.4809	25.5277	30.5205	27.7596	0.0287225	0.0616899	1.08615	0.220827
AT1G05894	0.340769	0.436316	0.358469	0.313544	0.175235	0.193345	0.373996	-0.209583
AT1G05900	12.4502	11.9714	11.675	9.90069	0.137534	0.158019	0.631551	-0.178751
AT1G05910	4.00455	3.70526	4.8908	4.62464	0.0581822	0.0882724	1.59663	0.303575
AT1G05940	10.114	9.38181	10.9857	10.3113	0.0545541	0.0850987	0.640268	0.127486
AT1G05950	0.838258	0.820428	0.850344	0.7078	0.0663415	0.0955216	0.313461	-0.0902122
AT1G05960	6.47431	7.09254	8.97508	8.86125	0.046536	0.0787006	2.91607	0.394733
AT1G05970	6.99269	5.56525	6.26707	6.36666	0.122152	0.14354	0.0248161	0.00868082
AT1G05990	3.50434	3.2873	3.10971	2.20184	0.103901	0.127459	0.65787	-0.354627
AT1G06000	67.8578	62.284	48.4655	57.6483	0.0113292	0.0362451	0.814144	-0.294472
AT1G06010	11.4051	11.5984	10.9988	9.90102	0.0270073	0.0598278	0.814698	-0.138363
AT1G06020	0.131832	0.126708	0.46841	0.161762	0.591187	0.594587	0.596	1.28536
AT1G06030	0.0932158	0.164441	0.0306981	0.0476695	0.241685	0.256562	1.01642	-1.71712
AT1G06040	173.134	162.776	152.524	158.393	5.38335e-12	2.30125e-10	0.770105	-0.111545
AT1G06050	7.89732	7.63867	8.27567	8.10788	0.00939906	0.0322969	0.993762	0.0766338
AT1G06060	12.6842	10.8655	14.3463	13.5526	0.207193	0.222843	0.832415	0.2445
AT1G06070	8.02342	7.93068	10.6854	11.7227	0.0408986	0.0742526	2.85565	0.490093
AT1G06080	6.75337	6.85432	5.93899	5.46798	0.0453287	0.0780689	1.92384	-0.254507
AT1G06090	12.5966	12.9418	12.0115	11.2093	0.000922082	0.00593408	1.00994	-0.13725
AT1G06100	3.11966	2.48784	1.02971	1.02158	0.014921	0.0428106	2.77851	-1.45083
AT1G06110	20.9389	20.4124	22.3131	20.2667	0.0010605	0.0066608	0.238738	0.0422365
AT1G06120	2.19775	3.52094	2.8092	2.51002	0.0252391	0.0577111	0.123113	-0.10447
AT1G06130	22.6006	22.0634	20.2967	18.8841	0.0499199	0.081223	1.40609	-0.188966
AT1G06140	0.20294	0.104757	0.153719	0.167515	0.0955178	0.119772	0.0604444	0.0621142
AT1G06143	0.966062	0.781468	0.634638	0.6099	0.149836	0.168458	1.20142	-0.489707
AT1G06150	4.16169	4.28128	5.5015	4.92622	0.103615	0.127337	1.42814	0.304601
AT1G06160	18.1264	18.8673	20.7432	19.5636	0.035835	0.0691283	0.862562	0.123744
AT1G06180	23.4827	21.0614	25.8252	24.7329	0.0751517	0.102363	0.855817	0.182708
AT1G06190	25.5848	27.0897	23.1396	23.1881	2.6593e-05	0.000319176	2.04287	-0.18523
AT1G06200	54.4717	54.196	57.4198	54.1967	0.0478141	0.07986	0.421402	0.0386271
AT1G06210	28.2237	29.3096	29.5828	25.272	0.0233598	0.0557831	0.248161	-0.0687794
AT1G06220	9.07068	8.588	8.11368	8.89373	0.00277018	0.0137437	0.257882	-0.054214
AT1G06230	11.1317	11.6678	13.8379	13.1373	0.021629	0.0532918	1.68824	0.242631
AT1G06240	5.03732	4.18448	3.6712	4.06375	0.166918	0.186021	0.596942	-0.253656
AT1G06270	2.34173	1.67033	1.71541	1.6074	0.0487992	0.0804074	0.442161	-0.271939
AT1G06290	27.5424	24.9858	26.6484	25.761	0.0841618	0.110585	0.0172474	-0.00326656
AT1G06310	0.20616	0.33873	0.173971	0.293447	0.241685	0.256781	0.153686	-0.221252
AT1G06320	0.438785	0.79181	0.335097	0.879004	0.241685	0.257169	0.00919468	-0.0194676
AT1G06330	1.20569	1.29705	0.728839	1.41264	0.00891252	0.0312855	0.233023	-0.224901
AT1G06350	3.40657	3.27738	3.12474	2.37972	0.0994446	0.12307	0.674603	-0.2801
AT1G06360	7.97575	9.35985	4.9015	4.59978	0.00266315	0.0133568	2.32359	-0.867544
AT1G06380	4.03621	4.91993	4.06958	4.66534	0.0129063	0.0395623	0.0747628	-0.0360826
AT1G06390	34.0687	31.231	41.7028	38.1728	0.00684377	0.0260786	1.14452	0.290678
AT1G06400	80.722	80.5779	92.503	90.0924	0.00337694	0.0158862	4.16791	0.178905
AT1G06410	23.6159	23.9112	25.8352	22.466	2.3458e-06	3.95201e-05	0.105622	0.0233087
AT1G06420	1.22922	1.18341	1.81339	0.866554	0.199749	0.218501	0.134647	0.151596
AT1G06430	88.2985	88.1306	79.6024	76.9247	9.98982e-07	1.83653e-05	3.49698	-0.172676
AT1G06440	0.3885	0.496926	0.583301	0.510551	0.0270073	0.0597652	0.575203	0.304974
AT1G06450	1.92724	1.61853	2.32499	1.92965	0.0276098	0.0604473	0.503423	0.262938
AT1G06460	28.3967	25.5307	22.9474	21.8226	0.0410892	0.074439	1.14731	-0.268486
AT1G06470	6.52691	5.5269	6.54911	5.88048	0.0120334	0.0379305	0.112601	0.0442895
AT1G06475	3.5297	2.60452	2.79248	4.02387	0.0685371	0.0973384	0.158152	0.15212
AT1G06490	0.488807	0.462627	0.529237	0.608067	0.17269	0.191535	0.885011	0.257442
AT1G06500	23.8831	22.5534	25.2325	21.2066	0.00821365	0.0296437	0.000242737	8.07749e-05
AT1G06510	10.4593	10.4226	11.7788	9.5306	0.042347	0.0758027	0.093549	0.029237
AT1G06515	28.2335	26.5353	28.6425	24.2335	0.0306892	0.0640418	0.154965	-0.0507412
AT1G06520	0.613736	0.875225	1.06114	1.00964	0.241685	0.257414	0.929456	0.475868
AT1G06530	22.7507	28.1178	23.5103	24.0478	1.9405e-05	0.000243108	0.280324	-0.0970815
AT1G06540	1.17889	0.771453	1.40497	0.949905	1.85307e-06	3.20875e-05	0.234511	0.271923
AT1G06550	37.3654	39.0474	32.1762	29.4294	0.0563971	0.0866766	1.67169	-0.310753
AT1G06560	3.3772	2.78114	3.21372	3.21064	0.00589927	0.0235215	0.222002	0.0610112
AT1G06570	118.499	123.051	126.139	126.355	0.00153545	0.00876927	1.14765	0.0639273
AT1G06580	0.776263	0.758683	0.914143	0.739043	0.12285	0.14268	0.30683	0.107061
AT1G06590	1.17894	1.36674	1.30005	1.16673	0.00572651	0.0230367	0.122851	-0.045422
AT1G06620	29.7238	29.3379	38.4575	37.1718	0.0168765	0.0457008	4.95561	0.356722
AT1G06630	7.04199	7.17838	8.37685	7.40858	0.0629358	0.0924228	0.70839	0.150635
AT1G06640	217.792	203.253	317.479	327.988	0.0185082	0.0483856	4.47984	0.616369
AT1G06645	8.99922	8.03771	9.33396	9.67974	0.110694	0.133077	0.756056	0.158374
AT1G06650	39.2505	40.4876	39.3518	42.5188	0.0142649	0.0418011	0.242104	0.0380762
AT1G06660	1.42238	1.6194	1.6726	1.65743	0.035243	0.0685362	0.679226	0.130619
AT1G06670	4.38282	4.68487	5.69527	5.25169	0.0472191	0.0793233	1.26019	0.271723
AT1G06680	3200.99	3241.94	2639.38	2949.74	9.42769e-142	8.67347e-139	1.21518	-0.205096
AT1G06690	15.7559	16.2364	11.9051	10.7174	0.00646382	0.0251193	2.80836	-0.499966
AT1G06700	37.2155	36.5189	43.3543	38.6007	0.00112371	0.00696071	0.754156	0.152494
AT1G06710	0.434321	0.411097	0.411013	0.449161	0.207193	0.221862	0.120218	0.0249637
AT1G06720	3.03112	3.23171	3.86277	3.42301	0.101016	0.124723	0.798743	0.218269
AT1G06730	5.54273	4.11784	5.02687	5.15253	0.0512719	0.0822839	0.167305	0.0754723
AT1G06740	1.65732	1.96124	2.10853	2.15262	0.0909084	0.116056	0.923235	0.235827
AT1G06750	0.130512	0.0877355	0.0202588	0.112928	0.591187	0.59453	0.314003	-0.712514
AT1G06760	355.355	372.774	371.247	414.524	2.82291e-09	8.47274e-08	0.474842	0.109915
AT1G06770	5.19174	4.48399	5.16556	5.20763	0.0645279	0.0941793	0.465085	0.100417
AT1G06780	8.84277	8.50699	10.0341	9.02916	0.0538179	0.0844296	0.639022	0.135879
AT1G06790	5.42737	5.3446	6.379	5.4131	0.0189166	0.0491315	0.486392	0.130539
AT1G06800	12.3551	14.6283	13.33	16.0049	0.0234798	0.055893	0.237616	0.120546
AT1G06820	6.40631	6.9857	7.176	5.72239	0.0073664	0.0273557	0.121402	-0.0541815
AT1G06830	16.7484	15.2093	12.9929	11.3005	0.0566467	0.0868206	1.18587	-0.395599
AT1G06840	8.14223	8.42931	10.7445	10.2441	0.0376214	0.0713259	2.80455	0.340898
AT1G06850	9.36624	8.56611	9.38966	13.9347	0.00946882	0.032337	0.504382	0.379273
AT1G06870	9.75053	9.93799	11.24	8.90237	0.101132	0.12459	0.0898681	0.0328788
AT1G06890	32.961	28.6063	39.2244	38.7982	0.015566	0.0438058	1.72094	0.341728
AT1G06900	5.79095	5.71372	6.23268	5.64805	0.0725663	0.100026	0.284093	0.0464039
AT1G06910	2.5399	2.94454	3.49787	2.70194	0.123659	0.143401	0.297929	0.17688
AT1G06923	3.0626	2.86251	3.14009	2.58682	0.147611	0.167522	0.131544	-0.049085
AT1G06930	1.61287	0.79526	1.44724	2.3601	0.144853	0.164683	0.404286	0.66087
AT1G06950	13.4436	13.9135	12.6915	13.6784	1.73423e-06	3.02776e-05	0.338825	-0.0530232
AT1G06960	9.96056	9.54379	9.86992	10.0816	0.137534	0.15801	0.355772	0.0327027
AT1G06980	2.33106	2.5002	4.5381	3.40431	0.0340068	0.067276	1.19391	0.717177
AT1G07000	12.8435	13.2313	18.1063	18.1701	0.0352847	0.0686047	11.295	0.476375
AT1G07010	41.4086	40.2797	32.5874	30.297	0.00134905	0.00801848	2.74967	-0.377427
AT1G07020	31.2172	27.8683	33.4021	32.0475	0.0259097	0.0583865	0.676528	0.14758
AT1G07030	14.7342	14.2019	15.6932	14.1653	0.0510178	0.0819321	0.223862	0.0452712
AT1G07040	18.2956	15.6884	16.1919	14.4729	0.0128355	0.0394651	0.383616	-0.148272
AT1G07070	34.5594	30.4089	33.1981	28.9517	0.000401897	0.0030801	0.16783	-0.0639862
AT1G07080	78.4155	77.4542	84.8618	82.9703	0.0244359	0.0565901	2.09661	0.106678
AT1G07090	38.2396	43.38	55.1939	66.5396	3.81257e-05	0.000434431	1.2166	0.576739
AT1G07110	15.816	16.0042	15.2901	13.0368	1.69173e-08	4.46348e-07	0.7154	-0.16777
AT1G07120	0.459231	0.445174	0.857791	0.433232	0.0315342	0.0649784	0.440725	0.513474
AT1G07130	19.2128	17.0259	18.2721	23.6258	4.50962e-12	1.9514e-10	0.375249	0.209347
AT1G07135	41.0006	41.7293	71.4131	69.7791	0.0325061	0.0657832	12.3719	0.77118
AT1G07140	127.403	133.176	143.94	139.31	0.00017968	0.00159682	1.08964	0.120355
AT1G07150	5.1773	5.47379	4.81226	5.17531	0.0197675	0.0505413	0.503017	-0.0927955
AT1G07160	0.637137	0.566636	0.651738	1.26661	0.0955178	0.119879	0.521304	0.672301
AT1G07170	17.5474	18.6622	22.4465	21.7204	0.0939524	0.118873	2.16125	0.286593
AT1G07180	35.8875	35.9343	26.7791	26.2232	0.00734484	0.0273429	15.6127	-0.438367
AT1G07200	7.21379	7.15906	7.90123	7.5937	0.00278912	0.0138053	1.54872	0.10845
AT1G07210	32.9983	26.9137	33.1475	29.5458	0.0290298	0.0620414	0.143569	0.0654663
AT1G07220	7.99521	7.29496	9.28089	7.65251	0.0473931	0.0793824	0.352832	0.147267
AT1G07230	23.0691	23.5643	25.4058	27.5142	0.000251417	0.00210526	1.20729	0.182449
AT1G07240	21.1642	19.251	24.4087	25.7196	1.30695e-05	0.000173932	1.50633	0.310727
AT1G07250	30.5028	29.2113	23.5259	24.089	3.7264e-05	0.00042668	3.26194	-0.326659
AT1G07260	10.4289	10.3579	10.9368	10.5676	0.0110142	0.0356798	0.815084	0.0489642
AT1G07270	0.162516	0.277132	0.106746	0.221527	0.591187	0.595011	0.242756	-0.421453
AT1G07280	43.0338	44.4442	41.8513	42.706	3.76741e-09	1.1165e-07	0.644718	-0.0489909
AT1G07290	1.04086	0.980705	0.897388	1.08289	0.253408	0.267771	0.0840338	-0.0297696
AT1G07300	4.55113	3.54731	3.84922	5.26454	0.00525448	0.021861	0.209851	0.170402
AT1G07310	14.9831	15.1847	14.5574	16.0104	0.00977654	0.0329308	0.120875	0.0190032
AT1G07320	109.036	121.356	88.0205	94.5297	8.72573e-18	6.43333e-16	1.27042	-0.335797
AT1G07350	43.6261	46.0315	37.0057	44.3757	8.20515e-05	0.000829135	0.423318	-0.139727
AT1G07360	14.5274	14.5019	13.3549	16.0471	0.0559619	0.0862898	0.068569	0.0184045
AT1G07370	8.78882	7.77654	6.44084	6.8729	0.0479358	0.079805	1.12564	-0.315254
AT1G07380	5.5813	4.1246	5.44125	5.02738	0.0725663	0.10002	0.203876	0.109139
AT1G07390	1.0621	1.15686	1.4065	1.01362	0.119527	0.141256	0.206259	0.125195
AT1G07400	5.55419	5.82881	4.70017	5.73457	0.181036	0.199475	0.362202	-0.125486
AT1G07410	5.79279	5.76929	6.68013	6.69162	0.0199528	0.0508615	25.8598	0.209787
AT1G07420	8.36515	7.63749	9.13037	7.83992	0.207193	0.222786	0.239742	0.0847013
AT1G07430	4.26247	4.46243	1.82603	1.79007	2.74745e-06	4.53833e-05	10.8274	-1.2707
AT1G07440	35.485	38.8781	27.306	26.1468	3.33351e-05	0.000387567	2.29667	-0.476321
AT1G07450	1.58681	1.80513	1.61125	1.12413	0.0955178	0.119993	0.465355	-0.310369
AT1G07470	16.1144	16.4106	17.4184	15.2127	0.134942	0.155454	0.0212039	0.00469856
AT1G07480	13.878	13.8844	13.6823	12.9059	0.0324556	0.0659017	0.75	-0.0623462
AT1G07490	2.73998	2.98227	1.91256	1.50191	0.101132	0.124488	1.76722	-0.744921
AT1G07500	41.1959	48.331	45.9061	51.2726	0.0259097	0.058399	0.306033	0.118319
AT1G07510	6.29818	6.88964	6.767	6.75219	1.02572e-15	6.38359e-14	0.273286	0.0358026
AT1G07520	0.0730196	0.115977	0.123173	0.2112	0.0582615	0.0883105	0.554938	0.823098
AT1G07530	20.4352	21.4084	24.9916	22.4933	2.52365e-05	0.000304971	0.812516	0.182462
AT1G07550	0.362437	0.185149	0.285296	0.296268	0.253408	0.267144	0.0902422	0.0868524
AT1G07560	1.18979	0.870179	1.59893	1.64715	0.0634968	0.0930015	1.6123	0.656076
AT1G07570	17.6604	18.3855	17.4219	17.4149	0.0473639	0.0794026	0.825775	-0.0492231
AT1G07590	936.63	881.345	895.506	923.073	0.000719652	0.00486046	0.00364505	0.000479238
AT1G07600	949.395	795.786	609.626	1418.09	0.591187	0.610578	0.146837	0.216479
AT1G07610	615.623	696.729	557.388	521.803	0.00646923	0.0251357	0.999053	-0.282205
AT1G07615	3.46053	3.91862	3.52801	3.66357	0.0389865	0.0725873	0.15798	-0.0371459
AT1G07620	12.9208	11.4794	12.5156	13.2942	0.0981563	0.122464	0.317477	0.081026
AT1G07630	16.4252	16.1987	17.9496	18.7569	0.0368831	0.0704374	1.97456	0.170106
AT1G07640	9.62875	10.1269	9.12842	9.76126	0.000218834	0.00187547	0.382837	-0.0646671
AT1G07650	8.3834	8.21362	9.74798	8.93088	0.0474086	0.0793957	1.05476	0.170482
AT1G07660	31.7301	37.202	31.9958	33.1493	0.0014893	0.0086386	0.285794	-0.0815193
AT1G07670	16.9103	16.3883	16.8138	15.8573	4.52579e-07	8.99208e-06	0.212208	-0.0274465
AT1G07700	52.1276	55.2323	47.9584	43.4262	7.48503e-05	0.000775627	1.04593	-0.232432
AT1G07705	5.59865	5.02525	5.70777	5.42007	0.0134681	0.0404636	0.292614	0.0668601
AT1G07710	0.888714	0.707854	0.936097	1.12789	0.0672065	0.0964129	0.62715	0.37046
AT1G07720	52.2799	52.6862	46.7689	44.555	2.52045e-08	6.49607e-07	2.60327	-0.200859
AT1G07740	2.09937	2.17295	2.08692	2.17528	0.0535685	0.084182	0.0312461	-0.00342142
AT1G07745	3.28758	3.60947	2.86658	2.61964	0.591187	0.60447	1.24012	-0.330167
AT1G07750	46.8776	47.5998	46.76	44.944	0.00641091	0.0249963	0.546332	-0.0429846
AT1G07770	276.005	250.606	270.808	231.661	1.5014e-56	4.41245e-54	0.187014	-0.0677031
AT1G07780	5.50156	6.29273	4.54864	4.13826	0.591187	0.605758	1.29308	-0.441175
AT1G07790	51.9121	59.8092	55.6877	63.7839	0.0224114	0.0546594	0.242298	0.0967634
AT1G07795	2.01576	2.77692	1.99981	2.0121	0.13315	0.153573	0.504732	-0.256543
AT1G07810	9.22185	8.99763	9.60821	9.70661	0.0482804	0.0801014	1.69757	0.0842264
AT1G07820	97.3323	105.211	103.556	104.893	0.000173152	0.00154269	0.320415	0.0414641
AT1G07830	24.1767	23.6327	25.8687	27.525	0.0116055	0.036906	1.26899	0.159375
AT1G07840	13.15	13.0049	13.1366	13.1781	0.0321879	0.0657872	0.428189	0.00878769
AT1G07870	16.6946	16.894	18.373	17.9365	0.0777502	0.105037	2.13941	0.112375
AT1G07880	3.70359	3.79093	3.41588	3.61232	0.148044	0.167332	0.821622	-0.0926808
AT1G07890	978.316	963.827	932.235	910.63	0.0169638	0.045908	1.37527	-0.075699
AT1G07900	5.28325	5.79185	4.09627	3.03255	0.0163875	0.0451569	1.25492	-0.635585
AT1G07902	0.784129	0.659368	0.33776	0.517607	0.121843	0.143688	0.965388	-0.754953
AT1G07910	2.58853	2.45294	2.5648	2.74815	0.0213193	0.0529665	0.425597	0.0756687
AT1G07920	175.341	176.653	155.88	160.904	2.41136e-08	6.23769e-07	2.77857	-0.152051
AT1G07930	117.633	118.429	106.68	108.493	0.000172779	0.00154066	4.00326	-0.133669
AT1G07940	178.566	180.546	157.48	157.925	0.00108415	0.00675918	9.01175	-0.187228
AT1G07950	29.91	34.1512	33.7891	28.3953	0.000238938	0.00201191	0.0973949	-0.0428981
AT1G07960	32.5612	34.0616	35.4849	29.4944	0.0374624	0.0710882	0.1097	-0.0360358
AT1G07970	3.62308	3.27533	3.43991	4.32136	0.0671474	0.096485	0.350984	0.170029
AT1G07980	16.9749	17.1962	17.8363	17.515	0.0292068	0.0621934	1.08754	0.0489866
AT1G07985	5.35348	4.18161	5.00752	3.9785	0.0783871	0.105306	0.124738	-0.0855643
AT1G07990	14.0824	14.4539	14.8291	14.7418	0.00287691	0.0141374	1.12751	0.0513799
AT1G08000	3.76751	4.72743	5.91727	5.40335	0.0231097	0.0554674	0.958612	0.414277
AT1G08010	8.537	9.25622	8.6431	9.92924	0.0297189	0.0627847	0.194259	0.061828
AT1G08030	8.45333	8.4836	8.9512	9.83098	0.0435009	0.0760538	1.01382	0.149192
AT1G08040	12.2094	12.4215	11.9849	11.9268	0.0560695	0.0862984	1.33087	-0.0427526
AT1G08050	3.4397	4.03731	3.73929	3.93845	0.0202045	0.0512007	0.125965	0.0382202
AT1G08060	1.12614	1.21018	1.72245	1.75458	0.121843	0.143696	4.90966	0.573618
AT1G08070	0.358147	0.310489	0.375683	0.331954	0.206621	0.222748	0.213384	0.0817885
AT1G08090	0.330967	0.364955	2.50995	2.76524	0.0781109	0.105162	7.915	2.92223
AT1G08110	88.1323	94.8793	99.8131	97.1435	0.0687945	0.0975991	0.740448	0.105943
AT1G08125	8.48201	8.75259	9.18606	8.99908	0.181036	0.199537	1.03871	0.0774522
AT1G08130	4.44738	4.46388	4.59572	4.77221	0.104149	0.127467	1.18314	0.0721009
AT1G08160	11.6164	10.7156	12.5987	13.7548	0.0458442	0.078408	0.977563	0.238882
AT1G08165	34.2128	32.4216	33.5392	32.3197	0.0542524	0.0849287	0.128791	-0.0168887
AT1G08170	1.02521	1.27781	0.973107	0.983607	0.0933776	0.118188	0.658126	-0.235094
AT1G08180	24.4166	21.8288	27.1431	26.8802	0.0327934	0.0661432	1.36421	0.224272
AT1G08190	20.354	22.4131	23.4653	23.4485	8.17719e-05	0.0008271	0.998772	0.133511
AT1G08200	129.666	123.678	142.843	136.335	0.0336678	0.0669937	1.03369	0.140088
AT1G08210	8.15768	7.67619	8.47945	7.81591	0.103615	0.127441	0.201519	0.0414473
AT1G08220	2.97309	3.4987	3.04255	2.8387	0.206621	0.224072	0.404779	-0.138042
AT1G08250	12.4828	12.9345	11.136	11.0144	0.00117103	0.00718022	2.84921	-0.198478
AT1G08260	0.539439	0.677642	0.881714	0.70619	0.0012551	0.00758149	0.590996	0.383699
AT1G08270	1.38722	2.48737	1.63605	2.5284	0.040247	0.0740223	0.0727378	0.104082
AT1G08280	2.28623	2.27226	2.48186	2.4304	0.163347	0.182522	2.70342	0.107831
AT1G08290	2.92844	3.16728	2.95902	2.94559	0.000684989	0.00467862	0.378781	-0.0459549
AT1G08300	0.881233	1.26674	1.22735	1.45088	0.0379004	0.0713308	0.435324	0.318304
AT1G08310	49.8598	48.6718	56.7826	49.8083	0.000875775	0.0057178	0.493691	0.113426
AT1G08315	8.0426	13.1665	5.85847	5.51534	0.00853671	0.0304667	0.899509	-0.898968
AT1G08320	10.8332	11.7465	15.4708	14.9123	0.038859	0.0724775	2.65097	0.428243
AT1G08340	7.32542	6.84088	7.02551	7.15788	0.00425471	0.018764	0.0138513	0.0017394
AT1G08350	4.51926	4.24048	4.87177	4.5215	0.018459	0.0482869	0.503561	0.100739
AT1G08360	160.609	155.168	149.886	145.988	7.64375e-06	0.000109655	1.06559	-0.0939232
AT1G08370	13.7113	14.8496	15.9489	17.9593	0.0385066	0.0720997	0.849128	0.247593
AT1G08380	1963.69	2163.22	1664.2	1835.34	1.05726e-77	4.66074e-75	0.846265	-0.237897
AT1G08390	6.53942	6.22099	4.99805	5.70406	0.150251	0.168637	1.0046	-0.253779
AT1G08400	1.53024	1.44046	1.48549	1.34242	0.0386139	0.0722622	0.306614	-0.0710667
AT1G08410	6.90106	6.88655	7.55585	7.34189	0.00870506	0.0308593	2.42949	0.111721
AT1G08420	8.78485	8.71568	10.0821	10.2218	0.00916785	0.0317187	6.7108	0.214358
AT1G08430	12.5774	13.4763	3.40513	3.42716	1.54542e-07	3.46043e-06	10.4359	-1.93105
AT1G08440	0.177044	0.302024	0.348972	0.211133	0.591187	0.595493	0.154169	0.225467
AT1G08450	57.2703	57.0828	65.3846	61.1077	0.0160635	0.0446773	1.35956	0.145554
AT1G08460	23.3121	24.3101	24.9879	25.2975	0.00144671	0.00848461	1.01835	0.0785053
AT1G08465	10.5231	11.0216	10.5651	12.1438	0.119417	0.141752	0.280233	0.0759248
AT1G08470	13.2759	14.1442	12.8435	12.3356	0.0789843	0.105639	0.814199	-0.123007
AT1G08480	153.98	151.665	140.495	141.425	9.55688e-07	1.76614e-05	3.65562	-0.116571
AT1G08490	11.1833	12.0196	11.8365	12.4759	0.0230642	0.055421	0.375923	0.0673872
AT1G08500	11.2815	10.8502	10.7103	11.1953	0.0374096	0.0710007	0.123377	-0.0148145
AT1G08510	70.0379	73.0324	80.2074	83.4315	5.58752e-06	8.37336e-05	1.6538	0.193792
AT1G08520	31.7411	33.6493	28.8946	29.1987	0.0400502	0.0739044	1.64921	-0.170707
AT1G08530	10.275	11.0261	11.3507	8.6383	0.0867063	0.112345	0.189418	-0.0917216
AT1G08540	17.8204	17.8933	18.6988	18.3007	0.00212313	0.0112708	1.36497	0.0510282
AT1G08550	12.8681	14.8382	12.0816	11.9771	0.0103888	0.0341559	0.879109	-0.203655
AT1G08560	11.8572	13.1395	10.5531	11.3884	3.15967e-05	0.000369998	0.721383	-0.188075
AT1G08570	89.0808	92.1437	70.3019	71.7648	2.28491e-05	0.000279796	4.32606	-0.35121
AT1G08580	25.9735	26.8849	28.617	28.693	0.13315	0.153858	2.2542	0.116654
AT1G08590	3.97214	4.37781	6.30661	5.62678	0.00168714	0.00947447	1.65059	0.515164
AT1G08600	3.66913	3.82268	4.55693	4.62564	0.0431107	0.0757157	3.80356	0.293584
AT1G08610	1.13934	1.23286	0.881623	1.27254	0.00286148	0.0140942	0.225042	-0.139098
AT1G08620	4.17749	4.22564	5.45736	4.79096	0.0477402	0.0797744	1.29116	0.286389
AT1G08630	3.47649	4.3621	3.52862	4.46619	0.042347	0.0756938	0.0428427	0.0284696
AT1G08640	13.1302	13.2028	11.3227	10.2679	0.141196	0.161166	2.10325	-0.286469
AT1G08645	8.66487	17.5051	3.34077	34.2616	7.05046e-51	1.81936e-48	0.143764	0.522911
AT1G08650	197.621	189.121	195.135	201.411	6.3497e-06	9.3761e-05	0.331754	0.0361168
AT1G08660	9.47348	10.3872	12.0446	10.2779	0.0561592	0.086336	0.459223	0.168584
AT1G08670	5.86567	7.12388	6.76355	5.58474	0.00182262	0.0100408	0.131566	-0.0730402
AT1G08680	8.65109	8.80451	11.1648	10.5286	0.03514	0.068468	2.68344	0.313566
AT1G08700	11.9879	11.4661	11.7962	12.6371	0.0516164	0.0822876	0.359323	0.0590147
AT1G08710	9.26597	10.5532	12.0126	11.1766	0.046536	0.0787068	0.793609	0.226557
AT1G08720	7.39669	6.63369	8.29122	7.36488	0.0573054	0.0875069	0.48117	0.158171
AT1G08730	0.0837007	0.140075	0.116546	0.0641264	0.122152	0.142637	0.198096	-0.308677
AT1G08750	6.87018	7.11351	7.1394	8.24257	0.104719	0.127862	0.519228	0.137495
AT1G08760	8.32438	8.34381	9.32225	8.99748	0.0370455	0.0705628	2.3991	0.136301
AT1G08770	34.9419	28.2438	32.1299	32.0934	0.0419823	0.0755653	0.077035	0.0234987
AT1G08780	32.4805	35.9633	31.4551	32.7465	0.0117564	0.0372125	0.444284	-0.0923106
AT1G08800	5.75886	5.27848	6.88763	6.37821	0.000904827	0.00585509	1.12573	0.265324
AT1G08810	13.5047	10.4377	12.8507	10.592	0.00668993	0.025738	0.046914	-0.030429
AT1G08820	24.7419	27.3299	29.0633	29.6971	0.0346331	0.0678679	1.03802	0.174342
AT1G08830	83.0699	86.6631	78.221	74.3372	0.163347	0.182938	1.14851	-0.153907
AT1G08840	0.31734	0.387409	0.565202	0.322239	0.00685541	0.0261135	0.29181	0.332542
AT1G08845	6.16692	8.1792	5.71434	5.57327	0.00606073	0.023998	0.710175	-0.345921
AT1G08880	76.213	73.5713	72.8365	70.9936	0.0215859	0.0532415	0.66385	-0.0585208
AT1G08890	4.78129	4.9828	5.96759	5.97946	0.0865695	0.112491	5.11519	0.291097
AT1G08900	11.9231	10.4814	13.3863	13.1897	0.0885728	0.11442	1.27312	0.246335
AT1G08910	3.67933	3.69165	4.1486	4.45761	0.064035	0.0935695	1.92206	0.223522
AT1G08920	35.3531	34.453	40.8111	32.6818	0.0485754	0.0804521	0.204155	0.0742518
AT1G08930	103.793	99.7023	133.734	120.626	0.0181545	0.0477205	1.47874	0.321876
AT1G08940	17.5141	19.1949	19.8037	21.8546	0.0215789	0.0532303	0.663143	0.18247
AT1G08960	2.32033	1.90456	2.22235	2.29013	0.0602439	0.0901464	0.297374	0.0950068
AT1G08970	57.9816	60.2497	61.3526	66.4403	9.5343e-06	0.000132815	0.649936	0.112196
AT1G08980	22.4089	21.1743	22.9711	22.2883	0.0715169	0.09998	0.437102	0.0544453
AT1G08990	5.86332	5.88838	6.26222	5.255	0.0429008	0.075617	0.113574	-0.0290769
AT1G09000	1.6224	1.85308	2.33034	1.70837	0.0623233	0.0921437	0.330282	0.216682
AT1G09010	12.441	13.1989	15.3546	13.5401	0.000972197	0.00619629	0.632639	0.172414
AT1G09020	11.9026	11.7413	14.0986	13.7708	0.0369363	0.0704882	4.31967	0.237214
AT1G09040	1.05524	1.35389	1.32859	1.13205	0.0426922	0.0756462	0.0520103	0.0305214
AT1G09050	1.28649	1.33516	1.6795	1.43686	0.0242203	0.0564617	0.849113	0.249387
AT1G09060	12.646	12.2269	15.7725	15.588	0.0460786	0.0785991	5.37409	0.334374
AT1G09070	296.798	316.981	406.835	418.327	2.64428e-07	5.58971e-06	3.33675	0.426958
AT1G09080	8.72771	9.85715	17.0772	15.9639	0.0481628	0.0799439	3.2229	0.830134
AT1G09090	8.73077	9.07001	13.0621	13.2415	0.0443836	0.0769675	8.19723	0.56332
AT1G09100	20.915	21.3451	21.575	19.7753	0.0220223	0.0539218	0.204009	-0.0313984
AT1G09130	62.2034	63.1526	57.5203	55.1188	0.00435027	0.019086	1.89765	-0.154323
AT1G09140	38.8455	40.4039	40.4773	41.3846	0.0335956	0.0668941	0.529768	0.0467921
AT1G09150	21.4562	18.1323	19.9361	19.3393	0.181036	0.199631	0.0399291	-0.0114554
AT1G09155	1.47554	1.65631	2.45984	2.45232	0.134942	0.155192	4.72757	0.649342
AT1G09160	9.523	8.71221	10.7804	9.90523	0.0434913	0.0760622	0.726714	0.181902
AT1G09170	1.22629	1.07905	1.31897	0.924392	0.00100232	0.00636147	0.0571945	-0.0393171
AT1G09176	1.9621	1.96133	2.68288	0.659494	0.0278221	0.0605799	0.14353	-0.231242
AT1G09180	8.84777	8.9679	11.5886	9.54208	0.199749	0.219306	0.765008	0.246192
AT1G09190	0.849276	1.03008	1.34439	1.06244	0.0231097	0.0554612	0.569929	0.356896
AT1G09195	1.90561	1.91608	1.82154	1.92542	0.105898	0.128039	0.32676	-0.0284902
AT1G09200	163.295	173.522	149.776	163.824	2.02979e-11	7.99821e-10	0.478208	-0.103039
AT1G09210	60.3478	60.4259	59.642	60.1655	0.0526455	0.0833567	0.803025	-0.0115881
AT1G09220	0.471404	0.411404	0.612649	0.591428	0.206621	0.222987	1.97775	0.447756
AT1G09230	6.13565	6.21444	7.18921	7.27939	0.17269	0.191857	6.26889	0.228404
AT1G09240	33.0839	33.1348	41.748	40.152	0.0404064	0.0737577	4.76085	0.306625
AT1G09250	43.7194	44.1429	59.4978	60.1142	0.0255892	0.0580538	15.2657	0.445046
AT1G09270	31.8839	33.6243	35.3713	33.8963	0.00911612	0.0315966	0.584593	0.0805052
AT1G09280	8.92637	8.94025	10.9838	9.82434	0.014792	0.0427418	1.25348	0.219881
AT1G09290	10.1975	10.3237	11.3093	11.2734	0.0671474	0.0965309	6.35873	0.138103
AT1G09300	5.6432	5.52693	6.42709	6.10659	9.89623e-06	0.000137134	1.56095	0.166164
AT1G09310	1126.73	1203.13	1148.66	1167.37	3.96668e-57	1.19907e-54	0.0727053	-0.00858933
AT1G09320	2.74416	3.1068	3.36209	3.04112	0.0176753	0.0469802	0.403922	0.130122
AT1G09330	38.5907	37.6958	37.9722	32.6714	0.0623521	0.0920513	0.455388	-0.110869
AT1G09340	283.281	296.196	234.981	229.564	1.34485e-19	1.1116e-17	3.13474	-0.318933
AT1G09350	3.60005	3.47175	3.2424	2.45479	0.00871403	0.030824	0.750407	-0.311827
AT1G09380	0.504429	0.505364	0.627135	0.571731	0.253408	0.267317	1.67799	0.247611
AT1G09390	6.52336	6.33693	7.51616	6.12215	0.0785793	0.105323	0.24614	0.0847417
AT1G09410	0.106036	0.304921	0.387784	0.232208	0.207193	0.221716	0.294863	0.593262
AT1G09415	41.0261	36.4886	40.9351	37.052	0.0623294	0.0921335	0.0280503	0.00876557
AT1G09420	1.70317	1.47145	1.49369	1.67523	0.0116055	0.0368838	0.00689638	-0.00259267
AT1G09430	45.5892	46.2293	49.1643	46.0757	0.0011739	0.00719577	0.458806	0.0527828
AT1G09440	3.41496	3.56553	3.52782	3.33758	0.0506006	0.0815715	0.168848	-0.0239845
AT1G09450	0.804472	0.672941	0.528125	0.749613	0.0865695	0.112298	0.282811	-0.209481
AT1G09460	4.94096	5.68239	8.46424	7.9032	0.0604968	0.0902377	2.20508	0.62359
AT1G09470	3.37201	2.52108	2.69536	2.21271	0.00989426	0.0331165	0.369314	-0.263868
AT1G09480	6.52697	6.43189	5.85979	6.33072	0.122336	0.142711	0.678742	-0.0881803
AT1G09490	33.6101	32.8515	30.9758	26.7143	0.000548653	0.00393676	0.873638	-0.204197
AT1G09500	35.0881	37.0218	30.7332	29.7041	0.0147871	0.0428154	1.96986	-0.254758
AT1G09520	18.773	18.5465	18.6193	23.1538	0.0250279	0.0574393	0.467717	0.162645
AT1G09530	23.4388	22.0909	26.4102	24.1437	0.0186689	0.0487094	0.695025	0.151014
AT1G09540	2.41992	2.39118	3.51135	3.96086	0.0847598	0.110992	2.78213	0.635168
AT1G09560	155.726	136.7	140.281	157.986	0.038276	0.0718206	0.0795105	0.0285328
AT1G09570	17.2632	16.689	20.2106	20.7187	0.000305957	0.00246819	3.22327	0.269629
AT1G09575	1.09693	1.35717	2.32902	1.92888	0.118108	0.140688	1.36573	0.794948
AT1G09580	16.2535	15.3835	12.7883	13.1753	0.02483	0.0572022	2.25672	-0.285122
AT1G09590	177.92	206.414	165.572	182.803	7.17048e-11	2.66188e-09	0.393209	-0.14172
AT1G09600	0.163682	0.229879	0.193218	0.200686	0.591187	0.595068	0.00232811	0.0012568
AT1G09620	13.9378	13.4435	15.5531	15.1993	0.00753183	0.0277364	1.98744	0.167508
AT1G09630	25.1929	21.9521	22.1524	21.1456	0.0215558	0.0532291	0.452844	-0.122804
AT1G09640	99.3171	97.0458	114.554	115.496	0.0270339	0.0597678	5.24182	0.228425
AT1G09645	43.4541	40.0212	46.3426	49.1373	0.0464705	0.0787787	0.963822	0.193848
AT1G09650	0.115899	0.270839	0.146762	0.152295	0.591187	0.594191	0.273195	-0.370936
AT1G09660	19.1607	19.9166	22.398	22.0524	0.00691202	0.0262253	2.43899	0.185866
AT1G09680	0.735425	1.02575	0.921888	0.768709	0.0252391	0.0576053	0.0795686	-0.0590055
AT1G09690	277.44	310.93	271.419	280.531	8.9493e-07	1.66843e-05	0.427445	-0.0921861
AT1G09700	5.36018	4.76094	6.24101	6.37275	0.0560695	0.0862357	1.705	0.317629
AT1G09710	2.18857	3.04384	3.06338	2.71196	0.0742711	0.101569	0.224967	0.14243
AT1G09730	8.71884	8.76016	10.1034	9.44123	0.00501884	0.0212312	1.46813	0.16115
AT1G09740	106.087	115.832	121.048	130.377	0.00184694	0.0101247	0.773461	0.180095
AT1G09750	17.1758	17.4416	17.7311	19.9393	0.0356779	0.0689636	0.617017	0.121934
AT1G09760	35.0866	35.865	35.3348	31.3324	0.0519417	0.0826567	0.448084	-0.0898581
AT1G09770	22.3485	23.8587	30.5445	30.2307	0.00962708	0.03263	3.99342	0.395365
AT1G09780	75.8175	73.3404	68.4873	65.8158	4.81605e-06	7.35265e-05	1.44261	-0.151348
AT1G09794	12.9203	11.2472	12.0012	11.4643	0.0487992	0.0805705	0.158824	-0.042527
AT1G09795	22.9805	24.6579	19.2907	20.8772	0.00745784	0.0275262	1.14441	-0.246082
AT1G09800	1.62329	1.5037	1.73572	1.00966	0.0260285	0.0584798	0.225631	-0.187769
AT1G09810	3.63648	4.38287	5.20908	3.99396	0.0885728	0.11435	0.301729	0.198625
AT1G09812	2.86763	2.14556	2.42655	2.37418	0.0722144	0.100457	0.13717	-0.0624751
AT1G09815	54.7272	56.6216	56.1887	53.6664	0.00172689	0.0096516	0.169097	-0.0194842
AT1G09820	1.42985	1.14722	1.72933	1.45332	0.121963	0.143478	0.542013	0.304497
AT1G09830	10.5574	10.2684	11.5235	10.8096	0.0599628	0.0900698	0.751471	0.100812
AT1G09840	19.122	20.2785	21.7216	19.8164	0.0301247	0.0633699	0.349071	0.0762178
AT1G09850	18.8394	16.5075	17.8172	17.0824	0.0277959	0.0605915	0.0729286	-0.0183732
AT1G09870	15.4348	14.8901	15.7039	16.4049	0.0513956	0.0822517	0.716023	0.0824659
AT1G09880	0.174801	0.299624	0.306996	0.505816	0.098804	0.122614	0.522778	0.776742
AT1G09890	0.927315	0.434946	0.671583	0.307801	0.591187	0.601072	0.223604	-0.476057
AT1G09900	3.68176	3.17216	3.43357	2.79224	0.0872577	0.112914	0.272871	-0.138668
AT1G09910	6.01467	5.87578	7.57145	6.43508	0.0194233	0.0499207	0.829666	0.236296
AT1G09920	59.0909	58.1942	60.8819	56.1376	0.075134	0.10255	0.0235419	-0.00327078
AT1G09932	10.8572	10.4012	9.02924	8.90965	0.0722264	0.100119	2.88357	-0.244942
AT1G09940	11.5064	11.1371	13.0117	12.9385	0.0486826	0.0805476	3.73638	0.196649
AT1G09950	1.05921	1.36682	2.31165	2.52262	0.00613962	0.0242287	2.32196	0.994701
AT1G09960	3.95405	3.31459	3.95278	3.06476	0.0351032	0.0684656	0.0821942	-0.0507201
AT1G09970	63.7625	67.7241	76.3832	73.7689	6.042e-08	1.47802e-06	1.41924	0.191509
AT1G09980	5.19985	5.04623	6.03294	4.98179	0.0345825	0.0678001	0.319003	0.104362
AT1G09995	10.1858	6.2319	8.43384	8.49946	0.144853	0.164967	0.064137	0.0446111
AT1G10000	0.784611	1.56273	1.21733	1.41845	0.0181101	0.0476391	0.147277	0.167203
AT1G10020	10.8693	11.1621	13.0669	15.2061	0.043878	0.0763975	1.28322	0.359864
AT1G10030	20.1389	21.0995	20.1832	18.0064	0.0551683	0.0853584	0.48588	-0.110809
AT1G10040	3.01921	3.53894	3.33841	3.37378	0.0787147	0.105405	0.13875	0.0334947
AT1G10050	4.82526	5.52035	5.51682	5.13787	0.0377671	0.0712701	0.143887	0.0424699
AT1G10060	6.46232	6.62448	6.86826	6.74508	0.0278895	0.0605771	0.922654	0.0569087
AT1G10070	5.69679	4.91048	4.24646	4.56941	0.0191701	0.049438	0.807475	-0.266879
AT1G10090	5.60453	5.31178	7.28514	6.49604	0.0487208	0.080573	1.32406	0.336214
AT1G10095	2.36832	2.38823	2.90003	2.73546	0.00104447	0.0065855	2.38221	0.244626
AT1G10120	10.3357	10.5272	12.5285	11.6969	0.0233483	0.0557997	1.64329	0.215581
AT1G10130	5.82095	6.13545	6.80574	6.77706	0.0050604	0.0213473	2.3696	0.183998
AT1G10140	34.7794	39.7238	41.9605	46.9491	0.000356528	0.00279413	0.725179	0.255037
AT1G10150	10.9296	10.1796	12.7905	11.3703	0.0192074	0.0494982	0.703069	0.194796
AT1G10155	1.60986	2.13622	1.18647	1.31825	1.89491e-12	8.66012e-11	0.943082	-0.580732
AT1G10170	8.23702	8.37359	9.37049	9.25237	0.0181545	0.0477146	3.95039	0.16497
AT1G10180	6.67108	7.46566	7.50316	7.18442	0.0202192	0.051189	0.247386	0.0551472
AT1G10200	46.1022	49.0933	56.9326	52.1771	0.0582615	0.0883358	0.898084	0.196814
AT1G10210	8.52246	8.03426	9.76463	9.73552	0.110694	0.13307	2.84494	0.236068
AT1G10220	0.740807	0.806025	0.986707	1.13659	0.000461237	0.00342448	1.33999	0.45699
AT1G10230	14.6659	15.1652	11.3404	11.1211	0.0214329	0.0531302	5.12775	-0.409363
AT1G10240	3.45115	3.1255	2.88303	2.80206	0.050662	0.0815835	1.09631	-0.21017
AT1G10270	1.69169	1.71525	2.2189	1.79625	0.0573054	0.0874627	0.681529	0.236977
AT1G10280	2.94753	2.89772	2.84998	2.97528	0.0634968	0.0930144	0.0570784	-0.00494229
AT1G10290	12.0515	12.5869	13.5293	14.4766	0.0300655	0.0633147	1.1356	0.184822
AT1G10300	0.407138	0.321309	0.410475	0.572153	0.206621	0.222839	0.513482	0.431821
AT1G10310	17.318	19.184	17.7793	16.2611	0.0462439	0.0786276	0.36369	-0.100728
AT1G10320	4.2253	4.59972	4.91792	4.76525	0.0607168	0.0904448	0.814045	0.13388
AT1G10330	0.537542	0.65096	0.553249	0.501782	0.122152	0.142882	0.40474	-0.171859
AT1G10340	3.62223	4.09935	6.47648	5.36895	0.0843414	0.110663	1.30119	0.617363
AT1G10350	10.2685	11.4284	10.1493	10.0253	0.0365758	0.0700783	0.592842	-0.104949
AT1G10360	39.908	37.9871	36.8205	38.9389	0.0015655	0.00891439	0.264365	-0.0401077
AT1G10370	37.3816	38.1059	22.8111	24.2635	1.6586e-10	5.85911e-09	6.5266	-0.681289
AT1G10380	9.54318	9.79363	10.6118	11.9042	0.0575835	0.0877416	1.0303	0.219601
AT1G10385	0.156667	0.218385	0.224327	0.218317	0.20415	0.221813	0.498996	0.239056
AT1G10390	9.07974	9.28413	11.0102	11.7907	0.0430121	0.0757688	2.25255	0.312221
AT1G10400	1.45735	1.35519	1.87085	1.17067	0.0478991	0.0798507	0.142695	0.112919
AT1G10410	25.4302	24.484	27.3252	25.6299	0.00479869	0.0205298	0.575601	0.0853193
AT1G10417	0.163175	0.227147	0.215431	0.266373	0.0707933	0.0992439	0.398045	0.303782
AT1G10430	26.874	23.8117	25.6878	23.0394	0.0508822	0.0818571	0.171476	-0.0568515
AT1G10450	3.17194	3.22133	4.64223	4.2021	0.0851666	0.11129	2.50353	0.468199
AT1G10460	1.73276	2.2841	2.23502	1.84339	0.043878	0.0763786	0.0326362	0.0219386
AT1G10470	62.1169	64.0854	66.7174	66.3259	0.00498337	0.0211404	1.44936	0.0761577
AT1G10480	5.13034	5.69429	5.59195	6.40648	0.004331	0.0190093	0.425759	0.148528
AT1G10490	3.05375	2.83398	2.43721	2.59196	0.014668	0.0425754	1.14621	-0.227391
AT1G10500	147.877	142.597	133.752	114.913	0.00132394	0.00790035	0.866723	-0.224206
AT1G10510	7.7441	6.75373	7.51211	5.83851	0.137534	0.157993	0.21532	-0.11893
AT1G10520	0.821445	1.13239	0.914868	0.574003	0.591187	0.600639	0.356671	-0.39209
AT1G10522	10.0742	10.3757	9.13843	9.47654	0.0526455	0.0833068	1.43441	-0.13563
AT1G10530	4.50532	4.26781	3.76571	5.21648	0.0122263	0.0382762	0.0619151	0.0339756
AT1G10540	0.273191	0.409354	0.555008	0.340139	0.0165129	0.0452374	0.302824	0.3912
AT1G10550	6.01298	4.00816	5.7553	4.75665	0.074911	0.102338	0.0817072	0.0689837
AT1G10560	1.32317	1.49828	2.68352	2.27398	0.00286148	0.0140975	1.82678	0.813176
AT1G10570	5.49057	5.26714	6.23352	5.07336	0.113854	0.136596	0.198458	0.0718299
AT1G10580	8.69608	9.5693	10.048	8.75754	0.0395685	0.0732392	0.124824	0.042046
AT1G10585	9.81215	9.62191	8.14986	6.93226	0.017195	0.0462614	1.54561	-0.365748
AT1G10590	107.714	113.394	111.902	101.687	0.0106826	0.034851	0.236521	-0.0499139
AT1G10600	16.8637	14.3158	15.8908	16.0074	0.129636	0.150118	0.134866	0.0328772
AT1G10610	2.22419	2.52093	2.63739	2.60897	0.104719	0.127678	0.770759	0.144872
AT1G10630	52.9477	53.9583	49.8125	42.6888	0.000543718	0.00390664	0.88543	-0.208797
AT1G10640	4.47312	3.72134	2.13794	2.5211	0.137534	0.157907	1.55754	-0.814616
AT1G10650	17.4583	19.0402	17.8108	15.0029	0.0437159	0.0762659	0.4197	-0.153539
AT1G10657	8.752	9.21706	5.90757	7.23156	0.199749	0.219294	1.34986	-0.451645
AT1G10660	17.2011	15.9444	16.4561	15.4127	0.0317722	0.0653797	0.277531	-0.0566683
AT1G10670	118.831	123.371	124.135	121.748	0.000605379	0.00426142	0.265699	0.0217612
AT1G10680	0.095001	0.0322611	0.0424566	0.0794107	0.591187	0.593402	0.0270568	-0.0624918
AT1G10690	8.12943	8.80527	8.8237	9.82438	0.13315	0.153757	0.510993	0.139045
AT1G10700	19.38	19.3274	20.6512	19.0053	0.0617487	0.0915501	0.279394	0.0349479
AT1G10720	16.5981	16.0956	20.1342	19.3942	0.0575272	0.0877126	2.75038	0.273877
AT1G10730	5.98104	6.93749	6.27266	4.78722	0.0426922	0.0758813	0.380576	-0.224106
AT1G10740	24.9834	23.147	27.5501	25.5194	0.0154849	0.0436533	0.638605	0.140935
AT1G10750	1.29487	1.12738	1.71178	1.54109	0.104719	0.127604	1.22807	0.425365
AT1G10760	15.0541	14.7657	14.9375	14.4846	0.0432708	0.0759402	0.268245	-0.0193704
AT1G10780	1.45314	1.57962	1.74869	1.43164	0.119216	0.141609	0.166359	0.0685451
AT1G10790	0.904555	0.636626	1.06638	1.33462	0.349502	0.363556	0.801817	0.639599
AT1G10800	1.22944	1.33255	2.49895	1.2315	0.175235	0.193668	0.426271	0.542085
AT1G10810	0.885137	1.16644	1.22088	0.990595	0.0468639	0.079053	0.156276	0.108276
AT1G10820	9.32921	8.29005	9.66715	9.43243	0.0172795	0.0463885	0.581028	0.116388
AT1G10830	10.7275	10.6328	8.80812	10.4293	0.059024	0.0891977	0.618598	-0.151017
AT1G10840	61.2573	54.404	60.0005	58.863	0.0792581	0.105724	0.200368	0.0393995
AT1G10850	5.34552	4.39404	4.56953	4.67658	0.00967013	0.0327392	0.233083	-0.0750101
AT1G10865	37.5309	38.9898	41.1165	41.9937	0.00234644	0.0121992	1.41036	0.119175
AT1G10870	4.94805	5.21446	6.03674	5.39071	0.0458442	0.0783447	0.693163	0.169247
AT1G10890	28.5766	29.8984	37.9263	35.2173	0.00842831	0.030202	1.81956	0.322912
AT1G10900	10.1642	10.7576	11.2209	9.28564	9.05591e-06	0.00012724	0.0821107	-0.0289229
AT1G10910	5.3684	4.7302	6.16259	6.3408	0.0237597	0.0562618	1.47278	0.308164
AT1G10920	2.17075	2.21531	1.97848	1.87362	0.0909084	0.116091	1.78678	-0.18728
AT1G10930	0.611773	0.64082	0.698999	0.696771	0.00140194	0.00826782	2.289	0.156144
AT1G10940	35.3154	36.9008	39.8274	34.2095	0.00430572	0.0189416	0.12638	0.035922
AT1G10950	30.4018	28.5363	30.3289	29.3439	0.0285279	0.0613653	0.128872	0.0178729
AT1G10960	245.533	238.543	206.932	261.182	7.76348e-05	0.000797452	0.130323	-0.0483737
AT1G10970	3.55208	4.56756	4.49482	4.44786	0.00266315	0.0133441	0.387335	0.139291
AT1G10990	9.75832	10.7938	12.1903	11.9044	0.0300755	0.0633106	1.34048	0.229429
AT1G11000	4.56441	4.01236	4.52439	4.01804	0.0841618	0.11051	0.0162226	-0.00578791
AT1G11020	13.0128	11.66	11.4048	11.6516	0.000860149	0.00563317	0.505251	-0.0977542
AT1G11050	0.446066	0.638337	1.73808	1.36305	0.0225791	0.0547029	1.77748	1.51589
AT1G11060	3.86985	4.23483	4.32581	3.50422	0.0496681	0.0808879	0.115733	-0.0497374
AT1G11070	0.0299043	0.0679075	0.146269	0.0217229	0.166918	0.185601	0.215873	0.780311
AT1G11080	2.19657	2.0171	2.32328	1.91283	0.104719	0.127671	0.0190195	0.00766272
AT1G11090	3.45689	0.0207515	0.130013	0.00362095	0.0523977	0.0830699	0.46933	-4.70175
AT1G11100	0.962985	0.725988	0.947939	0.89847	0.0366681	0.0701344	0.27479	0.128576
AT1G11120	1.61093	0.909015	1.21838	1.45509	0.098804	0.122859	0.0817819	0.0853212
AT1G11125	2.22016	1.88912	2.16218	2.61642	0.108867	0.131051	0.426166	0.217702
AT1G11130	3.40724	3.78809	3.67496	4.09382	0.069711	0.0980383	0.358536	0.110627
AT1G11160	0.686044	0.77167	0.663042	0.528813	0.1053	0.127716	0.604624	-0.290499
AT1G11170	1.70681	2.05385	2.2447	1.69637	0.0426922	0.0757096	0.100746	0.0676015
AT1G11180	4.10784	3.48404	5.53263	5.67715	0.349502	0.365064	2.35442	0.562229
AT1G11190	8.97184	7.62562	6.69272	6.7876	0.042347	0.075777	1.08151	-0.300108
AT1G11200	11.3148	10.8256	11.3384	9.58477	0.0681839	0.0973004	0.27136	-0.0815798
AT1G11210	15.0126	16.3769	17.1584	15.4966	0.0626545	0.092356	0.209098	0.0570219
AT1G11220	2.54476	2.41835	2.61871	1.41014	0.0890709	0.114825	0.349915	-0.300876
AT1G11240	11.8836	13.3853	13.8352	12.5906	0.0538179	0.0844421	0.210629	0.0645843
AT1G11260	51.4338	55.2291	71.3154	74.7832	0.0181943	0.0478072	2.7148	0.453884
AT1G11270	1.7691	2.2569	2.31912	2.20113	0.134942	0.155209	0.407938	0.167055
AT1G11280	4.59387	5.19501	4.95259	4.47308	0.0356244	0.068879	0.168052	-0.0545486
AT1G11290	0.697739	0.634833	0.686474	0.481225	0.00521492	0.0217305	0.307421	-0.190545
AT1G11300	3.30385	3.27731	3.01035	3.01912	0.0755241	0.102712	7.81209	-0.126311
AT1G11303	1.69382	1.58855	1.37565	1.18821	0.0122969	0.0384233	1.22734	-0.35642
AT1G11310	95.1062	99.6483	110.992	112.764	0.000756392	0.00507781	2.29657	0.20027
AT1G11320	1.87178	1.90231	1.49734	1.59117	0.0178121	0.0472014	2.75643	-0.289218
AT1G11330	10.7164	9.64606	10.6457	11.1793	4.15736e-06	6.46836e-05	0.455921	0.10007
AT1G11340	1.17138	1.22944	1.3501	1.5507	0.0108211	0.0352051	0.966481	0.272924
AT1G11350	6.59752	6.47405	6.58222	6.00658	0.0566822	0.0868058	0.345275	-0.0542917
AT1G11360	17.6222	19.3888	23.7807	21.6075	0.047463	0.0794365	1.06315	0.294363
AT1G11380	7.14476	6.05651	8.86333	7.16193	0.0231097	0.05548	0.506155	0.279671
AT1G11390	4.18086	3.95473	4.49489	3.28581	0.0671474	0.0964915	0.123637	-0.064347
AT1G11400	32.4438	32.7907	36.7073	39.1165	0.0292068	0.0622059	1.92107	0.217016
AT1G11410	6.63635	8.61416	6.52467	6.35287	0.00139151	0.0082178	0.551954	-0.244
AT1G11420	1.68621	2.16734	2.55148	2.31861	0.121843	0.143728	0.711863	0.33776
AT1G11430	50.1271	54.5987	51.8969	55.487	0.0509832	0.0819076	0.16486	0.0361608
AT1G11440	6.98211	7.36567	9.66535	8.56615	0.0742643	0.101724	1.30963	0.345606
AT1G11450	7.50683	8.34426	8.74513	7.54093	0.00745784	0.0275166	0.106525	0.0390556
AT1G11460	1.70519	2.09257	2.1196	1.87918	0.181036	0.199164	0.160099	0.0744112
AT1G11475	51.6669	45.4735	55.4025	53.0341	0.108329	0.130761	0.659686	0.158708
AT1G11480	30.7687	32.7241	37.0444	37.7915	1.56291e-05	0.000201407	2.09863	0.237138
AT1G11500	1.0092	2.14674	1.42856	0.685117	0.591187	0.60139	0.277053	-0.578315
AT1G11530	20.8914	21.4725	22.1626	19.2896	0.0721894	0.100654	0.131974	-0.0313867
AT1G11540	2.48141	2.44486	3.60619	4.63994	1.23408e-05	0.000165377	1.5509	0.743222
AT1G11545	36.3651	35.529	47.1671	43.9558	0.0149052	0.0428874	2.37545	0.34194
AT1G11570	3.10967	2.80358	4.00437	2.97779	0.149836	0.168771	0.401041	0.239722
AT1G11580	300.038	304.645	375.406	362.527	1.39191e-17	1.00866e-15	3.81019	0.287311
AT1G11600	2.48091	2.44923	0.945585	1.05502	0.0861997	0.112197	10.38	-1.30119
AT1G11630	3.61646	3.39107	4.22461	3.49391	0.199749	0.218988	0.371822	0.139418
AT1G11650	116.571	122.393	117.71	121.734	4.32532e-12	1.8832e-10	0.0243754	0.00289499
AT1G11655	6.60173	4.65384	3.03736	3.79213	0.118108	0.140934	0.818838	-0.720789
AT1G11660	10.1212	9.89069	10.473	10.0261	0.0681839	0.0972938	0.359612	0.0347031
AT1G11670	10.0787	10.5329	13.2267	14.1487	0.0421585	0.0756957	2.45742	0.409424
AT1G11680	64.4876	64.9649	80.3587	79.7977	0.000129813	0.00121865	14.7857	0.307059
AT1G11700	62.3179	64.8808	53.9317	57.8249	2.65113e-05	0.000318377	1.19593	-0.186724
AT1G11710	0.582048	0.616977	0.572811	0.574937	0.119417	0.141339	0.691904	-0.0630558
AT1G11720	10.6583	10.9319	11.4472	10.2851	0.0549384	0.0853709	0.0494881	0.00946426
AT1G11730	0.856231	0.974126	0.719071	0.486273	0.349502	0.363503	0.891111	-0.60268
AT1G11740	1.23447	1.2733	1.69258	1.17376	0.0165129	0.0452843	0.321501	0.192805
AT1G11750	63.2678	60.1168	56.272	55.4216	0.00318551	0.0152743	1.46086	-0.143616
AT1G11755	5.93902	5.31203	6.82964	5.8041	0.121963	0.143653	0.418355	0.167222
AT1G11760	5.44011	5.59952	7.52924	6.00511	0.147611	0.167612	0.740915	0.293934
AT1G11780	7.18094	5.85603	5.3815	5.78021	0.0163875	0.0451628	0.543989	-0.224051
AT1G11790	10.6583	9.23659	10.5922	8.92501	0.0305836	0.0639475	0.061135	-0.0276511
AT1G11800	4.52124	4.01413	3.78775	3.45016	0.101063	0.124636	0.768	-0.237881
AT1G11820	9.75514	7.59407	10.5109	10.0934	0.0433732	0.076082	0.631181	0.248075
AT1G11840	573.147	570.044	582.651	535.218	8.19392e-09	2.28738e-07	0.250534	-0.0323153
AT1G11850	19.9511	21.4081	12.46	11.8265	0.000181448	0.00160982	4.0834	-0.768054
AT1G11860	290.094	309.179	229.767	220.912	6.26475e-64	2.20937e-61	2.65916	-0.411113
AT1G11870	8.62289	10.3345	9.40603	10.0861	0.0575835	0.0877352	0.111792	0.0401314
AT1G11880	2.48517	1.99987	2.65134	1.40226	0.166918	0.185884	0.124379	-0.145917
AT1G11890	46.3076	41.6153	43.5081	41.5478	0.00323069	0.0154454	0.21548	-0.0478277
AT1G11900	1.50591	1.71822	1.4062	0.961874	0.141172	0.161479	0.65185	-0.445196
AT1G11905	14.57	16.5782	16.0178	16.2259	0.025312	0.0576598	0.247146	0.0498685
AT1G11910	319.072	303.607	315.413	310.691	0.000459368	0.00342021	0.0848318	0.00791369
AT1G11915	0.556531	0.591625	0.347131	0.853733	0.122152	0.142897	0.0486509	0.0647541
AT1G11920	0.200045	0.0824456	0.25397	0.131513	0.591187	0.595805	0.214517	0.448464
AT1G11930	30.1766	32.1214	32.1103	29.6437	0.000460976	0.00342856	0.0616584	-0.0126533
AT1G11940	2.78018	3.65026	3.46606	3.14815	0.046536	0.0786628	0.0773449	0.0406514
AT1G11950	0.893583	1.13474	1.16718	0.923702	0.0426922	0.0756209	0.0645424	0.0438242
AT1G11960	2.68898	2.79011	3.62784	3.15505	0.0161162	0.0446477	1.13587	0.307964
AT1G11990	0.269139	0.273623	0.115754	0.154394	0.206621	0.222635	3.16082	-1.00657
AT1G12000	36.6914	36.651	36.7671	36.0215	0.00344274	0.0161455	0.35229	-0.010935
AT1G12010	10.9871	9.62748	16.4679	18.9228	0.0755241	0.102784	1.93683	0.779705
AT1G12020	5.26839	5.37136	5.09406	5.39237	0.0161654	0.0447548	0.191039	-0.0209406
AT1G12030	24.0201	27.1226	28.0066	27.7016	0.00186925	0.0102284	0.669919	0.123361
AT1G12040	3.01136	2.56834	2.36324	2.72653	0.052081	0.0827104	0.30381	-0.132587
AT1G12050	33.3962	32.4162	29.3987	29.0104	0.0180248	0.0475627	2.70529	-0.172166
AT1G12060	11.3225	11.4828	9.38342	8.77909	0.0152982	0.0433987	3.03597	-0.328406
AT1G12080	103.324	114.367	131.773	142.701	0.0267756	0.0595075	1.29223	0.334388
AT1G12090	267.267	255.32	261.455	296.865	0.00187789	0.0102598	0.377273	0.095421
AT1G12110	103.711	108.658	100.318	95.0164	9.80254e-09	2.7008e-07	0.83107	-0.120627
AT1G12120	26.5549	24.2659	28.6348	25.8712	0.000120335	0.00115112	0.364684	0.100996
AT1G12140	40.8428	40.784	39.3759	43.6252	0.0188977	0.0491247	0.159502	0.0240876
AT1G12150	1.86482	2.766	2.45273	1.46195	0.00993416	0.0331975	0.189259	-0.242373
AT1G12160	7.76001	6.46099	8.81986	8.40501	0.0787147	0.105425	0.876341	0.27647
AT1G12200	38.5279	40.7923	41.0809	42.5943	0.0274283	0.0601807	0.576394	0.0771118
AT1G12210	1.75517	1.82619	2.04725	1.42572	0.0631718	0.0926152	0.0782543	-0.0443376
AT1G12220	3.03262	2.60647	3.50048	2.79909	0.0872577	0.112893	0.292885	0.159791
AT1G12230	28.1276	26.9101	26.5157	28.9382	0.0381463	0.0716916	0.0571703	0.0108687
AT1G12240	87.12	87.5116	109.565	111.312	0.000897131	0.00582131	10.8121	0.338929
AT1G12244	7.5312	6.02004	7.13639	4.94525	0.118108	0.140949	0.198471	-0.165609
AT1G12250	45.926	46.6967	45.9659	48.1184	0.0200485	0.050952	0.25	0.0225882
AT1G12260	1.59586	1.55917	1.43855	1.64556	0.163347	0.182474	0.145507	-0.0327995
AT1G12270	15.1744	17.1788	17.4836	16.4364	0.0487789	0.0805999	0.256718	0.0682278
AT1G12280	2.21457	2.06268	1.87812	2.23184	0.013864	0.0412201	0.165434	-0.0575592
AT1G12290	1.48193	1.56101	2.06412	1.589	0.0318286	0.0653497	0.550505	0.263663
AT1G12300	0.63544	0.518639	0.62502	0.702448	0.0488111	0.0801835	0.446352	0.201935
AT1G12310	74.8056	79.5512	74.3197	80.959	0.00429133	0.0188861	0.0404878	0.0085909
AT1G12320	3.35851	3.04399	4.1786	3.46414	3.67409e-27	4.3923e-25	0.602655	0.255455
AT1G12330	6.70413	6.50331	5.66743	5.98402	0.055866	0.0861606	1.50363	-0.180841
AT1G12350	14.0547	13.8395	12.4782	10.9703	0.0667008	0.0959475	1.29003	-0.25047
AT1G12360	24.0477	22.8755	25.9462	24.8002	0.0506995	0.081613	0.824605	0.113004
AT1G12370	3.82354	3.85596	3.28926	3.23725	0.017477	0.04667	6.82808	-0.234701
AT1G12380	3.46981	3.30189	3.71861	3.00354	0.0300755	0.063298	0.0280581	-0.0105953
AT1G12390	21.8443	22.1817	21.7978	22.9647	0.105252	0.128018	0.244798	0.0239348
AT1G12400	12.9596	11.6293	13.8241	10.3357	0.206621	0.224394	0.0445245	-0.0253987
AT1G12410	98.6157	103.205	96.12	86.5591	0.0328988	0.0663053	0.676372	-0.143763
AT1G12420	5.5347	6.11733	7.99692	6.24943	0.0861997	0.112259	0.556692	0.290011
AT1G12430	5.79609	5.8058	6.85116	5.93979	0.0695371	0.0981395	0.645471	0.140764
AT1G12440	61.5257	64.594	73.8821	82.6778	0.00424508	0.0187489	1.28288	0.311921
AT1G12450	5.22172	5.29783	5.02243	5.50072	0.0544437	0.0850708	0.00324675	0.000493635
AT1G12460	1.67033	1.12208	1.47581	1.2271	0.0897739	0.11531	0.0561509	-0.0469973
AT1G12470	8.00238	7.93258	8.84745	8.89898	0.0263658	0.0588191	7.46505	0.155333
AT1G12480	6.0372	5.04062	5.54117	5.03013	0.0159841	0.0445734	0.167987	-0.0675212
AT1G12500	17.504	18.1388	19.1984	20.4423	0.0364757	0.0699879	1.06401	0.153372
AT1G12520	14.4675	12.9422	13.4909	15.3726	0.0841618	0.110572	0.213355	0.0745597
AT1G12530	29.6259	34.7226	36.3994	32.9159	0.00255195	0.0129401	0.289434	0.107267
AT1G12550	5.85189	5.60014	5.75026	6.22155	0.0311614	0.0645182	0.359441	0.0640379
AT1G12560	23.4007	24.7554	15.6166	17.9533	0.00044021	0.0032903	1.9757	-0.52055
AT1G12570	1.37332	1.76917	0.959523	0.633809	0.00013162	0.00123233	1.07347	-0.979861
AT1G12580	14.1685	14.1211	17.2079	16.8826	0.0349586	0.0683096	7.78226	0.269098
AT1G12620	1.14768	1.13847	1.18276	0.993405	0.166918	0.185777	0.27695	-0.0711321
AT1G12640	26.6455	25.3762	31.5189	27.9652	0.0135877	0.0407363	0.773626	0.193391
AT1G12650	17.3618	19.1059	22.4544	18.223	0.0885728	0.114448	0.352247	0.157608
AT1G12680	10.1389	10.0425	9.71129	9.5229	0.0548531	0.0853137	1.663	-0.0693532
AT1G12700	0.740414	0.541733	0.697849	0.483721	0.0955178	0.1199	0.12182	-0.117857
AT1G12710	6.58734	4.91716	3.70234	3.99374	0.00988235	0.0331186	0.970753	-0.580003
AT1G12730	1.39583	1.23296	1.50019	1.64723	0.199749	0.218569	0.836743	0.259771
AT1G12740	5.44051	4.49824	5.07672	4.58045	0.101016	0.124766	0.0978701	-0.0414639
AT1G12750	9.23697	9.26027	9.00702	7.56802	0.0010117	0.0063999	0.657252	-0.158298
AT1G12760	36.9298	39.5343	38.8342	39.745	2.82923e-05	0.000337086	0.300842	0.0393649
AT1G12770	10.0377	11.2746	9.40758	9.02187	0.00525953	0.0218648	0.888337	-0.209673
AT1G12775	1.03847	0.594269	0.989833	0.667624	0.163347	0.18233	0.0161258	0.0216773
AT1G12780	21.9744	21.0605	25.6815	23.3241	0.0226703	0.0548232	0.912588	0.18744
AT1G12790	1.73816	1.46374	1.62063	1.57018	0.241685	0.25796	0.0170684	-0.00500555
AT1G12800	24.3734	22.1379	19.6474	19.817	0.0335809	0.0668711	1.46499	-0.237029
AT1G12805	53.3067	46.0472	68.4595	58.5615	0.0624115	0.0921004	0.806268	0.354419
AT1G12810	47.3821	51.6018	55.8096	62.4819	0.0253358	0.057652	0.88632	0.257081
AT1G12820	20.7047	19.783	19.0505	19.0388	0.0226087	0.0547368	1.28477	-0.0880979
AT1G12840	72.078	66.031	67.3874	65.179	1.88139e-06	3.24981e-05	0.335695	-0.0590922
AT1G12845	13.1714	11.3714	12.645	8.39474	0.181036	0.19961	0.289497	-0.222183
AT1G12850	19.1754	17.8308	20.9754	21.2142	4.70059e-05	0.000521029	1.63679	0.18912
AT1G12860	6.48671	6.24827	5.96187	4.95043	0.103901	0.127511	0.729142	-0.222841
AT1G12880	3.91728	3.52624	3.7229	2.76654	0.0722144	0.100517	0.354045	-0.197891
AT1G12900	384.378	367.825	293.37	273.778	3.10084e-35	5.16643e-33	2.5599	-0.407397
AT1G12910	20.8022	20.4514	21.7054	23.9197	0.0503306	0.0812477	0.852111	0.145308
AT1G12920	37.2915	40.2199	39.5083	34.5834	2.08341e-05	0.000258109	0.217724	-0.0650966
AT1G12930	2.90462	2.62247	3.40112	3.17102	0.148044	0.167243	1.02006	0.249843
AT1G12940	1.66491	1.67086	1.96126	2.25928	0.12285	0.142735	1.45536	0.339408
AT1G12950	7.5471	6.96736	6.60568	6.26294	0.000420462	0.0031866	0.892074	-0.173634
AT1G12970	7.42572	7.05208	8.83214	9.17137	0.0125766	0.0389121	2.4729	0.314436
AT1G12990	6.05129	6.96944	7.30638	7.61574	0.00261877	0.0131905	0.774491	0.196642
AT1G13000	8.67448	9.25736	9.10247	9.96378	0.0694911	0.0983172	0.39275	0.0884976
AT1G13020	11.5467	12.2778	13.5695	13.2562	0.00286128	0.0141196	1.43681	0.17117
AT1G13030	2.05368	2.51407	2.72237	2.8092	0.147611	0.167459	0.880651	0.276205
AT1G13040	0.470642	0.421109	0.69803	0.515482	0.0897739	0.115205	0.693208	0.444476
AT1G13050	1.18458	1.75207	1.41289	2.29312	0.121963	0.14347	0.265714	0.335695
AT1G13060	85.2439	92.0062	80.6229	74.5686	0.000143482	0.00132811	0.860548	-0.191737
AT1G13080	34.211	31.6189	29.6322	26.1887	2.22393e-05	0.00027296	0.829164	-0.237938
AT1G13090	49.3067	50.8603	48.5377	45.8351	0.000858294	0.0056245	0.680678	-0.0859643
AT1G13100	7.86284	8.02438	9.77567	9.63875	0.0371794	0.0707224	5.909	0.289262
AT1G13110	107.744	105.116	127.394	118.553	0.00132084	0.00788627	1.44245	0.208443
AT1G13120	5.19257	4.2845	5.55731	4.91049	0.0131993	0.0399909	0.318585	0.143445
AT1G13130	1.08761	1.18734	1.20102	1.06376	0.0722144	0.100293	0.0214566	-0.00646392
AT1G13140	0.706705	0.381669	0.436556	0.88006	0.00590549	0.0235285	0.148491	0.27466
AT1G13160	5.47493	5.78031	6.73711	6.3267	0.0602965	0.0900978	1.26334	0.214979
AT1G13170	4.8675	4.54387	4.95277	4.75424	0.00897521	0.0313651	0.283093	0.0446222
AT1G13180	4.78918	4.55142	4.96597	4.98369	0.114425	0.13701	1.19199	0.091132
AT1G13190	14.5914	15.1803	17.3222	17.2818	0.0190436	0.0492559	3.83942	0.216997
AT1G13195	12.2181	10.3277	11.7432	11.5533	0.0615799	0.0915436	0.180431	0.0472545
AT1G13210	10.3791	10.8644	14.4812	15.279	0.0455837	0.0780508	3.3188	0.486363
AT1G13220	4.78735	5.1725	5.23062	5.56144	0.0719367	0.100341	0.581177	0.115774
AT1G13245	93.8167	107.82	96.8345	84.0338	1.14136e-08	3.10426e-07	0.387412	-0.156819
AT1G13250	9.10448	9.90219	10.2712	10.7775	0.0312095	0.0645925	0.782981	0.147225
AT1G13260	45.1796	48.5015	52.4183	50.1027	1.52286e-07	3.41352e-06	0.784027	0.13009
AT1G13270	6.12408	6.89326	5.50181	5.24426	0.349502	0.36528	1.10607	-0.276626
AT1G13280	38.3793	32.8876	37.5076	34.0758	0.0353943	0.0686914	0.0177341	0.0063929
AT1G13300	29.9551	34.2136	35.3926	38.2513	0.0349854	0.0683494	0.665655	0.198696
AT1G13310	0.493347	0.586665	0.787858	0.612473	0.591187	0.598713	0.596047	0.374721
AT1G13320	18.6564	19.5742	18.8622	17.5123	0.0120602	0.0379639	0.409247	-0.0718004
AT1G13330	1.7953	2.0673	1.90525	1.59391	1.23262e-10	4.47379e-09	0.311516	-0.142564
AT1G13340	18.1304	20.1049	30.9839	30.0521	0.0449035	0.0776463	3.92263	0.674755
AT1G13350	6.75797	6.89831	7.78343	7.36586	0.028619	0.0615174	1.33804	0.149686
AT1G13360	222.108	234.148	234.94	243.584	0.0148404	0.0428234	0.53829	0.0687478
AT1G13380	24.3119	27.6713	25.4509	26.715	0.0123947	0.0386376	0.0197578	0.0050616
AT1G13390	22.5598	22.2672	25.6795	28.4439	0.0369712	0.0705357	1.52051	0.271885
AT1G13410	0.399924	0.567464	0.252055	0.343324	0.591187	0.597969	0.718694	-0.700286
AT1G13420	21.5744	21.6127	28.9571	26.0297	0.00318512	0.0152759	1.98936	0.348485
AT1G13430	1.69419	1.03948	2.07699	2.0164	0.207193	0.222334	0.950454	0.582457
AT1G13440	1253.74	1135.87	1184.35	1166.65	0.000615165	0.00431452	0.142399	-0.0235006
AT1G13450	26.9569	26.4313	34.9454	35.8935	0.0215895	0.0532441	5.92071	0.408021
AT1G13460	8.31888	7.79751	8.20231	7.39159	0.0659141	0.0952562	0.196117	-0.0475468
AT1G13470	11.15	10.4894	9.01068	8.00765	0.0215558	0.0532167	1.38885	-0.346571
AT1G13480	2.63462	2.48258	3.96288	3.09926	0.148044	0.167198	0.957476	0.464751
AT1G13500	0.525493	0.379396	0.519368	0.403133	0.591187	0.599057	0.0335682	0.0278096
AT1G13510	1.70666	1.91249	2.08094	2.21745	0.0994446	0.123005	0.992055	0.248145
AT1G13520	7.02323	7.32439	6.88035	6.20988	0.00107462	0.00672151	0.647052	-0.132321
AT1G13530	1.31103	0.931845	1.43526	1.53017	0.014921	0.04277	0.762036	0.402892
AT1G13540	0.479291	0.518697	0.710117	0.73527	0.00455527	0.0197196	3.46504	0.534361
AT1G13550	0.177056	0.340608	0.291445	0.497955	0.0488111	0.0801462	0.367149	0.608741
AT1G13560	17.7161	16.0833	15.8872	14.9267	0.122336	0.142797	0.575618	-0.133416
AT1G13570	5.17631	5.26696	5.27933	5.63802	0.000814447	0.00539396	0.527529	0.0640492
AT1G13580	4.43552	5.20017	5.7246	4.08993	0.148044	0.167377	0.0372689	0.0265312
AT1G13590	12.614	13.3424	15.8004	12.1309	0.0366681	0.0702169	0.224528	0.105792
AT1G13600	6.61039	6.41901	6.1271	6.17942	0.134942	0.155369	1.48314	-0.0823478
AT1G13610	1.01897	0.929083	1.13456	0.961764	0.103901	0.127311	0.282224	0.105829
AT1G13630	0.388612	0.322798	0.561088	0.335156	0.349502	0.362238	0.316772	0.33321
AT1G13635	2.9465	1.88226	2.99136	3.54769	0.591187	0.604237	0.527682	0.437428
AT1G13640	11.773	12.7688	14.2502	13.0774	3.70275e-05	0.000424663	0.642304	0.155118
AT1G13650	3.84124	4.41599	3.37267	2.35733	0.0897739	0.115471	0.794681	-0.527123
AT1G13670	11.6891	11.6798	10.4153	11.5542	0.011029	0.0356733	0.609389	-0.0890878
AT1G13690	24.7589	29.428	24.3123	24.8089	0.0320343	0.0656446	0.490321	-0.141598
AT1G13700	7.20724	6.13364	10.6252	9.98543	0.0509832	0.0818889	2.12148	0.627535
AT1G13710	1.49776	0.94615	0.863813	1.70824	0.0340068	0.0672509	0.0458953	0.0737292
AT1G13730	11.7435	10.5717	11.1141	10.6697	0.0513564	0.0823072	0.164398	-0.0347711
AT1G13740	3.49478	3.69806	4.88698	3.61182	0.0321269	0.0657516	0.441668	0.240698
AT1G13750	33.5469	30.9401	38.2173	33.653	0.00208407	0.0110997	0.514795	0.156387
AT1G13770	4.5258	4.72813	4.76906	3.35396	0.0955178	0.120092	0.349601	-0.18805
AT1G13780	2.93067	2.43539	2.63624	2.6345	0.0552638	0.085475	0.0958915	-0.0258577
AT1G13790	0.663653	0.476953	0.462716	0.423858	0.207193	0.22203	0.563119	-0.363488
AT1G13800	0.0828191	0.0792948	0.0916423	0.183646	0.591187	0.593093	0.592362	0.763935
AT1G13810	3.85376	3.67847	4.11789	4.0146	0.098908	0.122592	1.07736	0.11062
AT1G13820	23.2241	23.6633	20.5049	18.7699	0.000590122	0.00417346	1.75067	-0.255596
AT1G13830	16.0493	14.5578	18.7269	19.6183	0.0353052	0.0685753	1.62367	0.32518
AT1G13860	3.77867	3.76724	3.82007	3.46346	0.0471044	0.0792439	0.356456	-0.0510571
AT1G13870	11.9262	13.6981	13.1154	11.9361	0.00689426	0.0262049	0.0970453	-0.0326156
AT1G13880	19.1318	20.9426	21.3005	20.7616	0.0187051	0.0487738	0.422969	0.06984
AT1G13900	10.6701	12.1227	10.8188	10.2836	0.0137144	0.0409997	0.425194	-0.111171
AT1G13910	3.62012	4.55603	3.19823	3.76345	0.241685	0.258259	0.404519	-0.231986
AT1G13920	5.14843	5.04869	5.69743	5.60319	0.0359257	0.0692023	2.84437	0.14824
AT1G13930	1451.46	1560.04	1158.26	1256.05	5.05659e-25	5.45906e-23	1.44689	-0.318871
AT1G13940	3.30906	3.61564	3.83682	4.07892	0.0755241	0.102718	0.903113	0.192973
AT1G13950	17.4647	15.8665	17.7818	20.4744	0.101063	0.124708	0.573902	0.19882
AT1G13960	16.1288	16.498	18.4369	19.7609	0.0392533	0.0729364	1.64511	0.227432
AT1G13970	4.84714	4.15285	5.38784	4.96562	0.0783871	0.105292	0.606116	0.202118
AT1G13980	5.39962	5.12614	6.38001	5.68862	0.0080997	0.0292874	0.799522	0.197338
AT1G13990	113.61	109.633	107.96	107.232	0.00172151	0.00963681	0.855579	-0.0529905
AT1G14000	46.7024	47.4103	54.459	49.829	0.00886958	0.0311813	0.953118	0.148112
AT1G14010	55.8984	56.9579	61.8011	61.5182	0.024082	0.0565127	3.89712	0.127912
AT1G14020	6.43432	6.44507	5.67161	7.02277	0.00767161	0.0280559	0.067923	-0.0208743
AT1G14030	6.82078	7.60951	6.81177	5.57995	0.0492315	0.080555	0.504459	-0.219724
AT1G14040	5.18906	5.19695	5.43896	5.35974	0.00425471	0.0187562	2.36879	0.0562161
AT1G14060	12.2737	13.756	13.5852	13.8649	0.0580142	0.0881629	0.403065	0.0766527
AT1G14080	6.48343	6.27347	8.8115	8.88348	0.0108575	0.0353073	8.75732	0.472062
AT1G14120	44.6979	39.8889	52.025	47.7249	0.000349724	0.0027469	0.832305	0.237883
AT1G14130	18.1428	18.0072	20.3098	14.591	0.00381648	0.0174912	0.106689	-0.0507355
AT1G14140	7.45153	8.09823	7.43059	6.55496	0.0806822	0.107286	0.513755	-0.152955
AT1G14150	61.046	60.9112	47.8025	54.419	0.000760066	0.00509439	1.46162	-0.254676
AT1G14160	17.8726	19.2694	20.3425	21.0099	0.00617741	0.0243415	1.01986	0.15492
AT1G14170	13.0802	11.786	14.2752	14.2267	0.0791095	0.105719	1.35388	0.196872
AT1G14180	2.36314	2.22465	2.01963	2.17346	0.150251	0.168539	0.675116	-0.129786
AT1G14185	0.897962	0.717893	1.19817	1.29071	0.166918	0.185699	1.60124	0.623199
AT1G14190	2.59916	2.37157	2.3937	2.63357	0.163347	0.182551	0.0604758	0.0163174
AT1G14200	21.2149	26.2455	18.2032	18.4355	0.0053798	0.0222207	1.02811	-0.373356
AT1G14210	56.0301	55.4382	64.9302	62.0336	0.0150656	0.0429808	2.22094	0.187784
AT1G14220	12.8405	11.6904	16.7316	13.7519	0.013864	0.0413188	0.720689	0.313428
AT1G14230	10.7297	9.46907	11.369	11.6602	0.0241035	0.0565129	0.911965	0.189197
AT1G14240	5.50054	4.52774	5.70395	5.90865	0.141172	0.161671	0.672747	0.211617
AT1G14250	6.12092	5.45002	4.2672	3.81827	0.0806822	0.107245	1.55625	-0.517103
AT1G14260	0.56306	0.693121	1.0554	0.781388	0.0855944	0.111698	0.718443	0.548141
AT1G14270	17.5512	17.8072	16.3972	15.1817	0.207193	0.222899	1.28423	-0.163092
AT1G14280	33.6641	32.323	45.4887	39.4234	0.0256068	0.0580252	1.27761	0.363786
AT1G14290	20.5925	18.774	25.2794	21.4899	0.0502049	0.081268	0.660021	0.248593
AT1G14300	8.20604	9.05837	10.2806	8.32345	0.0783871	0.105339	0.238414	0.107816
AT1G14310	13.6556	14.8239	13.1994	13.8702	0.0981563	0.122471	0.383312	-0.0732502
AT1G14320	299.669	293.187	277.436	272.603	5.45483e-07	1.06382e-05	1.89205	-0.108148
AT1G14330	6.05294	6.15478	7.1821	5.42632	0.0373724	0.0709746	0.107853	0.0465937
AT1G14340	21.9705	20.9865	17.2287	16.5998	0.004331	0.0190172	2.82984	-0.344654
AT1G14345	29.7094	29.7678	21.3094	25.5177	0.0596009	0.0898259	1.48242	-0.344993
AT1G14350	9.40908	9.01032	8.25567	8.54457	0.0433732	0.0760757	1.1773	-0.132744
AT1G14360	24.7954	24.7439	25.707	22.734	0.0233483	0.0558312	0.181567	-0.0323448
AT1G14370	14.0686	13.6669	18.3862	15.5565	0.0020609	0.0110095	0.960451	0.291368
AT1G14380	14.7577	14.7085	16.3824	17.5675	0.0302858	0.0635762	1.81629	0.204346
AT1G14390	1.33966	1.23227	1.5985	1.16119	0.024373	0.0565249	0.172352	0.101655
AT1G14400	157.762	166.694	162.554	150.577	5.79961e-05	0.000625164	0.270816	-0.0512565
AT1G14410	7.25712	7.65259	5.94624	6.03336	0.0366681	0.0701915	3.03582	-0.315672
AT1G14430	1.83833	1.53643	1.22927	1.29278	0.0400932	0.0739001	1.16679	-0.420188
AT1G14440	4.80631	4.49221	3.51042	2.72009	0.0563971	0.0865949	1.38896	-0.577651
AT1G14450	227.641	228.641	201.344	221.265	0.00644965	0.0250688	0.804766	-0.110602
AT1G14460	2.02147	1.86628	1.90962	1.93601	0.0897739	0.115352	0.115982	-0.0157155
AT1G14480	1.13417	1.21454	3.0108	2.47503	0.0144645	0.0421059	2.54579	1.22384
AT1G14490	1.29086	1.45055	1.53453	1.66115	0.0775456	0.105002	0.793318	0.221205
AT1G14510	31.9549	32.549	33.3866	30.4163	0.0170172	0.0459584	0.0983335	-0.0157644
AT1G14520	8.78409	7.66314	6.92249	7.44132	0.253408	0.26871	0.635274	-0.195406
AT1G14530	4.46415	4.40279	3.51162	4.21959	0.119216	0.141712	0.738129	-0.197742
AT1G14540	7.35255	6.67316	5.00717	4.41163	0.123659	0.143495	1.80673	-0.574459
AT1G14550	1.49438	1.10843	0.615177	0.811976	0.206621	0.22374	1.00872	-0.86693
AT1G14560	5.07718	5.35169	6.12527	5.27447	0.0479358	0.0797924	0.431379	0.128418
AT1G14570	28.2153	27.8053	32.9166	35.0225	0.00353623	0.0165253	2.36864	0.278285
AT1G14580	6.4982	5.94742	6.06965	6.50428	0.0109315	0.0354825	0.0651049	0.0147975
AT1G14590	5.20583	4.46551	4.81117	4.44005	0.000409745	0.00313117	0.188998	-0.0640722
AT1G14600	8.82404	8.38683	10.3305	11.1951	0.121843	0.143921	1.6572	0.322733
AT1G14610	14.5639	14.8352	16.226	14.973	0.0348886	0.068198	0.590402	0.0857278
AT1G14620	20.3467	18.1829	19.2704	18.3386	0.0685371	0.0973973	0.148695	-0.0348893
AT1G14640	0.795928	0.635723	1.10357	1.19748	0.253408	0.267611	1.71064	0.684612
AT1G14650	13.1366	12.958	15.0274	14.6618	0.031227	0.0646097	3.30265	0.186187
AT1G14660	1.42131	1.32132	1.58962	1.83097	0.0602439	0.0901209	0.993086	0.318685
AT1G14670	47.3972	45.5508	54.0905	58.205	0.000328151	0.00261927	1.62287	0.272804
AT1G14680	1.27645	1.25822	1.16884	0.955266	0.0722144	0.100312	0.885584	-0.254942
AT1G14685	15.1141	16.0508	17.4923	16.6903	0.0250149	0.0574344	0.867804	0.13334
AT1G14687	4.61547	3.97891	3.31595	4.57665	0.000235649	0.00198659	0.184946	-0.122893
AT1G14690	10.6476	11.1232	14.1399	12.9905	0.0271256	0.0599328	1.64911	0.317516
AT1G14700	4.80865	4.59028	4.88697	3.79118	0.20415	0.222556	0.274236	-0.115109
AT1G14710	14.5576	15.0673	14.8344	16.3679	0.00719239	0.0269555	0.386012	0.0748421
AT1G14720	36.2438	33.7613	32.4251	31.7523	0.0339634	0.0673728	0.923478	-0.125395
AT1G14730	11.2408	12.1821	14.3081	12.6591	0.0187051	0.0487678	0.684149	0.203286
AT1G14740	26.7213	25.8978	34.0231	36.3607	0.0282423	0.0609057	2.80989	0.419657
AT1G14750	0.841237	0.578037	0.369021	0.637382	0.0165129	0.0452667	0.388357	-0.495945
AT1G14770	2.96913	3.3341	2.90666	3.25187	0.0340068	0.0672886	0.101876	-0.0335053
AT1G14780	6.0091	6.21931	6.64631	6.93629	0.0254081	0.0577357	1.35368	0.151523
AT1G14790	4.34694	4.21494	4.56504	4.15063	0.00157811	0.00896934	0.140728	0.025684
AT1G14810	29.1326	28.5931	23.7375	26.2602	0.0355496	0.0688287	1.26184	-0.207352
AT1G14820	14.2693	16.4293	14.698	10.9691	0.0464705	0.0787661	0.427202	-0.258253
AT1G14830	35.3087	31.9586	38.5431	33.7808	0.0226765	0.0548257	0.311659	0.104567
AT1G14840	5.33092	5.4432	5.00842	3.99275	0.00544365	0.0223405	0.785917	-0.259386
AT1G14850	2.28421	2.24685	2.60734	2.35976	0.0468702	0.0789565	0.765144	0.132555
AT1G14860	8.39171	8.80833	7.53955	6.9081	0.0755241	0.102764	1.31308	-0.251577
AT1G14870	187.706	178.974	164.331	159.128	0.00115307	0.00708243	1.55081	-0.180939
AT1G14880	60.0815	61.479	75.9023	73.4754	0.0115718	0.0368208	3.63681	0.29729
AT1G14890	35.5475	38.6815	43.488	47.0351	0.0114175	0.0364725	1.21942	0.286303
AT1G14900	33.4504	33.3001	37.4034	39.3167	0.0451857	0.0779242	2.41558	0.200826
AT1G14910	14.2653	13.3383	16.871	16.2083	0.0129173	0.0395785	1.72224	0.261072
AT1G14920	18.1245	18.3188	20.3505	19.9901	3.73129e-07	7.5266e-06	3.51298	0.146579
AT1G14960	78.4203	79.0092	90.0916	95.0801	0.0243223	0.0565996	2.48702	0.234158
AT1G14970	1.55942	1.48875	1.5918	1.35931	0.108867	0.131021	0.16008	-0.0466857
AT1G14980	115.289	111.879	102.782	105.911	0.014388	0.041999	1.41268	-0.122377
AT1G14990	13.3882	13.8656	14.7437	12.8772	0.0783871	0.105379	0.0783097	0.0193029
AT1G15000	4.75892	7.86748	8.77787	10.2187	0.03514	0.0684617	0.700113	0.589296
AT1G15010	6.17579	7.03438	18.8862	20.9029	0.00827518	0.0298149	4.62196	1.59072
AT1G15020	8.60577	10.2201	12.1929	11.4408	0.0398006	0.0735786	1.01584	0.328129
AT1G15030	24.5911	20.8546	25.882	24.0727	0.00203159	0.0108749	0.406524	0.136477
AT1G15040	20.1641	19.4393	13.7618	14.8887	0.00711282	0.0267806	2.95753	-0.467064
AT1G15060	7.94315	7.7802	6.77724	7.04783	0.00142875	0.00840256	2.18928	-0.185622
AT1G15080	1.80944	2.26669	1.31263	1.47183	0.199749	0.218716	1.04767	-0.549802
AT1G15100	49.1613	58.6791	44.4244	50.8415	0.0191943	0.0494945	0.394558	-0.178866
AT1G15110	12.298	12.6698	14.7196	13.0336	0.0848371	0.111045	0.676791	0.152585
AT1G15120	102.525	86.2472	96.8772	74.9307	0.049578	0.0808594	0.221905	-0.13585
AT1G15125	41.5107	41.7384	55.9294	62.4385	0.00134956	0.00801702	2.60649	0.507771
AT1G15130	16.5334	16.5306	17.7153	21.3514	0.00651771	0.0252406	0.824796	0.240678
AT1G15140	15.068	15.1423	12.8826	13.3194	0.057532	0.0877073	3.92125	-0.205364
AT1G15160	0.385376	0.457143	0.715393	0.486687	0.00061212	0.00429886	0.598325	0.512752
AT1G15165	0.150928	0.145462	0.298652	0.115814	0.147611	0.167137	0.313525	0.483757
AT1G15170	4.49371	5.09558	4.48254	4.58265	0.0440342	0.0765686	0.373301	-0.0810867
AT1G15180	7.79113	7.9977	7.66601	6.97604	0.0740792	0.10153	0.639559	-0.108787
AT1G15190	0.95853	1.19005	1.25244	1.32822	0.0056031	0.0227828	0.703026	0.264357
AT1G15200	12.6881	16.2524	16.2363	16.1977	0.000616375	0.00432157	0.484818	0.164417
AT1G15210	7.23924	7.17278	10.5688	10.0907	0.0290082	0.0620013	5.73626	0.519533
AT1G15215	6.43256	4.69935	5.26601	5.13483	0.0602439	0.0902422	0.196061	-0.0980011
AT1G15220	5.49894	4.96873	4.75657	5.68683	0.0680731	0.0974578	0.00830897	-0.00334887
AT1G15230	36.4763	39.8005	33.1136	34.3409	3.52565e-07	7.15956e-06	0.969164	-0.17733
AT1G15240	7.12823	6.82035	9.26965	8.9478	0.0352601	0.0685632	3.38944	0.385203
AT1G15250	30.7815	34.3714	34.3681	30.6063	0.0599886	0.0900893	0.01214	-0.00395799
AT1G15260	27.8511	26.6332	25.9566	23.4735	0.014792	0.0427594	0.682815	-0.140451
AT1G15270	582.907	563.192	538.596	505.961	0.00251858	0.0128325	0.969838	-0.13384
AT1G15280	15.8579	15.9349	17.2492	17.5199	0.0133959	0.0403269	4.27998	0.129106
AT1G15290	9.25234	9.09778	12.3262	12.7497	0.00644331	0.0250488	5.81754	0.450512
AT1G15310	4.69456	4.73669	4.25441	3.73996	0.0379004	0.0713498	1.29081	-0.238465
AT1G15340	83.4536	98.2446	102.095	102.111	3.01093e-15	1.78964e-13	0.760039	0.168481
AT1G15350	54.4259	53.6536	67.1703	60.9462	0.0399715	0.0738301	1.43195	0.245363
AT1G15370	66.0053	64.6871	67.1698	60.2832	0.00327746	0.0156302	0.197409	-0.0362099
AT1G15380	8.73667	9.55165	3.85036	4.14665	0.00939906	0.0323073	4.63043	-1.19339
AT1G15385	2.72161	4.00469	1.76019	1.92257	0.0252391	0.0577361	1.05279	-0.869026
AT1G15390	13.1876	13.1488	11.4228	11.8999	0.00995253	0.0331699	2.92082	-0.175323
AT1G15400	158.256	168.856	192.055	202.695	0.0177076	0.0470365	1.59223	0.271155
AT1G15410	13.8109	13.5979	11.9974	12.2707	8.07928e-05	0.00081837	3.22918	-0.175578
AT1G15420	11.5183	12.4944	12.7562	11.1308	0.0724614	0.100018	0.0241591	-0.00757195
AT1G15430	10.2752	9.80931	13.8067	11.9569	0.0349854	0.0683431	1.22622	0.359251
AT1G15440	4.55835	4.32899	4.93957	4.40254	0.0680755	0.0973821	0.296696	0.0719968
AT1G15460	0.554107	0.792404	0.685487	0.580542	0.285762	0.299432	0.117238	-0.0889156
AT1G15470	10.4124	11.0921	9.46327	10.2188	0.0783871	0.105359	0.634891	-0.127757
AT1G15480	4.20592	4.09459	4.15798	4.58778	0.0738884	0.101459	0.411408	0.0753838
AT1G15490	3.04311	3.27785	3.39464	3.41971	0.0950269	0.119582	0.949521	0.108432
AT1G15500	43.949	44.8229	47.5739	49.1925	0.0187635	0.0488781	1.60371	0.124403
AT1G15510	0.646192	0.79241	0.59778	0.871597	0.181036	0.198957	0.0366339	0.0305371
AT1G15520	5.99223	6.02761	6.99184	6.5513	0.0262947	0.0588468	1.60037	0.172145
AT1G15530	5.85602	6.23339	4.90732	6.26823	0.0250018	0.0574229	0.262863	-0.113398
AT1G15550	3.20264	4.20127	4.3852	4.32512	0.0596159	0.0897653	0.616982	0.234438
AT1G15570	3.18793	2.71115	2.65774	3.34606	0.137534	0.157873	0.0449403	0.0253859
AT1G15580	1.02953	1.10107	0.269006	0.33291	0.591187	0.601419	5.64323	-1.82363
AT1G15625	1.4186	1.09452	0.481504	0.684329	0.207193	0.222278	1.27849	-1.10812
AT1G15640	0.78747	0.625789	0.835254	0.448864	0.591187	0.600495	0.117814	-0.138248
AT1G15660	3.35312	3.19999	3.48504	3.80741	0.123659	0.143424	0.777434	0.154224
AT1G15670	32.2521	31.4955	52.4023	50.4739	0.00149776	0.00866627	7.28652	0.690466
AT1G15690	115.557	109.7	105.996	99.7432	2.69033e-07	5.68138e-06	0.805868	-0.130755
AT1G15700	2.30218	0.663376	1.55709	1.59879	0.050662	0.0815711	0.0566271	0.0897397
AT1G15710	4.77862	4.60504	3.86252	5.11975	0.0222235	0.0543263	0.140267	-0.0630707
AT1G15720	1.70222	1.80391	0.910401	1.42053	0.0588522	0.0890209	0.960414	-0.588973
AT1G15730	10.2297	9.61942	10.8413	10.3069	0.0213193	0.0530101	0.567442	0.0914598
AT1G15740	47.044	42.0974	49.1209	45.0832	0.0487208	0.0805856	0.281753	0.0796942
AT1G15750	17.6029	17.1675	21.6437	20.5435	0.0128981	0.0396116	2.41495	0.278946
AT1G15760	3.11387	1.96468	2.20027	3.0151	0.0783871	0.105259	0.0348316	0.038353
AT1G15780	6.60869	6.1878	8.9737	8.83617	0.000646198	0.00448166	4.4889	0.476929
AT1G15790	8.51441	8.25517	9.95484	8.79468	0.206621	0.224348	0.697457	0.161007
AT1G15800	7.44648	7.42685	8.99587	9.96012	0.055866	0.0861669	2.07478	0.349926
AT1G15810	10.5184	11.6754	12.5557	11.9915	4.60338e-20	3.92772e-18	0.683651	0.145402
AT1G15820	2478.76	2584.23	1934.38	2053.15	3.8615e-241	6.80912e-238	2.39801	-0.344494
AT1G15825	6.43436	6.19402	7.9363	6.745	1.81384e-06	3.15373e-05	0.716982	0.21731
AT1G15830	3.58965	4.01718	3.85813	4.97538	0.0114504	0.0365006	0.39704	0.215691
AT1G15860	43.4279	39.7937	46.1827	43.1604	0.0553192	0.0855419	0.459814	0.102398
AT1G15880	40.6718	39.509	45.7355	43.0092	0.00940109	0.0322619	1.10101	0.146404
AT1G15885	6.13951	8.94747	6.42026	8.31966	0.00736639	0.0273942	0.0368635	-0.0335754
AT1G15890	1.29674	1.46394	1.97082	1.52607	0.115251	0.137617	0.601528	0.341049
AT1G15910	6.06817	6.55488	7.76781	7.64962	0.0490856	0.0804781	2.30979	0.288502
AT1G15920	13.2817	14.7785	15.2166	16.9549	0.0564891	0.0866418	0.635421	0.197258
AT1G15930	99.7248	103.917	105.989	103.744	0.0402977	0.0739549	0.473125	0.0425202
AT1G15940	7.69444	7.58941	8.18136	8.86648	0.0239197	0.0563819	1.11624	0.157581
AT1G15950	162.688	187.22	170.806	186.561	1.12858e-07	2.59574e-06	0.0925733	0.0304308
AT1G15960	1.44859	1.56386	1.26051	1.02439	5.58713e-05	0.000606276	1.03525	-0.398806
AT1G15970	6.65035	6.9202	7.41224	7.62164	0.123659	0.143487	1.52669	0.147738
AT1G15980	79.2965	70.121	64.4467	64.5512	0.0416794	0.075212	1.10019	-0.212002
AT1G15990	0.0422555	0.0269693	0.0830978	0.193901	0.0146506	0.04256	0.823915	2.00052
AT1G16000	83.2508	89.148	83.5662	82.1131	0.0330381	0.0664847	0.45709	-0.0573564
AT1G16010	20.5541	22.2639	19.9299	18.8436	0.000523517	0.00380282	0.72324	-0.143146
AT1G16020	6.80514	7.51098	6.78861	6.03373	0.0292068	0.0621683	0.511316	-0.158981
AT1G16022	7.32656	6.96861	7.01164	8.42686	0.00104447	0.00658746	0.322397	0.111005
AT1G16030	1.73531	1.99517	2.02323	1.69821	0.00107751	0.00672372	0.00772808	-0.0035003
AT1G16040	9.29567	7.71459	8.58594	8.00231	0.20415	0.222659	0.097475	-0.0362435
AT1G16060	17.2019	15.3769	14.6526	18.4512	0.0695371	0.0981853	0.0466783	0.0230634
AT1G16070	1.3799	1.4079	1.22393	0.678467	0.000157736	0.00143557	0.771979	-0.551309
AT1G16080	72.0148	68.9721	54.4543	53.2877	0.00266624	0.0133438	3.94898	-0.38798
AT1G16090	2.24751	1.36788	1.9664	1.48378	0.0994446	0.123019	0.0606386	-0.0674797
AT1G16110	3.80299	4.45001	4.70368	5.62286	0.0335787	0.0668792	0.661965	0.323366
AT1G16120	0.51908	0.460877	0.722613	0.640369	0.0157247	0.043995	1.36359	0.475976
AT1G16130	1.84657	1.62638	2.01218	1.9185	0.0378374	0.0713011	0.729171	0.178617
AT1G16150	0.517106	0.457331	0.287092	0.304849	0.0722144	0.100187	2.4667	-0.719116
AT1G16160	0.359652	0.523266	0.707948	0.632938	0.121843	0.143664	0.959602	0.602835
AT1G16170	15.509	12.9198	15.4017	15.351	0.0629856	0.0924382	0.440149	0.11336
AT1G16180	113.464	109.226	114.105	115.21	0.00156384	0.00890738	0.61997	0.042294
AT1G16190	9.61989	8.77534	8.48218	8.78984	0.0334971	0.0669058	0.487415	-0.0908949
AT1G16210	75.2117	80.5673	76.1896	80.1439	1.73903e-13	8.80334e-12	0.0297801	0.0051262
AT1G16220	1.42673	1.70612	1.47137	1.26088	0.206621	0.223683	0.408876	-0.197386
AT1G16240	48.0079	47.6071	52.3884	46.9399	0.000101848	0.000996348	0.317414	0.0549679
AT1G16250	4.93314	6.14407	4.75375	5.04359	0.0549678	0.0853101	0.426404	-0.177133
AT1G16260	8.80664	8.8458	9.8049	10.9941	0.0329262	0.0663414	1.2808	0.236647
AT1G16270	4.2447	3.74512	5.1997	4.48399	0.0284514	0.0612754	0.6969	0.277394
AT1G16280	4.07427	3.9268	3.98005	3.55957	0.0215493	0.0532318	0.406242	-0.0857011
AT1G16300	8.77537	9.21733	8.70951	9.55942	0.042347	0.0757642	0.106911	0.0219804
AT1G16310	5.22931	5.12967	5.00134	4.94284	0.122152	0.143476	1.3115	-0.0589576
AT1G16320	48.3183	41.611	41.7618	38.2848	0.0496491	0.0809442	0.485193	-0.167951
AT1G16330	0.791822	0.592504	1.12715	0.640321	0.591187	0.600524	0.2792	0.352503
AT1G16340	9.33645	7.88897	9.26986	6.87476	0.20415	0.222671	0.140635	-0.0934857
AT1G16350	21.4559	21.4234	23.4445	23.2847	0.0535864	0.0841975	10.0101	0.124043
AT1G16360	1.09571	0.991091	1.18238	1.02126	0.0502301	0.0812529	0.219838	0.0785955
AT1G16370	3.4255	3.66264	5.90307	4.77201	0.0939524	0.118745	1.31082	0.590768
AT1G16390	2.30282	2.2257	2.21625	3.44903	0.0713415	0.0997546	0.433911	0.323108
AT1G16400	6.05281	5.88841	5.02011	4.82643	0.0098555	0.0330862	2.92488	-0.278261
AT1G16410	4.00756	3.94714	2.73688	2.54926	0.0111786	0.0359699	5.37929	-0.589593
AT1G16420	2.52067	2.8683	2.19709	2.47713	0.0172795	0.0463473	0.569368	-0.205284
AT1G16430	8.27922	9.47115	8.61929	5.74935	0.0194233	0.0499268	0.416277	-0.304926
AT1G16440	3.33716	2.60811	2.33797	2.29413	0.0224834	0.0546776	0.849519	-0.360076
AT1G16445	1.41391	1.43895	0.894043	1.92896	0.0252391	0.057655	0.0140841	-0.0151783
AT1G16460	27.3265	26.1754	27.97	25.6321	0.00926698	0.0320093	0.0143594	0.0026994
AT1G16470	81.8301	81.8522	71.029	70.4096	0.207193	0.222933	17.3373	-0.210722
AT1G16480	0.366108	0.399194	0.47604	0.416218	0.0722144	0.100168	0.683235	0.221432
AT1G16490	1.20896	2.17179	2.10208	1.38755	0.0038842	0.0177362	0.0324558	0.0457307
AT1G16510	29.3525	29.1222	32.3056	38.4445	0.0345467	0.0678556	0.963653	0.27492
AT1G16515	9.66754	7.71485	4.28463	4.86598	0.0434886	0.0760951	1.62424	-0.925687
AT1G16520	16.9467	17.3277	18.9611	16.8475	0.0102733	0.033913	0.307504	0.0631747
AT1G16530	3.64428	4.14573	4.08113	4.35443	0.081101	0.107498	0.416618	0.114859
AT1G16540	3.26608	3.12464	3.6347	3.0125	0.121843	0.143809	0.167933	0.0567683
AT1G16560	37.6153	36.4608	38.0211	36.9315	1.5117e-05	0.000196604	0.19529	0.0169704
AT1G16570	8.82882	8.13166	8.96966	8.55515	0.0321745	0.0657916	0.253821	0.0472218
AT1G16590	4.89702	5.01644	4.64507	6.1455	0.104149	0.127475	0.270738	0.12231
AT1G16610	11.9399	11.1525	12.7679	14.2196	0.123659	0.143535	0.869791	0.224873
AT1G16630	1.16767	1.27331	1.38766	1.54156	0.129636	0.149863	0.940587	0.263056
AT1G16640	2.81866	1.8162	2.3053	2.80962	0.349502	0.364794	0.1593	0.142186
AT1G16650	2.60962	1.8835	2.20019	2.45333	0.0239456	0.0563801	0.0818986	0.0506048
AT1G16670	13.852	12.858	18.2602	14.9153	0.0412758	0.0746238	0.745062	0.312738
AT1G16680	4.85509	5.82916	5.25081	5.00449	0.0683023	0.097384	0.175743	-0.0591159
AT1G16690	2.9179	3.37947	2.79466	2.52072	0.0547763	0.0853133	0.667557	-0.244577
AT1G16700	79.003	77.5298	70.5765	65.1946	0.0398006	0.0735914	1.51433	-0.205289
AT1G16705	0.537757	0.419721	0.332848	0.616544	0.591187	0.599143	0.0100639	-0.0122354
AT1G16710	3.49751	3.0956	4.12271	3.86511	0.00689426	0.0261908	1.05738	0.276843
AT1G16720	64.6573	67.5169	55.2753	52.5754	1.21295e-05	0.000162856	2.18756	-0.293405
AT1G16730	65.1106	66.2138	48.0365	56.6981	1.64147e-11	6.59081e-10	1.36151	-0.326397
AT1G16740	65.616	73.0213	54.0106	58.8261	7.57608e-06	0.00010898	1.0556	-0.297079
AT1G16750	4.25343	3.68317	4.09493	3.66475	0.0653414	0.0949343	0.0884211	-0.0325239
AT1G16780	1.17882	1.26212	0.852223	1.10307	0.150251	0.168423	0.726697	-0.320052
AT1G16790	12.3315	12.3299	11.2729	14.8634	0.0170271	0.0459558	0.205298	0.0838002
AT1G16800	0.434686	0.462894	0.456336	0.548435	1.14571e-05	0.000155306	0.445489	0.162754
AT1G16810	134.207	152.499	160.74	146.769	0.00394747	0.0179708	0.322397	0.101057
AT1G16820	5.4294	2.70805	4.66492	5.13551	0.000633619	0.00441468	0.260497	0.268268
AT1G16825	7.58086	8.80089	6.63167	9.50956	0.0410448	0.0744351	0.0293466	-0.021339
AT1G16830	0.387757	0.422617	0.364624	0.405325	0.0252391	0.0575742	0.267499	-0.073825
AT1G16840	56.4021	64.7314	65.067	62.1298	0.0265608	0.0591483	0.269085	0.0704645
AT1G16850	9.85411	9.20795	7.87553	10.388	0.0361314	0.0695227	0.126404	-0.0617384
AT1G16860	21.731	20.9343	23.1376	21.9216	0.0340893	0.0672882	0.594699	0.0787585
AT1G16870	10.4383	10.783	10.4956	10.1524	0.00015441	0.00141137	0.416703	-0.039511
AT1G16880	130.866	120.948	123.981	114.07	0.0178899	0.0473781	0.347042	-0.0810878
AT1G16890	112.126	105.739	117.347	100.38	0.0044539	0.0193839	0.00295453	-0.000914121
AT1G16900	4.69545	3.98026	4.74504	4.1401	0.0710273	0.0994269	0.0793217	0.0344127
AT1G16905	1.59793	1.38234	0.920036	1.26632	0.0252391	0.0576862	0.706488	-0.446915
AT1G16916	22.9679	25.8543	20.3783	21.4246	8.76548e-05	0.000875721	0.892428	-0.223934
AT1G16920	35.7246	38.4334	38.6755	39.6025	0.0278958	0.0605535	0.566588	0.0780046
AT1G16930	4.16854	3.90762	5.72659	4.7733	0.108867	0.131088	0.998069	0.378633
AT1G16960	16.3934	15.9053	16.9695	14.4043	0.0707933	0.0994547	0.151459	-0.0419158
AT1G16970	4.35014	4.64286	5.13691	4.54349	0.0271652	0.0599953	0.387862	0.106264
AT1G17020	17.8817	17.9766	18.8838	19.3533	0.0738884	0.101478	2.10737	0.092666
AT1G17030	2.19415	2.24508	1.99969	2.57092	0.0479358	0.0797423	0.105584	0.0420773
AT1G17040	2.46548	2.19951	2.23684	2.53747	0.163347	0.182541	0.0964702	0.0334183
AT1G17050	30.0766	30.0468	25.768	23.9058	0.00162769	0.00921151	2.76152	-0.275441
AT1G17060	7.2831	7.32631	9.39743	7.59827	0.0451281	0.0779137	0.647614	0.218272
AT1G17070	3.55241	3.27433	3.88231	3.4465	0.0341346	0.0673399	0.351644	0.102382
AT1G17080	80.415	82.5529	85.3285	73.3323	0.00691202	0.0262347	0.152366	-0.0386421
AT1G17090	8.9308	8.00018	7.99653	4.94756	0.0742643	0.101744	0.500917	-0.387372
AT1G17100	92.5353	85.1004	56.5057	56.2311	3.92368e-09	1.15473e-07	4.20902	-0.655963
AT1G17110	8.90124	9.01277	9.99295	10.2653	0.0605587	0.0902918	3.05335	0.177421
AT1G17120	8.54581	8.13108	7.91567	8.34838	0.0363415	0.0697937	0.243581	-0.0361637
AT1G17130	30.523	29.1099	34.2469	31.1008	0.0247676	0.0571456	0.626733	0.132028
AT1G17140	16.3311	17.7964	15.5908	14.5257	0.0276098	0.0604661	0.792562	-0.180381
AT1G17145	9.59689	8.7699	10.1081	9.35676	0.0422006	0.0757327	0.347858	0.0837725
AT1G17147	12.7623	11.2192	12.4721	10.2463	0.0435009	0.0760727	0.167569	-0.0780607
AT1G17160	18.7171	19.3191	19.3611	16.0539	0.0229252	0.0551936	0.33526	-0.103013
AT1G17170	125.229	132.788	98.1836	99.1837	2.24166e-22	2.16592e-20	3.543	-0.386583
AT1G17180	101.347	112.863	60.8173	59.7969	1.07004e-20	9.4342e-19	3.73296	-0.828626
AT1G17190	35.0866	30.2914	36.9414	34.1978	0.0358413	0.069109	0.382103	0.12184
AT1G17200	54.8337	50.9813	49.5298	50.2717	0.0236553	0.0561464	0.654452	-0.0844107
AT1G17210	16.2136	16.0441	18.898	17.5401	0.00754716	0.0277784	1.36847	0.175804
AT1G17220	27.1237	29.9418	24.7418	21.9439	1.78293e-08	4.68075e-07	0.924127	-0.289638
AT1G17230	1.91212	1.98725	2.19383	2.03341	0.00483508	0.0206521	0.695967	0.116475
AT1G17240	0.413278	0.410254	0.682976	0.520384	0.166918	0.18566	1.14671	0.547172
AT1G17250	0.793395	1.31963	1.60618	1.52611	0.0143442	0.0419694	0.840555	0.567908
AT1G17260	0.353031	0.401178	0.412119	0.366836	0.0955178	0.119843	0.132431	0.0465756
AT1G17270	5.17266	5.10138	5.53678	5.46017	0.0604079	0.0901623	2.44408	0.0980999
AT1G17280	40.2733	37.4258	44.6174	44.1862	0.0376802	0.0712141	1.69343	0.19272
AT1G17285	6.40018	6.87489	6.45531	7.09438	0.206621	0.224279	0.123283	0.0295404
AT1G17290	68.5011	63.8	78.2079	74.79	0.0323163	0.065707	1.27459	0.209687
AT1G17300	5.88778	7.83571	6.90566	9.69815	0.0909084	0.116196	0.303804	0.274867
AT1G17310	2.44674	1.80877	1.85216	1.67989	0.285762	0.300488	0.446448	-0.268826
AT1G17330	16.1547	19.0451	18.3198	18.3908	0.000269078	0.00221028	0.255082	0.0606295
AT1G17340	7.13186	7.66586	9.24959	7.87105	0.02483	0.057196	0.607287	0.210362
AT1G17350	6.92448	8.74486	8.38793	8.82168	0.0114208	0.0364776	0.341655	0.13527
AT1G17360	8.29082	8.16963	9.38503	9.15194	0.0576146	0.0877637	2.93062	0.171402
AT1G17370	27.6429	29.5662	27.4089	30.5916	0.0321095	0.0657604	0.0774971	0.0198207
AT1G17380	3.12769	3.72401	5.21597	4.76875	0.059024	0.0891723	1.50115	0.54326
AT1G17400	1.00584	0.786178	0.823446	1.15848	0.0403924	0.0738276	0.171182	0.145318
AT1G17410	5.33969	5.98472	7.86453	4.53797	0.074911	0.102325	0.135725	0.131195
AT1G17420	3.87064	4.17893	4.04491	3.20974	0.0151939	0.0432359	0.347594	-0.150006
AT1G17430	14.7424	13.7507	15.0377	13.7114	0.0536433	0.0842619	0.05522	0.0129042
AT1G17440	9.30649	8.71122	11.5616	13.5873	0.0581312	0.088271	1.36041	0.48108
AT1G17450	1.24218	1.42625	1.48206	1.12077	0.0129063	0.0395565	0.0601438	-0.0359101
AT1G17455	8.42984	8.26459	8.52079	6.77898	0.141172	0.161741	0.365657	-0.125857
AT1G17460	1.10135	1.1301	1.29427	1.25245	0.241685	0.257765	2.23374	0.190659
AT1G17470	40.5376	38.4929	49.2471	43.6375	0.0549678	0.0853727	0.904988	0.23303
AT1G17480	1.73677	1.76494	1.38971	1.97379	0.0213193	0.0529541	0.112871	-0.0580964
AT1G17490	34.538	36.5718	36.3199	32.1921	0.0447572	0.077482	0.210806	-0.0536917
AT1G17500	5.64333	5.1186	7.08364	5.17198	0.0104701	0.0342953	0.306538	0.187507
AT1G17510	22.8844	25.0894	27.9471	22.8626	0.0152135	0.0432686	0.19452	0.0828572
AT1G17520	12.8858	12.3207	12.0926	12.6156	0.0894801	0.115304	0.228977	-0.0288059
AT1G17530	23.2044	22.6462	20.7186	22.2201	0.0267159	0.0593875	0.706875	-0.0946621
AT1G17550	19.0392	18.8295	18.4811	15.2987	0.00417065	0.018544	0.602709	-0.164845
AT1G17560	8.55749	7.1467	7.74256	5.64137	0.149836	0.168942	0.330335	-0.230648
AT1G17580	2.68763	2.58305	3.18906	3.25424	0.0241579	0.0564156	3.45376	0.289811
AT1G17590	7.64356	7.94523	9.86611	9.98116	0.0436781	0.0762313	5.10952	0.348432
AT1G17600	0.594536	0.426627	0.604601	0.506838	0.000389434	0.00299761	0.169901	0.122216
AT1G17610	1.9581	2.08405	1.9983	2.30203	0.0455321	0.0779877	0.300433	0.0893245
AT1G17615	1.17875	0.849795	1.50726	0.780731	0.349502	0.363932	0.122904	0.173636
AT1G17620	65.8256	68.7511	81.2952	100.192	0.015259	0.0433221	1.07483	0.431439
AT1G17630	0.336853	0.361486	0.265228	0.340463	0.199749	0.218095	0.463852	-0.205346
AT1G17640	3.27369	3.37616	3.82637	3.46939	0.07766	0.105069	0.702917	0.133736
AT1G17650	9.37751	8.92587	8.55237	6.36924	0.199749	0.21934	0.641758	-0.294707
AT1G17665	1.52769	1.57564	1.16546	0.979941	0.591187	0.602549	2.05151	-0.53257
AT1G17680	6.4759	5.43125	7.15303	7.15347	0.0789843	0.105599	1.14792	0.264843
AT1G17690	4.68093	4.75617	5.62222	5.01783	0.0478991	0.0799137	0.885004	0.173089
AT1G17700	1.57557	1.83496	1.51581	1.70758	0.199749	0.218625	0.207399	-0.0814172
AT1G17710	373.121	339.519	394.428	355.218	0.000141098	0.00130892	0.25412	0.073036
AT1G17720	25.4081	26.2656	29.7015	29.4772	0.033464	0.0669027	3.46876	0.195648
AT1G17730	49.6974	50.6226	46.8344	49.6672	0.0250149	0.0574469	0.508036	-0.0559845
AT1G17744	3.59537	4.48263	6.96077	15.361	1.19001e-14	6.76899e-13	0.766826	1.46638
AT1G17745	110.322	116.697	100.588	98.2963	2.50719e-12	1.11924e-10	1.62315	-0.190884
AT1G17750	0.75706	1.02652	1.19639	0.911549	0.0278895	0.0605523	0.292584	0.241057
AT1G17760	6.21484	6.76774	7.08122	7.59427	0.0724614	0.0999924	0.794085	0.176832
AT1G17780	14.3844	14.3864	16.4551	12.8395	0.0550216	0.0853061	0.0723961	0.0260294
AT1G17790	4.28247	4.69398	4.2875	3.61771	0.00416599	0.0185428	0.495348	-0.183341
AT1G17820	0.00287921	0.00274709	3.50525	2.70154	0.591187	0.591299	3.8572	10.1074
AT1G17830	11.782	11.0781	11.2536	9.55506	0.000243903	0.00205045	0.426949	-0.135648
AT1G17840	18.1121	17.4423	15.0676	14.5818	0.00178397	0.00989225	2.55495	-0.262025
AT1G17850	2.09766	2.13509	2.00342	1.93322	0.00788312	0.0286905	1.37559	-0.10463
AT1G17860	269.273	279.571	256.793	268.874	2.14759e-12	9.75173e-11	0.517829	-0.062247
AT1G17870	6.4534	5.4063	3.32738	3.4542	0.103615	0.127404	2.16289	-0.806374
AT1G17880	193.044	189.24	196.896	210.971	0.00789224	0.0287188	0.715448	0.093454
AT1G17890	38.3829	41.7467	37.879	37.2411	1.28527e-05	0.000171478	0.625921	-0.0931363
AT1G17920	0.478155	0.488868	0.570708	0.556672	0.119417	0.1413	3.23967	0.221352
AT1G17930	4.7703	4.17406	4.96487	5.26188	0.122336	0.142648	0.717823	0.193298
AT1G17940	7.2005	6.41885	6.42912	7.01147	0.121843	0.143897	0.0655279	-0.0190614
AT1G17950	5.81388	5.64995	5.88962	5.16838	0.110694	0.133017	0.229238	-0.0519986
AT1G17970	9.7502	10.6329	11.5118	14.3876	7.19748e-05	0.000749871	0.733843	0.345545
AT1G17980	8.54965	8.6613	9.88387	9.17428	0.0345721	0.067855	1.12464	0.147081
AT1G17990	32.5566	33.9799	44.3071	42.3845	0.591187	0.607789	3.01191	0.381746
AT1G18000	18.8174	20.0728	21.4508	22.5795	0.591187	0.607228	1.078	0.17909
AT1G18010	16.902	17.9514	19.2213	20.7463	0.591187	0.60717	0.99328	0.197532
AT1G18020	33.1762	33.0948	44.0901	42.2457	0.591187	0.607819	5.20947	0.381581
AT1G18030	5.42564	5.7542	6.27748	6.08665	0.00170213	0.00954345	1.14008	0.145261
AT1G18040	1.92396	2.40741	2.83477	2.8508	0.105898	0.128046	1.35561	0.392482
AT1G18060	78.703	78.7233	61.0298	57.5926	1.8473e-06	3.20401e-05	5.61155	-0.4083
AT1G18070	31.6249	33.926	33.0989	31.8698	0.0783453	0.105444	0.0824599	-0.0128708
AT1G18080	176.165	178.608	165.569	180.384	0.000556116	0.00397413	0.255534	-0.0363202
AT1G18090	1.14206	1.32411	1.80425	1.08617	0.0426331	0.0759229	0.23566	0.229007
AT1G18100	8.36597	8.02642	6.62222	6.71861	0.0292571	0.0622254	3.49998	-0.297178
AT1G18140	4.01806	4.35628	3.33861	4.07103	0.00737369	0.0273253	0.450525	-0.176572
AT1G18150	19.7778	19.1153	19.2136	18.8976	0.0038921	0.0177685	0.39954	-0.0292992
AT1G18160	9.02363	9.39468	11.0673	10.5284	0.0262689	0.0588075	1.74591	0.229603
AT1G18170	15.2219	16.6716	14.1468	14.2079	0.0404978	0.0737909	1.17117	-0.169675
AT1G18180	3.4905	3.81698	3.07313	3.25034	0.0658481	0.0951934	0.976801	-0.208658
AT1G18190	6.41897	7.01865	8.8322	8.59775	0.0554603	0.0857036	2.39311	0.375291
AT1G18200	2.55158	1.92221	3.47278	1.59099	0.0781109	0.105302	0.117472	0.178714
AT1G18210	136.847	149.135	154.638	166.87	0.000210601	0.00182039	0.724429	0.16893
AT1G18250	12.6039	12.8917	9.70087	10.9821	0.0318286	0.0654195	1.53363	-0.301805
AT1G18260	21.7122	23.3333	24.6239	21.6373	0.000171121	0.00152782	0.13192	0.0384197
AT1G18265	0.964605	0.829401	0.306544	0.422891	0.181036	0.19904	2.11601	-1.29833
AT1G18270	10.2058	9.47935	10.9703	10.8733	0.0361314	0.0695291	1.31061	0.150103
AT1G18290	3.0862	2.63826	3.42857	2.07515	0.0315342	0.064991	0.0612704	-0.0567325
AT1G18300	21.2417	23.1795	61.3944	60.4775	0.0424766	0.075727	13.5655	1.45605
AT1G18330	12.1219	11.0318	8.53111	8.38277	0.241685	0.258534	2.51923	-0.453035
AT1G18335	4.10004	5.59998	4.17913	3.85593	0.12285	0.1429	0.456619	-0.271679
AT1G18340	4.06963	4.02299	4.63985	3.20809	0.591187	0.605055	0.0827516	-0.0442928
AT1G18350	0.733825	0.639458	0.656496	0.482585	0.285762	0.299595	0.436491	-0.269759
AT1G18360	8.43239	9.0941	6.40984	5.59328	0.0867063	0.112338	1.86819	-0.546128
AT1G18370	2.18475	1.90633	2.03449	2.22714	0.0861997	0.112169	0.181024	0.0589236
AT1G18390	9.13648	9.43472	10.1474	12.1326	0.00129444	0.0077681	0.812108	0.262682
AT1G18400	13.072	14.025	19.6141	18.5189	0.00975403	0.0329127	2.69407	0.492907
AT1G18410	0.337246	0.332532	0.250074	0.241465	0.253408	0.267117	6.68915	-0.446377
AT1G18420	3.74254	3.55573	3.41429	4.34379	0.00364481	0.0168947	0.205951	0.0881451
AT1G18440	6.80861	6.6253	5.97956	5.56386	0.122152	0.143516	1.57801	-0.218809
AT1G18450	20.1247	19.632	19.8643	21.8433	0.0977281	0.122131	0.394647	0.0691123
AT1G18460	11.0735	10.835	11.4313	10.8061	0.0165084	0.045307	0.190402	0.0214974
AT1G18470	19.3196	19.0823	21.4014	19.6227	0.0170127	0.0459638	0.650347	0.095294
AT1G18480	11.3645	12.1794	10.382	10.0248	3.68672e-07	7.46517e-06	1.33824	-0.206303
AT1G18485	1.06816	1.00267	0.906446	0.979	0.134942	0.15515	0.671467	-0.135303
AT1G18490	8.28485	9.00607	7.07614	7.44606	0.0305836	0.0639348	1.26873	-0.251755
AT1G18500	21.3353	20.6486	24.3977	22.9777	0.0442287	0.0768058	1.27961	0.174302
AT1G18540	178.308	170.568	162.866	165.728	2.44122e-11	9.51311e-10	0.956518	-0.0864082
AT1G18550	1.82823	2.09933	2.32241	2.54386	0.0848371	0.110963	0.952908	0.309183
AT1G18560	1.06057	1.22412	1.33292	1.42972	0.0976398	0.12205	0.917899	0.274049
AT1G18570	15.9751	14.6606	22.3106	24.7697	0.0571785	0.0874014	2.1789	0.61991
AT1G18580	7.13098	7.89641	8.97357	10.0361	0.00250078	0.0127602	1.08927	0.339139
AT1G18590	8.87761	8.97233	9.11801	9.21347	0.0331411	0.0665653	1.26601	0.038404
AT1G18600	9.67654	9.13899	9.63338	9.05769	0.0781109	0.105423	0.0558999	-0.00957477
AT1G18610	1.79413	1.60746	1.9584	1.51193	0.108867	0.131036	0.054285	0.0288636
AT1G18620	8.92713	8.44558	11.6827	11.835	0.0578207	0.0880586	4.84735	0.436924
AT1G18630	8.94903	8.66346	8.14278	7.30616	0.0383444	0.0719106	0.963986	-0.189091
AT1G18650	9.24536	6.77514	6.42327	7.87059	0.000562053	0.00400844	0.220373	-0.164524
AT1G18660	19.5408	19.3844	21.087	18.2308	0.119216	0.14184	0.0651597	0.0144781
AT1G18670	4.86316	4.91083	6.39757	4.8258	0.0806822	0.107218	0.447494	0.199486
AT1G18680	11.2202	9.1215	9.77867	9.76214	0.0544437	0.0851023	0.189315	-0.05795
AT1G18690	2.3909	2.10539	2.42459	2.15513	0.0503302	0.081303	0.0751662	0.0265243
AT1G18700	14.2319	13.558	14.5458	14.5092	0.07766	0.105137	0.890289	0.0642258
AT1G18710	9.61637	9.81322	5.32764	4.4975	0.0416251	0.0751525	4.67602	-0.983706
AT1G18720	39.6375	37.2604	32.8481	35.8002	0.0268477	0.0596114	0.774	-0.16372
AT1G18730	93.1218	100.496	82.1308	68.8694	8.16299e-10	2.63708e-08	1.03262	-0.358661
AT1G18740	33.6167	31.1298	76.772	70.0797	6.31989e-05	0.000672342	4.47235	1.18149
AT1G18750	2.28339	2.32689	2.76882	2.98283	0.181036	0.199257	2.21617	0.319122
AT1G18773	2.06575	2.07391	1.65682	2.22616	0.122152	0.143301	0.222234	-0.092348
AT1G18800	20.791	19.8837	21.4685	17.3284	0.101016	0.124876	0.186017	-0.0681903
AT1G18810	6.54471	7.65428	4.15785	4.4118	0.0129063	0.039568	2.06427	-0.72848
AT1G18830	0.30815	0.230325	0.619595	0.715977	0.591187	0.59717	2.28779	1.31051
AT1G18835	4.90964	3.8835	2.79523	3.01888	0.175235	0.194084	1.19181	-0.59682
AT1G18840	13.1463	12.9063	12.763	12.5818	0.00600843	0.0238757	0.840218	-0.0397376
AT1G18850	4.12174	3.91608	4.58166	5.09485	0.134942	0.155319	1.1398	0.267683
AT1G18860	4.14661	4.19416	4.97334	4.37265	0.121843	0.143841	0.775346	0.164167
AT1G18870	16.2878	14.1695	18.0594	17.5847	0.0623233	0.0922146	1.00015	0.226875
AT1G18880	23.1398	24.0115	26.6705	27.94	0.0204353	0.0516003	1.74183	0.211881
AT1G18890	10.2367	10.1744	11.1867	10.8729	4.3516e-11	1.66209e-09	2.19157	0.112053
AT1G18900	4.60685	4.33394	4.81943	4.8868	0.0492736	0.0806053	1.12472	0.118509
AT1G18910	2.42904	2.22645	3.65346	3.21379	0.0335787	0.0668729	1.72186	0.560799
AT1G18940	1.36958	1.56953	1.15279	1.39992	0.141172	0.161444	0.432137	-0.20335
AT1G18950	7.66338	8.33818	9.62218	8.58441	2.35449e-06	3.96349e-05	0.643778	0.186248
AT1G18970	20.6236	18.2668	15.1735	18.8391	0.025634	0.0580746	0.404971	-0.193345
AT1G18980	57.0443	51.86	29.9076	31.5376	1.41392e-08	3.77761e-07	3.48232	-0.825689
AT1G19000	250.97	252.176	285.864	295.54	0.000654702	0.00452285	3.59575	0.208564
AT1G19010	6.13735	5.42852	6.27972	6.42628	0.0847598	0.111033	0.666439	0.135636
AT1G19020	156.693	166.385	190.555	214.982	0.00525461	0.0218572	1.2084	0.327951
AT1G19025	0.905979	0.645918	0.84289	0.628294	0.253408	0.267664	0.0850224	-0.0770551
AT1G19050	7.77195	7.86745	14.0007	8.96675	0.119417	0.14172	0.714311	0.554406
AT1G19080	7.5164	7.61251	9.66407	9.13967	0.206621	0.224325	2.96114	0.313712
AT1G19100	1.80008	2.14637	1.74604	2.06435	0.0707933	0.0993623	0.102362	-0.0506168
AT1G19110	15.1844	14.674	17.5227	16.1547	0.019557	0.0501305	1.01656	0.173644
AT1G19120	29.5616	29.85	28.6435	27.7996	0.0139864	0.0413457	1.31083	-0.0739474
AT1G19130	52.1494	48.1149	51.6621	45.0994	0.0203587	0.0514314	0.16527	-0.051303
AT1G19140	19.5014	16.566	16.9098	16.1057	0.0683023	0.0974103	0.408063	-0.127552
AT1G19150	41.7334	38.1842	31.4863	30.9587	1.16601e-05	0.000157553	2.14293	-0.355927
AT1G19170	8.0927	8.23129	7.19985	7.47769	0.0154576	0.0436344	1.97686	-0.153384
AT1G19180	39.3949	43.1502	68.283	73.3268	0.00416464	0.018619	3.35629	0.778667
AT1G19190	5.18867	4.61329	5.32441	5.72994	0.0245064	0.0567409	0.638382	0.173472
AT1G19200	61.2478	66.0373	64.9188	66.8796	0.00337571	0.0158874	0.334304	0.0502693
AT1G19210	0.906913	0.875679	12.5826	10.025	0.00237014	0.0122741	4.02208	3.66476
AT1G19220	3.0875	3.08996	5.4556	6.56477	0.00563307	0.0228563	2.62808	0.960396
AT1G19230	6.61256	6.39221	9.38562	7.35137	0.0020661	0.011015	0.82769	0.363999
AT1G19240	19.5911	19.4299	16.62	16.5628	0.0136128	0.0407768	13.3658	-0.233815
AT1G19250	7.22669	7.56923	18.3823	17.3546	0.05515	0.0853488	7.64135	1.27222
AT1G19270	6.97088	7.5474	9.04492	7.09235	0.0139148	0.041232	0.320074	0.152526
AT1G19290	0.980979	1.07193	1.22791	1.18447	0.199749	0.218399	1.33741	0.232788
AT1G19300	9.35603	8.51091	9.35018	12.2551	0.0020376	0.0109043	0.49844	0.274091
AT1G19310	11.9575	13.1851	16.9556	12.8777	0.065734	0.0951129	0.44206	0.24679
AT1G19330	16.9972	15.1752	18.1722	16.9625	0.0454791	0.0780485	0.488554	0.127073
AT1G19340	1.66105	1.37867	1.12178	1.20182	0.0426922	0.0757033	0.98797	-0.387577
AT1G19350	112.801	107.573	111.692	119.39	4.32957e-11	1.65967e-09	0.414204	0.0684509
AT1G19360	29.1966	29.5889	32.3657	31.9716	0.000418546	0.00317891	3.52988	0.130195
AT1G19370	4.79203	4.30861	4.54263	5.03737	0.0683877	0.0973811	0.245031	0.0740576
AT1G19380	32.3315	34.1515	51.9483	53.0491	0.035504	0.0688538	6.59313	0.659296
AT1G19396	5.80404	7.02738	6.32225	6.63421	0.0252391	0.0577923	0.0407217	0.0139908
AT1G19397	3.04767	2.8809	2.43184	1.86781	0.163347	0.182619	1.11448	-0.463465
AT1G19400	20.7727	20.9346	21.6304	23.6081	0.0237491	0.0562807	0.825201	0.117251
AT1G19430	5.91077	6.04319	6.26455	6.10533	0.0382156	0.0717391	0.713071	0.0493429
AT1G19440	5.89506	5.71283	5.08351	4.71392	0.0244115	0.0565583	1.64044	-0.24463
AT1G19450	20.7915	19.82	18.4743	16.1012	0.0602965	0.0901233	0.90235	-0.232138
AT1G19480	5.11459	4.4171	4.03256	4.61476	0.0602439	0.090223	0.345541	-0.140479
AT1G19485	5.19233	5.20993	5.43185	5.91747	0.00647544	0.0251183	0.941	0.125709
AT1G19490	3.41813	4.14212	3.71698	3.54016	0.0272472	0.0600323	0.168243	-0.0590328
AT1G19510	3.15043	3.05697	3.65847	2.62264	0.0722144	0.100477	0.0326355	0.0170304
AT1G19520	6.03419	5.81877	6.51832	6.40006	0.0122263	0.0382819	1.59647	0.124178
AT1G19530	75.8363	80.3927	88.8406	82.4155	0.0263384	0.0588699	0.684201	0.132493
AT1G19540	2.75343	3.5223	4.41913	4.05682	0.0174966	0.0466636	0.972533	0.433592
AT1G19550	2.71403	0.975835	1.9034	1.3989	0.0458442	0.0783257	0.0864061	-0.160097
AT1G19570	935.759	902.07	879.25	871.703	1.38652e-15	8.55359e-14	1.0534	-0.0698622
AT1G19580	22.8302	23.1296	22.4451	21.4458	0.0579704	0.0881724	0.796527	-0.0664507
AT1G19600	36.5756	37.8013	40.1663	38.8435	0.036395	0.0698457	0.908946	0.087177
AT1G19630	1.6347	1.92086	1.52634	1.77355	0.0216318	0.0532924	0.239674	-0.107659
AT1G19640	2.0969	1.53576	1.32147	1.32595	0.0897739	0.115359	0.870938	-0.456439
AT1G19650	5.65758	5.77925	4.90453	4.16907	0.101132	0.124553	1.37857	-0.33394
AT1G19660	134.405	130.529	125.384	104.64	0.000388885	0.00299447	0.708976	-0.203849
AT1G19670	86.0069	92.2509	47.1554	49.2245	4.58004e-32	6.8733e-30	4.92463	-0.887161
AT1G19680	14.6347	14.5234	15.8063	14.5978	0.0342198	0.0673323	0.472041	0.0603692
AT1G19690	6.109	6.56983	5.94266	4.89079	0.043785	0.076292	0.609962	-0.226929
AT1G19700	19.5429	19.2832	21.8782	20.9745	0.00910825	0.0316263	1.73053	0.142359
AT1G19710	9.08503	8.81143	9.15347	8.81826	0.00396042	0.0179872	0.0618173	0.00605505
AT1G19715	12.6266	12.2957	14.0594	13.264	0.0184244	0.0482858	1.06592	0.1327
AT1G19720	5.49288	5.46062	6.27154	5.95036	8.58282e-05	0.000860722	1.79436	0.158077
AT1G19730	31.282	31.6405	31.1564	25.4984	0.00067307	0.00462859	0.520876	-0.151378
AT1G19740	73.972	72.1377	64.1629	81.4842	0.0132785	0.0401618	0.0120748	-0.00457498
AT1G19750	0.269637	0.581609	0.35385	0.615122	0.104719	0.127414	0.102684	0.186879
AT1G19770	68.3638	71.9561	129.572	146.7	0.0119393	0.037673	3.28065	0.97737
AT1G19780	0.162785	0.10398	0.133465	0.0649307	2.5533e-06	4.26088e-05	0.268453	-0.427189
AT1G19790	0.395149	0.612153	0.642028	0.506541	0.122336	0.142491	0.200384	0.189341
AT1G19800	16.3063	14.9593	13.8349	13.8092	0.0513956	0.0822641	1.31912	-0.177605
AT1G19835	16.9434	16.2377	18.7079	17.8655	0.00503345	0.021276	1.09563	0.140433
AT1G19840	6.1747	6.39509	6.24767	5.53179	0.0075527	0.027765	0.422063	-0.0936871
AT1G19850	3.84784	4.0923	5.19655	4.89383	0.0284937	0.0613167	1.96484	0.345744
AT1G19860	6.86848	6.9696	8.17673	7.63508	0.0444587	0.0770535	1.53533	0.192359
AT1G19870	29.1492	28.0765	34.2801	33.4347	0.000588982	0.00416679	2.73424	0.242808
AT1G19880	12.5085	12.7832	15.7547	13.1718	0.0151617	0.0431909	0.635988	0.193728
AT1G19900	5.53797	6.43208	4.65364	5.45225	0.00141211	0.00831391	0.55064	-0.244233
AT1G19910	259.616	287.258	248.48	260.533	5.09e-13	2.47028e-11	0.476899	-0.103506
AT1G19920	20.5859	18.3679	15.3941	14.48	0.00937823	0.0322882	1.44946	-0.382869
AT1G19940	1.03137	0.873856	0.803531	0.859079	0.0955178	0.119957	0.569355	-0.196512
AT1G19950	4.06468	3.53292	3.40589	4.26787	0.121843	0.143833	0.0273222	0.0143899
AT1G19960	105.844	110.682	89.1335	84.6995	0.00416467	0.0186113	2.30225	-0.316838
AT1G19970	5.85537	5.64402	5.875	4.81131	0.0017582	0.00978269	0.318845	-0.105794
AT1G19980	4.45733	4.40084	3.87872	3.88097	0.181036	0.199402	9.35036	-0.19101
AT1G19990	9.26677	8.25181	8.74082	7.04421	0.013864	0.0413013	0.319658	-0.150329
AT1G20010	48.0319	46.918	52.8413	52.1635	0.0263398	0.0588542	2.80597	0.145217
AT1G20020	140.643	136.46	119.942	121.117	0.00323784	0.0154726	3.36357	-0.201036
AT1G20030	8.93642	10.8347	9.16016	10.7136	0.00386298	0.0176546	0.0148679	0.00747025
AT1G20050	109.896	98.8474	114.606	118.376	0.0246232	0.0569367	0.817844	0.158488
AT1G20060	0.448705	0.278301	0.431026	0.672324	0.118108	0.140585	0.457059	0.601851
AT1G20070	4.67092	3.34065	2.98931	3.0426	0.0742643	0.101685	0.715423	-0.40947
AT1G20090	51.7858	52.8844	57.2636	50.4046	0.0505418	0.0815514	0.188373	0.0407415
AT1G20100	49.7969	46.9475	53.091	48.6424	0.00135849	0.00806558	0.341806	0.0725433
AT1G20110	27.7179	27.5131	29.0253	30.1399	0.0156152	0.0439034	1.4909	0.0992706
AT1G20120	0.791096	1.01322	0.827683	0.808822	0.0426922	0.0755829	0.348177	-0.140834
AT1G20140	9.81457	10.5267	10.9924	9.04841	0.129636	0.150052	0.0565599	-0.0214689
AT1G20160	10.1911	9.70472	9.68154	8.97456	0.00926698	0.0319885	0.519424	-0.0928179
AT1G20180	0.16819	0.172695	0.0474043	0.275744	0.591187	0.595266	0.038087	-0.0770887
AT1G20190	14.9225	18.3968	13.4793	11.5999	0.000334568	0.00265845	0.769571	-0.409867
AT1G20200	36.9114	37.5206	39.3827	39.2435	0.0104498	0.0342607	2.80211	0.0790871
AT1G20220	20.4475	21.2976	16.891	16.8432	0.000882533	0.00574774	4.46091	-0.307395
AT1G20225	84.3722	75.3637	87.3624	82.4176	0.00842831	0.0302071	0.359918	0.0879779
AT1G20230	0.473178	0.362706	0.26613	0.207224	0.0324556	0.0657062	1.07018	-0.820383
AT1G20260	73.7148	77.1653	69.9336	67.7747	4.36848e-06	6.7374e-05	1.17408	-0.131787
AT1G20270	11.2477	12.0591	12.05	14.1431	0.0848371	0.111031	0.496867	0.168436
AT1G20300	3.11164	3.62471	2.99293	4.06079	0.00230934	0.0120448	0.100374	0.0664172
AT1G20310	1.72763	2.26357	3.85405	4.29531	0.08357	0.110054	2.12759	1.02986
AT1G20330	71.4047	71.1213	80.8694	88.1721	0.0138318	0.0412749	1.74764	0.246152
AT1G20340	1659.72	1585.34	1323.07	1434.33	1.08403e-40	2.0665e-38	1.31346	-0.234937
AT1G20350	2.63787	1.43127	1.83644	2.65717	0.349502	0.364758	0.104687	0.143151
AT1G20370	4.80409	5.30188	4.93107	4.08302	0.000112563	0.0010866	0.40565	-0.164954
AT1G20380	2.84571	2.97579	2.64411	2.22933	0.121963	0.143558	0.870003	-0.25645
AT1G20410	4.43619	4.6601	4.4177	3.80131	0.0426922	0.0758495	0.522004	-0.146314
AT1G20430	32.2376	30.2983	32.9737	26.2348	0.0322422	0.0656953	0.19171	-0.0788803
AT1G20440	181.634	198.205	184.527	193.555	7.55974e-36	1.27971e-33	0.0343177	-0.00668888
AT1G20450	202.307	210.159	206.397	229.145	2.38419e-17	1.68727e-15	0.377059	0.0785366
AT1G20460	10.0815	9.31829	12.2904	8.75732	0.0333351	0.0668407	0.191785	0.117623
AT1G20470	12.7772	15.037	14.1296	17.0953	8.60027e-05	0.000862064	0.326352	0.166875
AT1G20480	1.21532	1.18352	1.16116	1.60922	0.0394152	0.0730577	0.387134	0.207747
AT1G20490	3.9348	4.05864	4.35039	4.76042	3.6416e-06	5.81556e-05	1.04648	0.188763
AT1G20510	36.79	36.9076	42.8343	44.1026	0.00904601	0.031498	4.77643	0.238351
AT1G20530	0.19873	0.219805	0.39135	0.164037	0.241685	0.256768	0.27548	0.408145
AT1G20540	7.87891	6.35575	8.04439	8.14846	0.0939524	0.118809	0.601694	0.185949
AT1G20550	2.69763	2.75606	3.15205	3.11275	0.0279586	0.0605902	4.14975	0.200036
AT1G20560	19.7894	20.3505	20.6831	19.0683	3.82529e-06	6.04956e-05	0.0892734	-0.0140314
AT1G20570	0.148461	0.0864248	0.0887832	0.086445	0.207193	0.221727	0.463364	-0.422725
AT1G20575	21.6762	23.2889	25.1336	24.4308	0.0872577	0.113018	0.993155	0.140499
AT1G20580	57.9381	58.2439	55.0599	55.0449	1.21267e-05	0.000162921	9.47195	-0.0775092
AT1G20590	0.245723	0.339545	0.444244	0.350437	0.591187	0.596515	0.558051	0.441278
AT1G20610	3.10501	2.90258	3.28516	3.14974	0.591187	0.604383	0.632396	0.0991314
AT1G20620	1568.11	1523.45	1911.34	1964.52	2.48783e-14	1.35677e-12	4.00807	0.326181
AT1G20630	16.9299	18.3723	18.4309	18.3548	0.0070427	0.0266256	0.488475	0.059387
AT1G20640	8.28884	8.32373	10.0304	9.28347	0.00253199	0.0128729	1.72757	0.217362
AT1G20650	16.0932	14.4236	15.8754	14.5024	0.00245835	0.0126076	0.0228423	-0.0065863
AT1G20670	4.97276	4.52334	6.02099	6.89137	0.00106853	0.0066973	1.29423	0.443346
AT1G20690	1.47184	0.760416	0.716339	0.78005	0.0281613	0.0608177	0.47467	-0.577017
AT1G20693	359.262	360.106	362.915	357.299	2.10561e-07	4.598e-06	0.0654799	0.00169566
AT1G20696	177.361	179.701	180.041	172.677	0.0160967	0.0446696	0.223825	-0.0176594
AT1G20700	7.08978	6.66363	6.82632	6.35322	0.0242152	0.0564995	0.319083	-0.0614893
AT1G20720	0.216181	0.240708	0.306318	0.294564	0.098804	0.122621	1.98441	0.395238
AT1G20735	1.11485	1.31819	1.41637	1.66156	0.104719	0.127582	0.718893	0.3392
AT1G20760	11.03	11.4086	13.4151	14.8438	0.0197381	0.0505027	1.61022	0.332723
AT1G20770	21.9147	24.0607	24.1937	17.8367	0.0685371	0.0974103	0.231977	-0.129429
AT1G20780	9.33073	9.60508	11.4054	10.4684	0.00772932	0.0282328	1.21269	0.208087
AT1G20810	26.5256	28.4343	26.3545	24.5386	0.00133172	0.0079423	0.545938	-0.110909
AT1G20816	10.0415	9.14952	9.52588	5.4988	0.241685	0.258507	0.423489	-0.353097
AT1G20823	32.6735	30.7085	43.5282	49.4864	0.0135252	0.0405775	1.86999	0.553384
AT1G20830	7.83226	6.10532	6.98721	7.42299	0.0263384	0.0588575	0.109265	0.0481103
AT1G20840	16.6819	16.233	18.6527	17.8004	0.000183297	0.00162283	1.35959	0.147301
AT1G20850	46.1176	45.3094	37.8989	35.4506	8.42569e-07	1.58056e-05	2.7756	-0.317833
AT1G20860	4.59601	4.36518	5.65131	5.24932	0.0411417	0.0744767	1.53238	0.282649
AT1G20870	0.554042	0.235044	0.339985	0.408786	0.253408	0.267384	0.0519792	-0.075658
AT1G20880	4.25016	2.75368	4.33988	4.98389	0.0681403	0.0973631	0.541916	0.412767
AT1G20890	6.25013	5.96315	7.18669	6.30808	0.0994446	0.123142	0.549717	0.14395
AT1G20900	12.55	14.5096	16.7981	18.311	0.032948	0.0663664	1.15904	0.375705
AT1G20910	5.1663	5.69823	5.62915	5.9795	0.181036	0.199454	0.421703	0.0955744
AT1G20920	7.50966	8.04892	8.15316	8.25425	0.000548419	0.00393642	0.662786	0.0766371
AT1G20930	17.4877	17.3302	20.8447	17.381	0.00364586	0.0168847	0.470535	0.134714
AT1G20950	24.0636	21.4981	24.3669	21.5212	0.08357	0.110232	0.0301597	0.0102985
AT1G20960	6.20358	6.38468	7.32251	7.4339	0.00395879	0.0179876	3.70637	0.229263
AT1G20970	14.5618	15.28	18.9034	17.461	0.026825	0.0595736	1.50944	0.285192
AT1G20980	15.8494	15.2508	18.667	17.8609	0.0193893	0.0499001	1.93198	0.232075
AT1G20990	1.89727	2.49152	1.89907	1.84442	0.0909084	0.116077	0.497226	-0.229439
AT1G21000	90.2049	86.8516	100.375	104.887	0.000473269	0.00350398	1.79303	0.213257
AT1G21010	19.6898	18.8285	19.4315	18.9933	0.02483	0.0572084	0.0359754	-0.00350628
AT1G21050	96.7459	95.3191	113.408	124.901	0.0154301	0.0436322	1.78966	0.311239
AT1G21060	6.13649	4.6994	7.5961	6.65304	0.0781109	0.105383	0.717024	0.395057
AT1G21065	131.214	127.917	114.882	110.387	0.014388	0.0420048	2.17287	-0.202033
AT1G21070	2.82699	3.24413	3.29146	2.5443	0.166918	0.185914	0.101074	-0.0570421
AT1G21080	30.4603	30.7972	33.7459	33.3645	0.065734	0.0951455	4.07413	0.13165
AT1G21090	2.70224	3.15187	3.30751	3.58131	0.166918	0.185904	0.715142	0.234807
AT1G21100	20.0745	19.6759	25.6054	24.8051	0.0533414	0.0841562	4.44578	0.342755
AT1G21110	25.0544	25.9197	22.0861	19.4783	0.0066155	0.0255119	1.35465	-0.294416
AT1G21120	9.18573	10.3375	6.44414	5.94058	0.0458442	0.0784017	2.15622	-0.656631
AT1G21130	106.999	105.228	130.011	119.776	1.42847e-06	2.54004e-05	1.56422	0.23509
AT1G21140	6.56349	8.11346	5.44894	6.30145	0.110694	0.13304	0.609071	-0.320844
AT1G21150	1.33355	1.50733	1.15852	0.80196	0.206621	0.223625	0.830034	-0.535131
AT1G21160	3.34743	3.25277	3.64877	3.24292	0.0306165	0.0639152	0.291193	0.0623481
AT1G21170	4.93746	4.358	4.82781	4.97311	0.0144681	0.0421049	0.348709	0.0763909
AT1G21190	43.0734	43.0917	39.6983	42.6642	0.108867	0.131163	0.637122	-0.065116
AT1G21200	3.62218	3.94464	4.37993	4.84104	0.0220219	0.0539333	1.05552	0.285231
AT1G21210	0.317569	0.412741	1.12696	0.851753	0.123659	0.143244	1.6853	1.43798
AT1G21230	0.185402	0.10934	0.561576	0.459084	0.241685	0.256755	2.03277	1.79198
AT1G21240	7.21046	8.41234	7.79425	7.14674	0.0168368	0.0455993	0.184334	-0.0643773
AT1G21245	0.987509	1.01791	0.938768	1.04033	0.591187	0.601332	0.0997287	-0.0190606
AT1G21250	91.5402	92.5556	107.409	100.027	2.27776e-07	4.92312e-06	1.38973	0.17221
AT1G21270	23.8201	22.7605	30.5594	30.0483	0.00205183	0.0109693	4.46524	0.379772
AT1G21310	661.828	659.954	817.267	1029.26	5.40417e-19	4.20413e-17	1.2268	0.48233
AT1G21320	7.64509	7.66681	10.4946	10.8912	5.63597e-06	8.42807e-05	7.25987	0.482
AT1G21326	1.92916	1.35524	2.67714	4.20448	0.0544437	0.0850394	0.855967	1.06712
AT1G21350	14.3674	11.9363	11.4506	11.5481	0.0426922	0.075926	0.653524	-0.193713
AT1G21360	2.47207	2.62811	2.14926	2.08493	0.0403924	0.0738723	1.96485	-0.268462
AT1G21370	11.3615	9.7552	12.2823	11.2671	0.0836342	0.110049	0.46399	0.157306
AT1G21380	35.5236	36.176	37.7809	39.5029	0.00133641	0.00795682	1.17592	0.108201
AT1G21390	15.3872	15.276	16.565	14.2982	0.0122263	0.0383102	0.0420521	0.00937939
AT1G21400	43.5849	46.1555	40.6882	37.7235	0.0131623	0.0399475	1.02331	-0.194689
AT1G21410	22.6887	22.6967	19.4221	16.7589	0.0167101	0.0455475	1.7229	-0.326996
AT1G21440	29.3426	31.4512	23.7634	26.5396	4.13264e-07	8.28878e-06	1.07382	-0.27328
AT1G21450	22.6505	23.2395	26.1886	25.5982	0.00122496	0.00741634	2.49992	0.174405
AT1G21460	42.8475	46.8303	39.3561	35.7607	0.0305836	0.0639917	0.960716	-0.255615
AT1G21480	5.04065	4.28036	4.61632	4.21007	0.098804	0.123011	0.212003	-0.0786628
AT1G21500	182.595	179.684	188.336	206.958	5.67079e-06	8.47415e-05	0.766614	0.125825
AT1G21510	0.332793	0.3936	0.985208	0.903046	7.54659e-05	0.000780097	4.06333	1.37823
AT1G21520	73.8842	77.3323	123.507	133.288	0.0233758	0.0557961	3.99039	0.764002
AT1G21540	1.48472	1.62242	1.35205	1.68869	0.00871403	0.0308137	0.069992	-0.0311648
AT1G21550	4.31665	4.43235	4.03551	3.61946	0.0102104	0.0337424	1.02871	-0.192721
AT1G21560	7.70937	6.96168	6.96004	5.20734	0.0468702	0.0789879	0.500656	-0.269954
AT1G21580	3.60466	3.37499	4.5436	4.69494	0.00447243	0.0194446	2.96434	0.40451
AT1G21590	14.9749	15.3008	12.0085	10.8704	0.000434615	0.00326579	2.52623	-0.404143
AT1G21600	18.9993	19.4675	16.6584	16.8775	0.00378784	0.0173863	3.58715	-0.197907
AT1G21610	6.93105	7.50503	7.41146	8.27584	0.0634968	0.0930401	0.434947	0.119918
AT1G21630	7.74563	8.07862	10.322	12.0167	0.00844081	0.0302366	1.60637	0.497408
AT1G21640	16.8643	16.648	17.8829	17.6904	1.21957e-06	2.20754e-05	2.52079	0.0861041
AT1G21650	1.27955	1.37239	1.3249	1.07097	0.0200791	0.0510114	0.369222	-0.146499
AT1G21651	2.5793	3.04852	2.53865	2.72429	0.349502	0.36474	0.278594	-0.0967072
AT1G21660	20.5876	19.8304	22.8363	20.2371	0.0403158	0.073924	0.395573	0.0917993
AT1G21670	14.7561	14.6848	19.1935	20.7903	0.0235998	0.0560398	3.16015	0.441594
AT1G21680	43.9733	45.4613	44.0523	46.3363	5.0372e-06	7.65162e-05	0.126458	0.0153077
AT1G21690	9.16591	8.23807	9.00452	9.84656	0.119417	0.141736	0.408813	0.11523
AT1G21695	1.7649	1.62972	1.81855	1.01566	0.0101516	0.0336058	0.298704	-0.260303
AT1G21700	7.64187	9.04974	11.3219	10.8437	0.0228598	0.0550865	1.45116	0.409199
AT1G21710	10.7851	10.503	11.8523	9.30645	0.0233984	0.0558186	0.0228699	-0.00879279
AT1G21720	88.1383	75.694	84.9215	81.9912	0.0352944	0.0686108	0.100178	0.0268739
AT1G21730	4.65861	4.54199	5.80536	5.45686	0.0602965	0.0900851	2.21622	0.291691
AT1G21740	1.50208	1.46367	1.93079	1.92746	0.00335842	0.0158342	10.6912	0.37955
AT1G21750	126.216	119.444	128.697	131.165	0.0132033	0.0399861	0.768506	0.0810827
AT1G21760	22.9216	22.0664	24.2646	22.2962	0.0157123	0.0440476	0.27851	0.0495756
AT1G21770	373.999	367.267	328.484	338.417	1.04463e-07	2.41842e-06	2.23117	-0.152519
AT1G21780	38.3596	41.6937	44.7566	44.9053	2.67804e-06	4.43059e-05	1.37944	0.163534
AT1G21790	6.4415	6.95786	5.7465	5.49309	0.0154576	0.0436286	1.40287	-0.253575
AT1G21810	0.691143	0.549663	0.448796	0.518404	0.349502	0.363163	0.648085	-0.359391
AT1G21830	12.6657	9.68351	15.6894	14.9217	0.013342	0.0402965	1.10162	0.453831
AT1G21840	3.22707	3.76833	3.10035	3.02637	0.108329	0.130605	0.705968	-0.191292
AT1G21880	5.89495	5.94405	5.9698	7.344	0.0885728	0.114392	0.518092	0.169375
AT1G21890	1.43159	1.30952	2.09983	2.14024	0.00149797	0.00865803	4.61275	0.629328
AT1G21900	35.8975	40.3423	37.6596	32.5561	0.00138139	0.00816713	0.315454	-0.118751
AT1G21910	13.133	11.9671	23.0513	23.802	0.0144848	0.0421477	5.67495	0.900458
AT1G21920	38.7216	40.0563	42.9331	40.9286	0.00240616	0.0124121	0.76123	0.0902211
AT1G21930	56.8595	52.8476	66.924	62.8229	0.000914734	0.00590835	1.23504	0.242043
AT1G21980	9.83351	9.21333	10.0898	9.37033	2.98799e-05	0.000352823	0.154253	0.0309697
AT1G22020	8.57992	8.91943	8.65413	8.47293	0.0370044	0.0705353	0.357483	-0.0310238
AT1G22030	5.07455	5.58212	6.18782	5.81257	0.0392907	0.0729802	0.761038	0.171325
AT1G22040	7.96213	7.50163	8.58811	7.54507	0.0465192	0.0787854	0.222615	0.0611397
AT1G22050	12.892	16.3934	15.1521	12.9671	0.0521138	0.0827501	0.102543	-0.0586261
AT1G22060	3.31939	3.27012	4.39636	3.72357	0.0623521	0.0920192	1.05976	0.301296
AT1G22065	70.9083	67.5616	94.4429	82.8767	0.0188135	0.0489479	1.30255	0.35678
AT1G22070	35.6715	37.5575	44.266	40.959	0.000843856	0.00554706	1.15502	0.218862
AT1G22110	0.459031	0.423893	1.51822	0.886173	0.119417	0.141292	1.14022	1.44531
AT1G22140	46.9734	49.0802	49.9098	39.8834	0.0928459	0.11784	0.257986	-0.0972335
AT1G22150	2.03964	1.99813	1.95912	1.59753	0.181036	0.199237	0.596775	-0.18304
AT1G22160	51.2203	45.7034	52.2023	46.4711	0.00303242	0.0147712	0.0777776	0.0258117
AT1G22170	24.5533	22.2997	25.2789	24.1246	0.000915368	0.00590524	0.374204	0.0764718
AT1G22180	19.8346	19.1917	21.9052	21.468	0.0545541	0.0851176	2.01227	0.152357
AT1G22190	85.6881	87.6376	93.8579	89.135	1.50264e-07	3.37177e-06	0.724417	0.0783021
AT1G22200	19.3543	18.3992	20.9257	17.6299	0.075134	0.102517	0.0943447	0.03033
AT1G22210	0.231124	0.305631	0.228236	0.265907	0.241685	0.256846	0.18993	-0.119335
AT1G22220	24.453	25.4382	30.515	33.312	0.0168239	0.0456284	1.84229	0.355381
AT1G22230	9.61662	10.1115	10.9338	10.268	0.0127498	0.0392931	0.634835	0.103933
AT1G22250	3.79086	5.38268	4.19684	1.87687	0.0403924	0.0739106	0.396216	-0.594901
AT1G22270	44.9367	42.0049	42.8666	44.5071	0.0240259	0.0564688	0.0472519	0.00715244
AT1G22275	0.111541	0.106814	0.120935	0.0341906	0.206621	0.222385	0.345624	-0.493239
AT1G22280	31.828	31.5038	36.6323	30.3078	0.0348886	0.0682106	0.271354	0.0799406
AT1G22300	185.72	182.044	179.76	151.539	0.000132265	0.00123673	0.571605	-0.150646
AT1G22310	5.59425	5.36908	6.26953	6.03782	0.0696048	0.0980454	1.47087	0.166834
AT1G22330	4.41277	3.81913	5.01606	6.15213	0.025634	0.0580559	0.848781	0.440098
AT1G22340	0.147793	0.0405342	0.104074	0.388499	0.349502	0.361442	0.388382	1.3871
AT1G22360	47.7172	50.1535	53.9035	55.9044	0.0135505	0.040642	1.34513	0.166033
AT1G22370	7.37355	7.61543	10.6348	10.2097	1.09271e-05	0.000149173	4.38958	0.475765
AT1G22380	0.186053	0.0793675	0.264917	0.221888	0.134942	0.155091	0.739356	0.875064
AT1G22400	21.5258	23.4224	26.9111	28.1081	0.0105585	0.0345313	1.62772	0.291672
AT1G22410	209.496	206.747	205.687	212.075	9.03714e-06	0.00012706	0.0831236	0.00525526
AT1G22430	17.2575	16.4072	14.4104	12.4137	0.0815079	0.108003	1.20137	-0.327707
AT1G22440	32.5029	33.6605	31.0087	24.9082	0.0262689	0.05882	0.705867	-0.242749
AT1G22450	100.106	101.979	97.4112	98.8015	0.000349724	0.00274792	0.899749	-0.0425438
AT1G22460	0.525331	0.444343	0.471632	0.26054	0.591187	0.599029	0.40657	-0.405317
AT1G22470	8.02474	8.92102	10.4984	9.31944	0.0430519	0.0757256	0.691987	0.225875
AT1G22480	0.726613	0.533155	0.718416	0.371648	0.147611	0.167253	0.157068	-0.208745
AT1G22490	1.31575	1.04013	1.39897	1.1321	0.163347	0.182435	0.161468	0.103481
AT1G22500	16.8645	14.6957	17.3299	15.9389	0.00945685	0.032317	0.239985	0.0760635
AT1G22510	9.47347	7.88111	8.53822	9.1316	0.00249091	0.012719	0.0721129	0.0259709
AT1G22520	39.8221	36.8255	40.651	38.4416	0.0377671	0.071321	0.234825	0.0453021
AT1G22530	50.1763	49.1946	57.7521	60.0033	0.000657227	0.00453437	2.84334	0.244898
AT1G22540	3.98978	4.13098	4.43818	4.03846	0.0160635	0.0446538	0.328958	0.0618778
AT1G22550	6.56665	5.55073	8.4177	8.56589	0.0111075	0.0358504	2.0901	0.487064
AT1G22570	2.342	2.36431	4.35394	4.20124	0.0379004	0.0713372	10.9961	0.862202
AT1G22590	7.4938	9.31047	6.88301	7.68854	0.0487992	0.0805328	0.425734	-0.205674
AT1G22610	8.22553	7.64608	9.12771	9.58979	0.00605167	0.023989	1.36621	0.237939
AT1G22620	5.15031	5.50374	6.51069	5.97278	2.37253e-42	4.73611e-40	1.02622	0.228617
AT1G22630	52.9114	63.9772	45.7183	32.3168	0.0519417	0.082663	0.793988	-0.582939
AT1G22640	34.2267	36.6654	33.0126	29.0606	0.0116524	0.0369553	0.689979	-0.191654
AT1G22650	7.9049	8.78657	10.0851	10.0108	0.0274087	0.0601502	1.78062	0.26779
AT1G22660	4.12764	4.30982	4.18119	4.62283	0.0503302	0.0813278	0.293803	0.0613537
AT1G22690	319.707	305.184	326.671	314.507	9.50836e-07	1.75871e-05	0.305149	0.0371204
AT1G22700	37.5111	37.0132	30.7168	29.7106	0.070664	0.0993192	4.68616	-0.302508
AT1G22710	67.7443	71.7015	65.7405	68.7545	2.58148e-12	1.14998e-10	0.35509	-0.0521519
AT1G22730	10.6987	9.76094	11.1452	10.7673	0.0024672	0.0126193	0.552141	0.0989733
AT1G22740	10.0079	9.94974	11.4071	9.78788	0.0634968	0.0930466	0.368831	0.0867815
AT1G22750	57.3521	49.6415	53.5898	52.4708	0.030958	0.0643424	0.0528337	-0.0126357
AT1G22770	4.54065	4.50335	5.3548	5.03069	0.00996297	0.0331629	1.85591	0.199536
AT1G22780	209.854	196.593	204.808	183.546	0.0136325	0.0407839	0.262043	-0.0656949
AT1G22790	20.5489	17.8334	21.3416	20.9471	0.0586953	0.0888852	0.628039	0.139831
AT1G22800	1.57601	3.45464	2.05273	0.000174956	0.349502	0.364165	0.378734	-1.29308
AT1G22830	0.852646	0.815374	0.911938	0.585635	0.026354	0.05883	0.234404	-0.15551
AT1G22840	398.207	402.684	412.227	426.469	0.00385492	0.0176406	1.0098	0.0665421
AT1G22850	74.8744	75.8912	70.2271	83.8443	0.0292771	0.0622553	0.112949	0.0312918
AT1G22860	3.63653	3.66933	4.48856	3.92832	0.0776923	0.104972	0.936716	0.204231
AT1G22870	3.22739	3.70673	3.91719	4.03241	0.0933776	0.118231	0.853976	0.197169
AT1G22880	4.71501	5.37577	5.07666	6.04044	1.29443e-05	0.000172591	0.31588	0.139743
AT1G22882	7.80992	8.00426	10.063	9.32669	0.0290298	0.0620288	1.92097	0.294071
AT1G22885	34.9142	31.0173	31.8815	38.9036	0.0424689	0.0757708	0.222255	0.102478
AT1G22890	61.2834	58.2091	60.5834	61.8219	0.0683961	0.0973408	0.337692	0.034746
AT1G22900	4.7265	3.98302	5.15009	6.09615	0.121963	0.143629	0.750713	0.368778
AT1G22910	15.6137	16.1437	18.2108	18.8583	0.00398599	0.018084	2.2555	0.223124
AT1G22920	21.4962	20.9701	21.7818	22.3633	0.0331411	0.0665905	0.757855	0.0559349
AT1G22930	49.2111	51.3766	57.3758	54.4429	5.54342e-10	1.82708e-08	1.10142	0.152708
AT1G22940	9.56952	9.59807	9.40241	9.57673	0.000362766	0.00283461	0.46446	-0.0142543
AT1G22950	5.06057	5.17869	5.80391	5.03907	0.0890709	0.114874	0.341873	0.0826499
AT1G22960	1.13651	1.34603	1.06211	1.31891	0.119216	0.141577	0.108852	-0.0602372
AT1G22970	6.56592	5.82859	6.96135	6.41965	0.0252391	0.0577986	0.38564	0.110485
AT1G22980	0.326237	0.44761	0.364428	0.750455	0.591187	0.597455	0.336062	0.526772
AT1G22985	8.89832	12.5478	10.6837	12.5555	0.0435432	0.0760649	0.162379	0.115844
AT1G22990	41.1765	49.8983	53.012	58.8942	0.0178158	0.0471994	0.713209	0.297166
AT1G23000	2.11007	2.13536	1.76557	1.61736	0.069163	0.0979971	2.48559	-0.327637
AT1G23010	2.54002	2.40571	1.96498	1.99318	0.0188742	0.0490818	3.03849	-0.321354
AT1G23020	8.58409	8.83079	11.9957	12.3103	0.00853995	0.0304731	6.13854	0.480992
AT1G23030	17.6733	17.8096	21.628	20.3724	0.000375874	0.00292193	2.34122	0.243279
AT1G23040	53.2033	58.6029	56.1458	65.4317	0.0256049	0.0580273	0.332685	0.120876
AT1G23060	5.01579	5.14696	6.08556	5.97581	0.107477	0.129836	3.94035	0.247103
AT1G23080	27.4667	26.0241	29.1938	29.0726	0.00240616	0.0124091	1.52692	0.123373
AT1G23090	5.95079	5.45783	8.23902	9.46755	0.00131045	0.00784419	1.82921	0.63416
AT1G23100	13.6295	12.568	10.9443	8.3319	0.021665	0.0533556	0.941955	-0.442608
AT1G23110	73.2775	69.296	71.2861	69.7258	0.0241271	0.0564309	0.140893	-0.0158889
AT1G23120	17.9106	12.8895	22.7613	20.6299	0.033983	0.067399	0.880189	0.494467
AT1G23130	1139.74	1257.06	1112.08	1063.83	4.45372e-35	7.30547e-33	0.667059	-0.139491
AT1G23140	78.7374	72.9444	86.5373	75.0916	0.0472672	0.0793538	0.288511	0.0916372
AT1G23150	12.1378	11.0444	12.9538	11.8837	0.0744931	0.101853	0.382551	0.0995025
AT1G23170	4.97645	4.21061	4.96326	4.11975	0.0541249	0.0847542	0.0323267	-0.0164328
AT1G23180	6.00266	6.20796	6.09977	5.69663	0.0312827	0.0646491	0.340395	-0.0497898
AT1G23190	57.0918	56.6268	54.61	48.5866	0.0524681	0.0831691	0.810832	-0.140073
AT1G23200	4.11472	5.22286	5.75623	7.20941	0.0133926	0.040334	0.70824	0.473573
AT1G23205	7.35052	7.60788	8.60211	11.3358	0.00973949	0.0329003	0.832402	0.414558
AT1G23220	22.6724	27.3073	24.8688	19.0236	0.0471044	0.0793069	0.290422	-0.187371
AT1G23230	2.71035	2.88954	4.32442	4.31341	0.0582382	0.0883067	7.98617	0.62527
AT1G23260	53.2309	53.5873	59.6983	47.8301	0.0136185	0.0407823	0.029048	0.00956027
AT1G23280	11.2304	10.1676	11.1588	12.8887	0.0067507	0.0258496	0.474362	0.168411
AT1G23290	251.74	262.727	264.935	272.89	0.0241427	0.0564424	0.616566	0.0640583
AT1G23310	624.324	615.702	538.95	492.31	7.31248e-67	2.76307e-64	1.88887	-0.265962
AT1G23330	9.35864	10.03	8.74617	8.6218	7.88161e-05	0.000806454	1.2697	-0.158782
AT1G23340	1.96775	2.45098	2.58742	2.98269	0.122336	0.142546	0.65531	0.334074
AT1G23360	6.30791	5.33678	5.21552	5.4525	0.0278887	0.0606687	0.404214	-0.12638
AT1G23380	6.92857	8.49757	8.08486	5.79664	0.0390458	0.0726465	0.200227	-0.152214
AT1G23390	104.311	105.475	75.3695	79.8241	1.01204e-27	1.24505e-25	4.85819	-0.434849
AT1G23400	15.2448	15.1317	15.6633	14.9305	0.000761413	0.00509696	0.128443	0.0102837
AT1G23410	0.778634	2.85943	0.828995	2.95558	0.0563971	0.086507	0.0174112	0.0569604
AT1G23440	93.4542	100.421	95.5755	91.5392	0.0473919	0.0794182	0.307209	-0.0512054
AT1G23460	6.84189	6.30497	7.3907	5.05378	0.119216	0.14176	0.122202	-0.0792123
AT1G23465	1.85228	1.03834	1.49095	0.98568	0.591187	0.602897	0.156908	-0.223001
AT1G23480	7.97322	7.76807	10.285	8.50273	0.0017582	0.00978783	0.766431	0.255237
AT1G23490	209.834	211.044	204.161	195.305	0.04108	0.0744287	1.06358	-0.0753294
AT1G23530	7.49497	7.11922	6.61147	6.44619	0.00606073	0.0240025	1.43849	-0.162473
AT1G23540	0.190132	0.183518	0.155285	0.112469	0.285762	0.299017	1.07117	-0.480779
AT1G23550	4.63446	4.04505	4.16078	5.21097	0.0157061	0.0440537	0.2111	0.110705
AT1G23560	2.50877	2.616	2.51896	1.81064	0.00563307	0.0228519	0.487505	-0.243254
AT1G23710	37.4246	37.6683	65.6832	61.6741	0.00169864	0.00952894	6.1447	0.762133
AT1G23720	7.41226	8.04528	9.13092	10.7564	0.0415576	0.0750434	0.980691	0.363538
AT1G23730	200.924	193.464	211.263	203.929	2.01771e-11	7.98033e-10	0.703123	0.074163
AT1G23740	136.663	152.665	103.293	97.0833	1.46621e-16	9.51687e-15	2.00236	-0.529994
AT1G23750	18.5836	20.4321	20.7517	18.9623	0.0867063	0.112379	0.0959757	0.0255929
AT1G23760	0.806539	0.913558	0.808471	0.764278	0.118108	0.14064	0.487223	-0.129201
AT1G23780	21.0955	21.0759	22.8046	21.0687	0.00337571	0.0158839	0.484734	0.0570783
AT1G23790	1.45508	1.45041	1.19175	1.18791	0.0495471	0.0808776	30.8948	-0.288026
AT1G23800	9.17217	8.6834	9.72641	8.30083	0.0436781	0.0762439	0.0448377	0.0138043
AT1G23820	58.5596	60.4223	58.3158	52.1576	0.00766232	0.0280413	0.530396	-0.107043
AT1G23830	4.56861	4.6413	4.69114	6.67246	0.0242588	0.056514	0.524265	0.303161
AT1G23840	6.89508	7.36066	7.34861	8.53643	0.0725663	0.100039	0.492712	0.156126
AT1G23850	5.08128	5.55198	6.48552	6.24159	0.0728459	0.100307	1.46499	0.259321
AT1G23860	16.6124	17.075	16.4694	17.2089	0.0276807	0.0605148	0.00378504	-0.000389769
AT1G23870	9.31154	9.35461	12.8206	12.5397	6.72225e-05	0.000709795	10.3314	0.442147
AT1G23880	1.31471	1.55888	1.73594	1.53772	0.0942398	0.118874	0.452169	0.18805
AT1G23890	8.17467	7.76043	7.54754	8.08335	0.0322422	0.065651	0.160102	-0.0278081
AT1G23900	8.79248	8.44168	11.7685	11.0919	0.00615043	0.0242487	2.7381	0.40758
AT1G23935	0.354933	0.34338	0.225558	0.229773	0.0128241	0.039453	7.70491	-0.616958
AT1G23950	24.3882	24.0701	28.6854	25.3368	0.0243364	0.0566075	0.758707	0.156809
AT1G23960	40.5784	36.1852	39.9831	34.0874	0.0506006	0.0816151	0.130874	-0.0515233
AT1G23970	8.28527	9.23692	7.8063	7.43229	0.0920746	0.117057	0.861307	-0.201454
AT1G23980	2.89944	2.25632	3.45839	2.27013	0.0742643	0.101671	0.156374	0.151977
AT1G24020	174.747	176.095	97.5078	108.913	1.02433e-11	4.23337e-10	5.66216	-0.765233
AT1G24030	3.12717	2.83664	4.42163	2.59804	0.0201588	0.0511218	0.249716	0.235169
AT1G24040	11.3198	12.4596	9.64393	9.20617	0.0351284	0.068477	1.56232	-0.33514
AT1G24050	37.1809	35.4744	34.9885	33.8589	0.0464169	0.0787826	0.671327	-0.0776659
AT1G24070	1.66176	1.8256	1.29267	1.21446	0.13315	0.153539	2.02485	-0.476098
AT1G24090	1.15371	0.723668	0.836072	0.974922	0.241685	0.257791	0.058345	-0.0519374
AT1G24095	5.15796	4.06917	4.87112	4.35119	0.00572651	0.0230806	0.00149809	-0.000753821
AT1G24100	31.5839	32.5451	30.8857	33.0991	0.0297456	0.0627535	0.0227115	-0.00324769
AT1G24120	13.2045	12.6878	13.536	12.5449	0.013008	0.0397299	0.0625415	0.0104705
AT1G24130	1.58579	1.7541	1.1377	1.54763	0.207193	0.222312	0.565993	-0.314701
AT1G24140	10.7501	11.3903	12.5649	15.8091	0.0238037	0.05619	0.802389	0.357888
AT1G24145	44.4876	41.2614	56.4887	57.7269	0.0207243	0.0519826	3.18818	0.413568
AT1G24147	60.5322	59.4104	52.5882	53.377	1.11168e-07	2.55963e-06	3.65786	-0.178754
AT1G24148	47.2153	47.9282	53.692	47.4111	0.018337	0.0481104	0.426063	0.0876502
AT1G24160	27.508	28.7201	34.6097	33.4676	0.0104119	0.0341788	2.51661	0.275883
AT1G24170	27.4997	28.5515	30.3806	27.2287	0.0261202	0.058605	0.185325	0.0395565
AT1G24180	104.269	101.861	104.426	103.908	0.037405	0.0710047	0.376623	0.0153438
AT1G24190	6.37141	6.26752	6.81796	6.18658	0.00956538	0.0324833	0.248623	0.041141
AT1G24210	0.89429	0.960444	0.88708	0.762938	0.241685	0.257648	0.537888	-0.168731
AT1G24240	9.02045	8.33534	7.99691	8.4965	0.0278221	0.0605987	0.363966	-0.0735273
AT1G24260	0.800181	1.22622	1.78129	1.42828	0.0426922	0.0755892	0.759368	0.66346
AT1G24265	1.18099	0.802478	1.69596	1.43478	0.0165129	0.0452784	0.896738	0.658479
AT1G24267	15.2116	16.4373	17.2268	16.3271	0.00554155	0.0226676	0.448151	0.0843251
AT1G24280	6.89476	7.35541	6.1472	6.72392	0.00119381	0.00727982	0.664686	-0.146842
AT1G24290	0.737296	0.86454	1.12273	1.10505	0.0227902	0.0549874	2.15956	0.47588
AT1G24300	4.77701	5.13444	5.8174	5.91761	0.0117628	0.0371715	1.99235	0.243651
AT1G24310	6.87204	6.55522	5.56722	5.68591	0.0435432	0.0760523	2.49607	-0.254839
AT1G24320	0.803523	0.648977	1.12881	1.37413	0.024335	0.0566167	1.31349	0.785086
AT1G24330	1.18799	1.02565	1.20778	1.38073	0.0075527	0.0277312	0.559024	0.225701
AT1G24340	5.87061	5.88689	6.15346	7.00633	0.00861074	0.030643	0.806702	0.162555
AT1G24350	23.7426	22.2085	24.3716	22.7065	0.00114375	0.0070477	0.176138	0.0349567
AT1G24360	78.1465	78.6545	73.8121	71.1093	0.0549678	0.085379	1.84994	-0.113664
AT1G24400	3.38163	2.94804	2.83741	2.51837	0.110694	0.132972	0.646991	-0.241034
[truncated: 18,397 more rows]
