# Supplementary material for: C2-methyladenosine in tRNA promotes protein translation by facilitating the decoding of tandem m2A-tRNA-dependent codons
Source: Nat Commun. 2024 Feb 3;15:1025. doi: 10.1038/s41467-024-45166-6 (PMC10838301; doi:10.1038/s41467-024-45166-6)
Supplement: Supplementary file 8 — Source Data [file 41467_2024_45166_MOESM8_ESM.xlsx]

## Sheet: Fig. 1d
	Biorep.1	Biorep.2	Biorep.3	Mean	S.D.
Total RNA	0.000487	0.000474	0.0004314	0.0004641	2.91e-05
cytosolic tRNA	0.003371	0.003823	0.003762	0.003652	0.0002453
plastidial tRNA	0.004017	0.003791	0.003759	0.0038557	0.0001406
plastidial rRNA	0.0007031	0.0007716	0.0009248	0.0007998	0.0001135
25S rRNA	N.D.	N.D.	N.D.	N.D.	N.D.
18S rRNA	N.D.	N.D.	N.D.	N.D.	N.D.
poly-A RNA	N.D.	N.D.	N.D.	N.D.	N.D.

## Sheet: Table 1
	Arabidopsis thaliana					Oryza sativa					Spinacia oleracea					Physcomitrella patens					Chlamydomonas reinhardtii
	Biorep.1	Biorep.2	Biorep.3	Mean	S.D.	Biorep.1	Biorep.2	Biorep.3	Mean	S.D.	Biorep.1	Biorep.2	Biorep.3	Mean	S.D.	Biorep.1	Biorep.2	Biorep.3	Mean	S.D.	Biorep.1	Biorep.2	Biorep.3	Mean	S.D.
cyto-ACG	0.0387342	0.037051	0.0368341	0.0375398	0.00104012						0.0355021	0.0375517	0.0377729	0.0369422	0.00125209
cyto-UUG	0.0593338	0.0488569	0.05597	0.0547203	0.0053491	0.0452336	0.0438311	0.0423444	0.043803	0.00144479	0.0580142	0.0594647	0.0536733	0.0570507	0.00301352	0.0246597	0.0234804	0.0230324	0.0237242	0.000840589	0.0215549	0.0222989	0.0243456	0.0227332	0.00144516
cyto-CUG	N.D.	0.00294221	N.D.	N.D.	N.D.	N.D.	N.D.	N.D.	N.D.	N.D.	N.D.	N.D.	N.D.	N.D.	N.D.	N.D.	N.D.	N.D.	N.D.	N.D.	N.D.	N.D.	N.D.	N.D.	N.D.
cyto-GUG
cyto-UUC	N.D.	N.D.	N.D.	N.D.	N.D.	N.D.	N.D.	N.D.	N.D.	N.D.	N.D.	N.D.	N.D.	N.D.	N.D.	N.D.	N.D.	N.D.	N.D.	N.D.	N.D.	N.D.	N.D.	N.D.	N.D.
cyto-GUC	N.D.	N.D.	N.D.	N.D.	N.D.	N.D.	N.D.	N.D.	N.D.	N.D.	N.D.	N.D.	N.D.	N.D.	N.D.	N.D.	N.D.	N.D.	N.D.	N.D.	N.D.	N.D.	N.D.	N.D.	N.D.
plastid-ACG	0.0260207	0.027332	0.0277912	0.027048	0.000918803	0.0390939	0.0362298	0.0385	0.0379412	0.00151157	0.0273395	0.0290792	0.0281851	0.0282013	0.000869975	0.0310477	0.0336524	0.0307519	0.0318173	0.00159605	0.0262196	0.0256126	0.0264659	0.0260994	0.000439182
plastid-UUG											0.0566084	0.0546614	0.0589	0.0567233	0.00212163	0.0110269	0.0115494	0.0105841	0.0110535	0.000483186
plastid-GUG	0.0245287	0.0236531	0.0221592	0.023447	0.00119812	0.041588	0.0413844	0.04056	0.0411775	0.000544344	0.0299295	0.0292382	0.0315413	0.0302363	0.00118181						0.0195353	0.0179969	0.0183308	0.018621	0.0008092
plastid-UUC	N.D.	N.D.	N.D.	N.D.	N.D.	N.D.	N.D.	N.D.	N.D.	N.D.	N.D.	N.D.	N.D.	N.D.	N.D.	N.D.	N.D.	N.D.	N.D.	N.D.	N.D.	N.D.	N.D.	N.D.	N.D.
plastid-GUC	N.D.	N.D.	N.D.	N.D.	N.D.	N.D.	N.D.	N.D.	N.D.	N.D.	N.D.	N.D.	N.D.	N.D.	N.D.	N.D.	N.D.	N.D.	N.D.	N.D.	0.0246971	0.0255431	0.0264673	0.0255692	0.000885367
plastid-GGA	0.018164	0.0186775	0.0186376	0.018493	0.000285644	N.D.	0.000183511	N.D.	N.D.	N.D.	0.0176289	0.0208041	0.021069	0.019834	0.00191424	N.D.	N.D.	N.D.	N.D.	N.D.
plastid-CAU(e)	0.0227532	0.0225445	0.0230329	0.0227769	0.000245029	N.D.	0.00122107	0.00132345	N.D.	N.D.	0.0025028	0.00263544	0.00273272	0.00262365	0.000115411	0.0223651	0.0233313	0.021048	0.0222481	0.00114613	0.0230198	0.0220171	0.0205148	0.0218506	0.00126074

## Sheet: Fig. 2c
	Biorep.1	Biorep.2	Biorep.3	Mean	S.D.
probe36	0.136009	0.140855	0.137418	0.138094	0.00249235
probe37	0.113299	0.11105	0.1229	0.11575	0.00629328
probe38	0.0215056	0.0185836	0.0236941	0.0212611	0.00256399

## Sheet: Fig. 2d
	m2A/A			Number of A (exclude m1A)	calculated ratio
	Biorep.1	Biorep.2	Biorep.3
cyto-ACG	0.136009	0.140855	0.137418	7	0.849365
cyto-TTG	0.163218	0.156105	0.154588	6	0.81852
plastid-ACG	0.194851	0.179461	0.186035	5	0.786927
plastid-GGA	0.116237	0.122022	0.116707	7	0.740622
plastid-CAT(e)	0.118461	0.110769	0.112874	8	0.818896
plastid-GTG	0.136657	0.143964	0.162549	6	0.772258
23s rRNA	0.322936	0.349189	0.375859	3	0.776671
plastid-TTG(spinach)	0.206588	0.197304	0.208199	5	0.847281
plastid-GTC(C. reinhardtii)	0.222316	0.234802	0.239754	4	0.754013

## Sheet: Fig. 4a
		Biorep.1	Biorep.2	Biorep.3	Mean	S.D.
plastidial rRNA	Col-0	0.000756908	0.000726515	0.000729367	0.000737597	1.67849e-05
	rlmnl1	8.31444e-06	8.5527e-06	9.09093e-06	8.65269e-06	3.97785e-07
	rlmnl2	0.000801449	0.000740845	0.000775523	0.000772606	3.04072e-05
	rlmnl3	0.000753772	0.000774603	0.000774269	0.000767548	1.19315e-05
ANOVA
Source of Variation	SS	df	MS	F	P-value	F crit
Between Groups	1.26979e-06	3	4.23264e-07	1255.18	4.96699e-11	4.06618
Within Groups	2.6977e-09	8	3.37213e-10
Total	1.27249e-06	11
Bonferroni post hoc analysis
	MeanDiff	SEM	t Value	Prob	Alpha	Sig
rlmnl1 Col-0	-0.000728944	1.49936e-05	-48.6169	2.12709e-10	0.05	1
rlmnl2 Col-0	3.50092e-05	1.49936e-05	2.33494	0.28675	0.05	0
rlmnl2 rlmnl1	0.000763953	1.49936e-05	50.9519	1.46311e-10	0.05	1
rlmnl3 Col-0	2.99516e-05	1.49936e-05	1.99763	0.48488	0.05	0
rlmnl3 rlmnl1	0.000758896	1.49936e-05	50.6146	1.54273e-10	0.05	1
rlmnl3 rlmnl2	-5.05756e-06	1.49936e-05	-0.33731	1	0.05	0
		Biorep.1	Biorep.2	Biorep.3	Mean	S.D.
plastidial tRNA	Col-0	0.00368607	0.00383625	0.00345691	0.00365975	0.000191037
	rlmnl1	0.00374677	0.00365921	0.00396368	0.00378989	0.000156748
	rlmnl2	3.44306e-05	3.62242e-05	3.37335e-05	3.47961e-05	1.28495e-06
	rlmnl3	0.00362147	0.00358455	0.00336207	0.0035227	0.000140326
ANOVA
Source of Variation	SS	df	MS	F	P-value	F crit
Between Groups	2.96351e-05	3	9.87838e-06	489.283	2.12007e-09	4.06618
Within Groups	1.61516e-07	8	2.01895e-08
Total	2.97966e-05	11
Bonferroni post hoc analysis
	MeanDiff	SEM	t Value	Prob	Alpha	Sig
rlmnl1 Col-0	0.00013014	0.000116016	1.12174	1	0.05	0
rlmnl2 Col-0	-0.00362	0.000116016	-31.2453	7.18343e-09	0.05	1
rlmnl2 rlmnl1	-0.00376	0.000116016	-32.367	5.42814e-09	0.05	1
rlmnl3 Col-0	-0.00013705	0.000116016	-1.1813	1	0.05	0
rlmnl3 rlmnl1	-0.00026719	0.000116016	-2.30304	0.30139	0.05	0
rlmnl3 rlmnl2	0.00349	0.000116016	30.064	9.75478e-09	0.05	1
		Biorep.1	Biorep.2	Biorep.3	Mean	S.D.
cytosolic tRNA	Col-0	0.00369329	0.00372016	0.00370879	0.00370741	1.34841e-05
	rlmnl1	0.00368388	0.00333715	0.00351473	0.00351192	0.000173381
	rlmnl2	0.00343399	0.00356204	0.00348438	0.00349347	6.45112e-05
	rlmnl3	4.61685e-05	5.25145e-05	5.27342e-05	5.04724e-05	3.7289e-06
ANOVA
Source of Variation	SS	df	MS	F	P-value	F crit
Between Groups	2.797e-05	3	9.32335e-06	1083.53	8.93132e-11	4.06618
Within Groups	6.88369e-08	8	8.60461e-09
Total	2.80389e-05	11
Bonferroni post hoc analysis
	MeanDiff	SEM	t Value	Prob	Alpha	Sig
rlmnl1 Col-0	-0.000195498	7.57391e-05	-2.5812	0.19533	0.05	0
rlmnl2 Col-0	-0.000213944	7.57391e-05	-2.82475	0.13398	0.05	0
rlmnl2 rlmnl1	-1.84467e-05	7.57391e-05	-0.24356	1	0.05	0
rlmnl3 Col-0	-0.00366	7.57391e-05	-48.2834	2.24713e-10	0.05	1
rlmnl3 rlmnl1	-0.00346	7.57391e-05	-45.7022	3.48252e-10	0.05	1
rlmnl3 rlmnl2	-0.00344	7.57391e-05	-45.4587	3.63408e-10	0.05	1

## Sheet: Fig. 4b
	Biorep.1	Biorep.2	Biorep.3	Mean	S.D.
Col-0	0.000756908	0.000726515	0.000729367	0.000737597	1.67849e-05
rlmnl1	8.31444e-06	8.5527e-06	9.09093e-06	8.65269e-06	3.97785e-07
RLMNL1:RLMNL1/rlmnl1	0.000715062	0.000663434	0.000622857	0.000667118	4.62125e-05
RLMNL1:RLMNL1m/rlmnl1	9.15258e-06	8.8128e-06	8.1202e-06	8.69519e-06	5.26139e-07
ANOVA
Source of Variation	SS	df	MS	F	P-value	F crit
Between Groups	1.45104e-06	3	4.8368e-07	800.212	2.99088e-10	4.06618
Within Groups	4.83552e-09	8	6.0444e-10
Total	1.45588e-06	11
Bonferroni post hoc analysis
	MeanDiff	SEM	t Value	Prob	Alpha	Sig
rlmnl1 Col-0	-0.000728944	2.00739e-05	-36.3131	2.17474e-09	0.05	1
RLMNL1:RLMNL1/rlmnl1 Col-0	-7.04788e-05	2.00739e-05	-3.51098	0.0477	0.05	1
RLMNL1:RLMNL1/rlmnl1 rlmnl1	0.000658465	2.00739e-05	32.8021	4.88173e-09	0.05	1
RLMNL1:RLMNL1m/rlmnl1 Col-0	-0.000728901	2.00739e-05	-36.311	2.17575e-09	0.05	1
RLMNL1:RLMNL1m/rlmnl1 rlmnl1	4.25058e-08	2.00739e-05	0.00212	1	0.05	0
RLMNL1:RLMNL1m/rlmnl1 RLMNL1:RLMNL1/rlmnl1	-0.000658423	2.00739e-05	-32.8	4.88423e-09	0.05	1

## Sheet: Fig.4c
		Biorep.1	Biorep.2	Biorep.3	Mean	S.D.
plastid-ACG	Col-0	0.0260207	0.027332	0.0277912	0.027048	0.000918803
	rlmnl2	0.000519297	0.000464961	0.00047887	0.00048771	2.82259e-05
	RLMNL2:RLMNL2/rlmnl2	0.0258953	0.0250419	0.0228082	0.0245818	0.00159415
	RLMNL2:RLMNL2m/rlmnl2	0.000672035	0.000717835	0.000688825	0.000692898	2.31702e-05
	ANOVA
	Source of Variation	SS	df	MS	F	P-value	F crit
	Between Groups	0.00191802	3	0.000639341	755.088	3.76919e-10	4.06618
	Within Groups	6.77368e-06	8	8.4671e-07
	Total	0.0019248	11
	Bonferroni post hoc analysis
		MeanDiff	SEM	t Value	Prob	Alpha	Sig
	rlmnl2 Col-0	-0.02656	0.000751314	-35.3517	2.6922e-09	0.05	1
	RLMNL2:RLMNL2/rlmnl2 Col-0	-0.00247	0.000751314	-3.28251	0.06688	0.05	0
	RLMNL2:RLMNL2/rlmnl2 rlmnl2	0.02409	0.000751314	32.0692	5.84181e-09	0.05	1
	RLMNL2:RLMNL2m/rlmnl2 Col-0	-0.02636	0.000751314	-35.0786	2.8635e-09	0.05	1
	RLMNL2:RLMNL2m/rlmnl2 rlmnl2	0.000205189	0.000751314	0.27311	1	0.05	0
	RLMNL2:RLMNL2m/rlmnl2 RLMNL2:RLMNL2/rlmnl2	-0.02389	0.000751314	-31.7961	6.2525e-09	0.05	1
		Biorep.1	Biorep.2	Biorep.3	Mean	S.D.
plastid-GUG	Col-0	0.0245287	0.0236531	0.0221592	0.023447	0.00119812
	rlmnl2	0.000405401	0.000425481	0.000423258	0.000418047	1.10076e-05
	RLMNL2:RLMNL2/rlmnl2	0.0275394	0.0261306	0.0259023	0.0265241	0.000886641
	RLMNL2:RLMNL2m/rlmnl2	0.000314741	0.000308364	0.000306621	0.000309909	4.27481e-06
	ANOVA
	Source of Variation	SS	df	MS	F	P-value	F crit
	Between Groups	0.00183288	3	0.00061096	1099.96	8.41085e-11	4.06618
	Within Groups	4.44351e-06	8	5.55438e-07
	Total	0.00183732	11
	Bonferroni post hoc analysis
		MeanDiff	SEM	t Value	Prob	Alpha	Sig
	rlmnl2 Col-0	-0.02303	0.000608516	-37.8444	1.56549e-09	0.05	1
	RLMNL2:RLMNL2/rlmnl2 Col-0	0.00308	0.000608516	5.05674	0.00589	0.05	1
	RLMNL2:RLMNL2/rlmnl2 rlmnl2	0.02611	0.000608516	42.9011	5.76554e-10	0.05	1
	RLMNL2:RLMNL2m/rlmnl2 Col-0	-0.02314	0.000608516	-38.0221	1.50819e-09	0.05	1
	RLMNL2:RLMNL2m/rlmnl2 rlmnl2	-0.000108138	0.000608516	-0.17771	1	0.05	0
	RLMNL2:RLMNL2m/rlmnl2 RLMNL2:RLMNL2/rlmnl2	-0.02621	0.000608516	-43.0788	5.57871e-10	0.05	1
		Biorep.1	Biorep.2	Biorep.3	Mean	S.D.
plastid-GGA	Col-0	0.018164	0.0186775	0.0186376	0.018493	0.000285644
	rlmnl2	0.000488957	0.000477329	0.000475909	0.000480732	7.15859e-06
	RLMNL2:RLMNL2/rlmnl2	0.020013	0.0212312	0.0215351	0.0209264	0.000805546
	RLMNL2:RLMNL2m/rlmnl2	0.000303896	0.000294625	0.000286727	0.000295083	8.59355e-06
	ANOVA
	Source of Variation	SS	df	MS	F	P-value	F crit
	Between Groups	0.00112893	3	0.000376311	2060.22	6.86827e-12	4.06618
	Within Groups	1.46124e-06	8	1.82655e-07
	Total	0.00113039	11
	Bonferroni post hoc analysis
		MeanDiff	SEM	t Value	Prob	Alpha	Sig
	rlmnl2 Col-0	-0.01801	0.000348956	-51.6177	1.31914e-10	0.05	1
	RLMNL2:RLMNL2/rlmnl2 Col-0	0.00243	0.000348956	6.97329	0.000694115	0.05	1
	RLMNL2:RLMNL2/rlmnl2 rlmnl2	0.02045	0.000348956	58.591	4.79824e-11	0.05	1
	RLMNL2:RLMNL2m/rlmnl2 Col-0	-0.0182	0.000348956	-52.1497	1.21551e-10	0.05	1
	RLMNL2:RLMNL2m/rlmnl2 rlmnl2	-0.000185649	0.000348956	-0.53201	1	0.05	0
	RLMNL2:RLMNL2m/rlmnl2 RLMNL2:RLMNL2/rlmnl2	-0.02063	0.000348956	-59.123	4.46418e-11	0.05	1
		Biorep.1	Biorep.2	Biorep.3	Mean	S.D.
plastid-CAU(e)	Col-0	0.0227532	0.0225445	0.0230329	0.0227769	0.000245029
	rlmnl2	0.000341348	0.000314779	0.000350996	0.000335708	1.87554e-05
	RLMNL2:RLMNL2/rlmnl2	0.0247377	0.0236077	0.0229471	0.0237642	0.000905462
	RLMNL2:RLMNL2m/rlmnl2	0.000446353	0.000398218	0.000390421	0.000411664	3.02934e-05
	ANOVA
	Source of Variation	SS	df	MS	F	P-value	F crit
	Between Groups	0.00157426	3	0.000524755	2382.08	3.84603e-12	4.06618
	Within Groups	1.76234e-06	8	2.20293e-07
	Total	0.00157603	11
	Bonferroni post hoc analysis
		MeanDiff	SEM	t Value	Prob	Alpha	Sig
	rlmnl2 Col-0	-0.02244	0.000383226	-58.5586	4.81948e-11	0.05	1
	RLMNL2:RLMNL2/rlmnl2 Col-0	0.000987299	0.000383226	2.57629	0.19683	0.05	0
	RLMNL2:RLMNL2/rlmnl2 rlmnl2	0.02343	0.000383226	61.1349	3.41754e-11	0.05	1
	RLMNL2:RLMNL2m/rlmnl2 Col-0	-0.02237	0.000383226	-58.3604	4.95171e-11	0.05	1
	RLMNL2:RLMNL2m/rlmnl2 rlmnl2	7.59563e-05	0.000383226	0.1982	1	0.05	0
	RLMNL2:RLMNL2m/rlmnl2 RLMNL2:RLMNL2/rlmnl2	-0.02335	0.000383226	-60.9367	3.50731e-11	0.05	1

## Sheet: Fig.4d
		Biorep.1	Biorep.2	Biorep.3	Mean	S.D.
cyto-ACG	Col-0	0.0387342	0.037051	0.0368341	0.0375398	0.00104012
	rlmnl3	0.000248552	0.000266968	0.000243937	0.000253152	1.21851e-05
	RLMNL3:RLMNL3/rlmnl3	0.0389655	0.0354446	0.0343985	0.0362695	0.00239262
	RLMNL3:RLMNL3m/rlmnl3	0.000334127	0.000366447	0.000352727	0.0003511	1.62217e-05
	ANOVA
	Source of Variation	SS	df	MS	F	P-value	F crit
	Between Groups	0.00402167	3	0.00134056	787.764	3.18371e-10	4.06618
	Within Groups	1.36138e-05	8	1.70172e-06
	Total	0.00403528	11
	Bonferroni post hoc analysis
		MeanDiff	SEM	t Value	Prob	Alpha	Sig
	rlmnl3 Col-0	-0.03729	0.00107	-35.0069	2.91047e-09	0.05	1
	RLMNL3:RLMNL3/rlmnl3 Col-0	-0.00127	0.00107	-1.19255	1	0.05	0
	RLMNL3:RLMNL3/rlmnl3 rlmnl3	0.03602	0.00107	33.8144	3.83404e-09	0.05	1
	RLMNL3:RLMNL3m/rlmnl3 Col-0	-0.03719	0.00107	-34.915	2.972e-09	0.05	1
	RLMNL3:RLMNL3m/rlmnl3 rlmnl3	9.79482e-05	0.00107	0.09196	1	0.05	0
	RLMNL3:RLMNL3m/rlmnl3 RLMNL3:RLMNL3/rlmnl3	-0.03592	0.00107	-33.7224	3.91795e-09	0.05	1
		Biorep.1	Biorep.2	Biorep.3	Mean	S.D.
cyto-UUG	Col-0	0.0593338	0.0488569	0.05597	0.0547203	0.0053491
	rlmnl3	0.000515996	0.000521964	0.000538496	0.000525485	1.16563e-05
	RLMNL3:RLMNL3/rlmnl3	0.0533826	0.0581113	0.0578261	0.05644	0.00265163
	RLMNL3:RLMNL3m/rlmnl3	0.000630178	0.000619866	0.000562351	0.000604132	3.65486e-05
	ANOVA
	Source of Variation	SS	df	MS	F	P-value	F crit
	Between Groups	0.0090845	3	0.00302817	339.809	9.01778e-09	4.06618
	Within Groups	7.12911e-05	8	8.91138e-06
	Total	0.00915579	11
	Bonferroni post hoc analysis
		MeanDiff	SEM	t Value	Prob	Alpha	Sig
	rlmnl3 Col-0	-0.05419	0.00244	-22.2347	1.06176e-07	0.05	1
	RLMNL3:RLMNL3/rlmnl3 Col-0	0.00172	0.00244	0.70557	1	0.05	0
	RLMNL3:RLMNL3/rlmnl3 rlmnl3	0.05591	0.00244	22.9402	8.29843e-08	0.05	1
	RLMNL3:RLMNL3m/rlmnl3 Col-0	-0.05412	0.00244	-22.2024	1.07398e-07	0.05	1
	RLMNL3:RLMNL3m/rlmnl3 rlmnl3	7.86463e-05	0.00244	0.03227	1	0.05	0
	RLMNL3:RLMNL3m/rlmnl3 RLMNL3:RLMNL3/rlmnl3	-0.05584	0.00244	-22.908	8.39113e-08	0.05	1

## Sheet: Fig. 5a and 5b
	chloro Arg (ACG)					chloro Ser (GGA)					cytosolic Arg (ACG)
	chloro His (GUG)					chloro Gln (UUG)					cytosolic Gln (UUG)
	chloro Met elongator (CAU)										cytosolic His (GUG)

## Sheet: Fig. 5c
			Rep.1	Rep.2	Rep.3	average	SEM	p-value
cyto-ACG	Tm1	Col-0	49.285	48.337	47.508	48.377	0.5134
		rlmnl3	49.344	48.811	49.463	49.206	0.2005	0.24293
	Tm2	Col-0	53.61	55.032	55.565	54.736	0.5835
		rlmnl3	60.067	60.245	60.423	60.245	0.1028	0.00935	**
cyto-UUG	Tm1	Col-0	50.556	49.89	50.556	50.334	0.222
		rlmnl3	52.476	51.921	52.349	52.249	0.1679	0.00303	**
	Tm2	Col-0	62.979	63.375	63.058	63.137	0.121
		rlmnl3	63.375	63.772	63.693	63.613	0.1213	0.04993
cyto-GUG	Tm1	Col-0	52.38	50.188	52.143	51.57	0.6945
		rlmnl3	50.129	50.247	51.61	50.662	0.4752	0.34849
	Tm2	Col-0	65.89	65.061	64.765	65.239	0.3367
		rlmnl3	65.298	65.298	64.883	65.16	0.1383	0.84376
chloro-ACG	Tm1	Col-0	50.524	50.048	50.794	50.455	0.2181
		rlmnl2	52.508	52.587	51.952	52.349	0.1998	0.00314	**
	Tm2	Col-0	72.894	72.577	72.815	72.762	0.0953
		rlmnl2	72.815	72.984	73.053	72.951	0.0707	0.19288
chloro-CAU(e)	Tm1	Col-0	45.708	47.664	46.004	46.459	0.6087
		rlmnl2	47.012	47.842	47.308	47.387	0.2429	0.26369
	Tm2	Col-0	62.956	63.015	62.956	62.976	0.0197
		rlmnl2	64.674	64.556	65.089	64.773	0.1616	0.00731	**
chloro-UUG	Tm1	Col-0	50.84	51.314	51.906	51.353	0.3084
		rlmnl2	49.951	51.314	50.188	50.484	0.4204	0.17731
	Tm2	Col-0	60.854	60.795	60.972	60.874	0.052
		rlmnl2	60.972	61.15	61.269	61.13	0.0863	0.07696

[truncated: 24 more sheets: Fig. 6a and 6b, Fig. 6d, Fig. 6e, Fig. 7b and 7c, Fig. 7e and 7f, Fig. 7h and 7i, Supplementary Fig. 3, Supplementary Fig. 7, Supplementary Fig. 8b, Supplementary Fig. 9, Supplementary Fig. 11, Supplementary Fig. 12, Supplementary Fig. 16a, Supplementary Fig. 16b, Supplementary Fig. 16c, Supplementary Fig. 16d and 16e, Supplementary Fig. 22, Supplementary Fig. 23a and 23b, Supplementary Fig. 24a, Supplementary Fig. 24b …]
